# Supplementary material for: An experimental investigation into the borehole drilling and strata characteristics
Source: PLoS One. 2021 Jul 20;16(7):e0253663. doi: 10.1371/journal.pone.0253663 (PMC8291693; doi:10.1371/journal.pone.0253663)
Supplement: S1 Data — (ZIP) [file pone.0253663.s001.zip]

Archive with 7 entries (5 files):
- data in brief/
- data in brief/data in brief/
- data in brief/data in brief/displacement.txt
- data in brief/data in brief/drilling parameters.xlsx
- data in brief/data in brief/jianqie.mdb
- data in brief/data in brief/la.mdb
- data in brief/data in brief/ya.mdb
