# Supplementary material for: An experimental investigation into the borehole drilling and strata characteristics
Source: PLoS One. 2021 Jul 20;16(7):e0253663. doi: 10.1371/journal.pone.0253663 (PMC8291693; doi:10.1371/journal.pone.0253663)
Supplement: S1 Data — (ZIP) [file pone.0253663.s001.zip › data in brief/data in brief/displacement.txt]

[11:21:39.519] D:1.228m
[11:21:39.528] D:1.228m
[11:21:39.638] D:1.228m
[11:21:39.654] D:1.228m
[11:21:39.686] D:1.228m
[11:21:39.702] D:1.228m
[11:21:39.718] D:1.228m
[11:21:39.830] D:1.228m
[11:21:39.846] D:1.228m
D:1.228m
D:1.228m
[11:21:39.909] D:1.228m
[11:21:40.021] D:1.228m
[11:21:40.037] D:1.228m
[11:21:40.070] D:1.228m
[11:21:40.085] D:1.228m
[11:21:40.101] D:1.228m
[11:21:40.214] D:1.228m
[11:21:40.231] D:1.228m
[11:21:40.261] D:1.228m
[11:21:40.277] D:1.228m
[11:21:40.296] D:1.228m
[11:21:40.405] D:1.228m
[11:21:40.421] D:1.228m
[11:21:40.453] D:1.227m
[11:21:40.469] D:1.227m
[11:21:40.485] D:1.227m
[11:21:40.597] D:1.227m
[11:21:40.613] D:1.227m
[11:21:40.645] D:1.227m
[11:21:40.661] D:1.227m
[11:21:40.677] D:1.227m
[11:21:40.788] D:1.227m
[11:21:40.804] D:1.227m
[11:21:40.837] D:1.227m
[11:21:40.853] D:1.227m
[11:21:40.868] D:1.227m
[11:21:40.981] D:1.227m
[11:21:40.996] D:1.227m
[11:21:41.029] D:1.227m
[11:21:41.044] D:1.227m
[11:21:41.060] D:1.227m
[11:21:41.172] D:1.227m
[11:21:41.188] D:1.227m
[11:21:41.220] D:1.227m
[11:21:41.236] D:1.227m
[11:21:41.252] D:1.227m
[11:21:41.364] D:1.227m
[11:21:41.380] D:1.227m
[11:21:41.412] D:1.227m
[11:21:41.428] D:1.227m
[11:21:41.444] D:1.227m
[11:21:41.556] D:1.227m
[11:21:41.604] D:1.227m
[11:21:41.620] D:1.227m
[11:21:41.636] D:1.227m
[11:21:41.668] D:1.227m
[11:21:41.780] D:1.227m
[11:21:41.795] D:1.227m
[11:21:41.812] D:1.227m
[11:21:41.827] D:1.227m
[11:21:41.886] D:1.227m
[11:21:41.971] D:1.227m
[11:21:41.995] D:1.227m
[11:21:42.003] D:1.227m
[11:21:42.019] D:1.227m
[11:21:42.051] D:1.227m
[11:21:42.163] D:1.227m
[11:21:42.179] D:1.227m
[11:21:42.195] D:1.227m
[11:21:42.211] D:1.227m
[11:21:42.243] D:1.227m
[11:21:42.355] D:1.227m
[11:21:42.371] D:1.227m
[11:21:42.388] D:1.227m
[11:21:42.403] D:1.227m
[11:21:42.435] D:1.227m
[11:21:42.613] D:1.227m
D:1.227m
D:1.227m
D:1.227m
[11:21:42.627] D:1.227m
[11:21:42.723] D:1.227m
[11:21:42.754] D:1.227m
[11:21:42.770] D:1.227m
[11:21:42.786] D:1.227m
[11:21:42.818] D:1.227m
[11:21:42.914] D:1.227m
[11:21:42.947] D:1.227m
[11:21:42.962] D:1.227m
[11:21:42.978] D:1.227m
[11:21:43.010] D:1.227m
[11:21:43.106] D:1.227m
[11:21:43.138] D:1.227m
[11:21:43.154] D:1.227m
[11:21:43.170] D:1.227m
[11:21:43.187] D:1.227m
[11:21:43.299] D:1.227m
[11:21:43.330] D:1.227m
[11:21:43.346] D:1.227m
[11:21:43.362] D:1.227m
[11:21:43.379] D:1.227m
[11:21:43.490] D:1.227m
[11:21:43.522] D:1.227m
[11:21:43.538] D:1.227m
[11:21:43.554] D:1.227m
[11:21:43.578] D:1.227m
[11:21:43.681] D:1.227m
[11:21:43.713] D:1.227m
[11:21:43.729] D:1.227m
[11:21:43.750] D:1.227m
[11:21:43.761] D:1.227m
[11:21:43.886] D:1.227m
[11:21:43.905] D:1.227m
[11:21:43.921] D:1.227m
[11:21:43.937] D:1.227m
[11:21:43.953] D:1.227m
[11:21:44.065] D:1.227m
[11:21:44.097] D:1.227m
[11:21:44.113] D:1.227m
[11:21:44.129] D:1.227m
[11:21:44.146] D:1.227m
[11:21:44.257] D:1.227m
[11:21:44.289] D:1.227m
[11:21:44.305] D:1.227m
[11:21:44.321] D:1.227m
[11:21:44.337] D:1.227m
[11:21:44.449] D:1.227m
[11:21:44.481] D:1.227m
[11:21:44.498] D:1.227m
[11:21:44.513] D:1.227m
[11:21:44.528] D:1.227m
[11:21:44.642] D:1.227m
[11:21:44.672] D:1.227m
[11:21:44.688] D:1.227m
[11:21:44.704] D:1.227m
[11:21:44.720] D:1.227m
[11:21:44.832] D:1.227m
[11:21:44.864] D:1.227m
[11:21:44.880] D:1.227m
[11:21:44.896] D:1.227m
[11:21:44.912] D:1.227m
[11:21:45.024] D:1.227m
[11:21:45.056] D:1.227m
[11:21:45.072] D:1.227m
[11:21:45.088] D:1.227m
[11:21:45.104] D:1.227m
[11:21:45.216] D:1.227m
[11:21:45.232] D:1.227m
[11:21:45.264] D:1.227m
[11:21:45.280] D:1.227m
[11:21:45.296] D:1.227m
[11:21:45.408] D:1.227m
[11:21:45.455] D:1.227m
[11:21:45.471] D:1.227m
[11:21:45.504] D:1.227m
[11:21:45.520] D:1.227m
[11:21:45.631] D:1.227m
[11:21:45.647] D:1.227m
[11:21:45.663] D:1.227m
[11:21:45.695] D:1.227m
[11:21:45.711] D:1.227m
[11:21:45.823] D:1.227m
[11:21:45.839] D:1.227m
[11:21:45.855] D:1.227m
[11:21:45.887] D:1.227m
[11:21:45.903] D:1.227m
[11:21:46.015] D:1.227m
[11:21:46.031] D:1.227m
[11:21:46.047] D:1.227m
[11:21:46.079] D:1.227m
[11:21:46.095] D:1.227m
[11:21:46.207] D:1.227m
[11:21:46.223] D:1.227m
[11:21:46.239] D:1.227m
[11:21:46.255] D:1.227m
[11:21:46.287] D:1.227m
[11:21:46.401] D:1.228m
[11:21:46.417] D:1.228m
[11:21:46.431] D:1.228m
[11:21:46.446] D:1.228m
[11:21:46.478] D:1.228m
[11:21:46.590] D:1.228m
[11:21:46.623] D:1.224m
D:1.224m
[11:21:46.638] D:1.224m
[11:21:46.670] D:1.224m
[11:21:46.782] D:1.224m
[11:21:46.798] D:1.224m
[11:21:46.814] D:1.224m
[11:21:46.830] D:1.224m
[11:21:46.862] D:1.224m
[11:21:46.974] D:1.224m
[11:21:46.990] D:1.224m
[11:21:47.006] D:1.224m
[11:21:47.022] D:1.224m
[11:21:47.054] D:1.225m
[11:21:47.166] D:1.225m
[11:21:47.182] D:1.225m
[11:21:47.199] D:1.225m
[11:21:47.214] D:1.225m
[11:21:47.246] D:1.225m
[11:21:47.358] D:1.229m
[11:21:47.374] D:1.229m
[11:21:47.389] D:1.229m
[11:21:47.406] D:1.229m
[11:21:47.438] D:1.229m
[11:21:47.550] D:1.229m
[11:21:47.565] D:1.229m
[11:21:47.581] D:1.232m
[11:21:47.597] D:1.232m
[11:21:47.630] D:1.232m
[11:21:47.741] D:1.232m
[11:21:47.757] D:1.232m
[11:21:47.773] D:1.232m
[11:21:47.789] D:1.228m
[11:21:47.821] D:1.228m
[11:21:47.933] D:1.228m
[11:21:47.949] D:1.228m
[11:21:47.965] D:1.228m
[11:21:47.981] D:1.228m
[11:21:48.013] D:1.227m
[11:21:48.125] D:1.227m
[11:21:48.141] D:1.227m
[11:21:48.157] D:1.227m
[11:21:48.173] D:1.227m
[11:21:48.205] D:1.227m
[11:21:48.301] D:1.234m
[11:21:48.332] D:1.234m
[11:21:48.349] D:1.234m
[11:21:48.364] D:1.234m
[11:21:48.396] D:1.234m
[11:21:48.492] D:1.234m
[11:21:48.524] D:1.234m
[11:21:48.541] D:1.234m
[11:21:48.556] D:1.234m
[11:21:48.588] D:1.231m
[11:21:48.685] D:1.231m
[11:21:48.716] D:1.231m
[11:21:48.732] D:1.231m
[11:21:48.748] D:1.231m
[11:21:48.781] D:1.231m
[11:21:48.877] D:1.229m
[11:21:48.908] D:1.229m
[11:21:48.924] D:1.229m
[11:21:48.940] D:1.229m
[11:21:48.956] D:1.229m
[11:21:49.068] D:1.229m
[11:21:49.100] D:1.238m
[11:21:49.116] D:1.238m
[11:21:49.132] D:1.238m
[11:21:49.147] D:1.238m
[11:21:49.259] D:1.238m
[11:21:49.307] D:1.238m
[11:21:49.323] D:1.238m
[11:21:49.355] D:1.238m
[11:21:49.372] D:1.238m
[11:21:49.484] D:1.238m
[11:21:49.500] D:1.232m
[11:21:49.516] D:1.232m
[11:21:49.547] D:1.232m
[11:21:49.563] D:1.232m
[11:21:49.678] D:1.232m
[11:21:49.691] D:1.232m
[11:21:49.707] D:1.239m
[11:21:49.739] D:1.239m
[11:21:49.755] D:1.239m
[11:21:49.867] D:1.239m
[11:21:49.883] D:1.239m
[11:21:49.900] D:1.239m
[11:21:49.931] D:1.239m
[11:21:49.947] D:1.239m
[11:21:50.059] D:1.239m
[11:21:50.075] D:1.233m
[11:21:50.091] D:1.233m
[11:21:50.123] D:1.233m
[11:21:50.139] D:1.233m
[11:21:50.252] D:1.233m
[11:21:50.266] D:1.233m
[11:21:50.282] D:1.239m
[11:21:50.314] D:1.239m
[11:21:50.330] D:1.239m
[11:21:50.442] D:1.239m
[11:21:50.459] D:1.239m
[11:21:50.474] D:1.239m
[11:21:50.506] D:1.240m
[11:21:50.522] D:1.240m
[11:21:50.634] D:1.240m
[11:21:50.650] D:1.240m
[11:21:50.673] D:1.240m
[11:21:50.699] D:1.240m
[11:21:50.714] D:1.235m
[11:21:50.826] D:1.235m
[11:21:50.842] D:1.235m
[11:21:50.858] D:1.235m
[11:21:50.890] D:1.235m
[11:21:50.906] D:1.235m
[11:21:51.018] D:1.235m
[11:21:51.034] D:1.235m
[11:21:51.050] D:1.240m
[11:21:51.081] D:1.240m
[11:21:51.098] D:1.240m
[11:21:51.209] D:1.240m
[11:21:51.225] D:1.240m
[11:21:51.241] D:1.240m
[11:21:51.274] D:1.236m
[11:21:51.289] D:1.236m
[11:21:51.401] D:1.236m
[11:21:51.417] D:1.236m
[11:21:51.433] D:1.236m
[11:21:51.465] D:1.236m
[11:21:51.481] D:1.237m
[11:21:51.594] D:1.237m
[11:21:51.610] D:1.237m
[11:21:51.626] D:1.237m
[11:21:51.658] D:1.237m
[11:21:51.685] D:1.237m
[11:21:51.786] D:1.241m
[11:21:51.802] D:1.241m
[11:21:51.818] D:1.241m
[11:21:51.850] D:1.241m
[11:21:51.866] D:1.241m
[11:21:51.978] D:1.241m
[11:21:51.994] D:1.238m
[11:21:52.010] D:1.238m
[11:21:52.026] D:1.238m
[11:21:52.058] D:1.238m
[11:21:52.169] D:1.238m
[11:21:52.186] D:1.238m
[11:21:52.201] D:1.236m
[11:21:52.218] D:1.236m
[11:21:52.249] D:1.236m
[11:21:52.361] D:1.236m
[11:21:52.378] D:1.236m
[11:21:52.393] D:1.236m
[11:21:52.409] D:1.244m
[11:21:52.441] D:1.244m
[11:21:52.553] D:1.244m
[11:21:52.569] D:1.244m
[11:21:52.585] D:1.244m
[11:21:52.601] D:1.244m
[11:21:52.633] D:1.242m
[11:21:52.745] D:1.242m
[11:21:52.761] D:1.242m
[11:21:52.777] D:1.242m
[11:21:52.793] D:1.242m
[11:21:52.825] D:1.242m
[11:21:52.937] D:1.242m
[11:21:52.953] D:1.242m
[11:21:52.969] D:1.242m
[11:21:52.985] D:1.242m
[11:21:53.017] D:1.242m
[11:21:53.129] D:1.241m
[11:21:53.161] D:1.241m
[11:21:53.193] D:1.241m
[11:21:53.208] D:1.241m
[11:21:53.225] D:1.241m
[11:21:53.336] D:1.241m
[11:21:53.352] D:1.242m
[11:21:53.384] D:1.242m
[11:21:53.400] D:1.242m
[11:21:53.416] D:1.242m
[11:21:53.528] D:1.242m
[11:21:53.544] D:1.242m
[11:21:53.576] D:1.242m
[11:21:53.592] D:1.242m
[11:21:53.608] D:1.242m
[11:21:53.720] D:1.242m
[11:21:53.736] D:1.242m
[11:21:53.768] D:1.242m
[11:21:53.784] D:1.246m
[11:21:53.800] D:1.246m
[11:21:53.912] D:1.246m
[11:21:53.928] D:1.246m
[11:21:53.960] D:1.246m
[11:21:53.976] D:1.246m
[11:21:53.992] D:1.246m
[11:21:54.104] D:1.246m
[11:21:54.120] D:1.246m
[11:21:54.152] D:1.241m
[11:21:54.168] D:1.241m
[11:21:54.184] D:1.241m
[11:21:54.296] D:1.241m
[11:21:54.311] D:1.241m
[11:21:54.344] D:1.241m
[11:21:54.359] D:1.242m
[11:21:54.376] D:1.242m
[11:21:54.487] D:1.242m
[11:21:54.503] D:1.242m
[11:21:54.535] D:1.242m
[11:21:54.551] D:1.242m
[11:21:54.567] D:1.247m
[11:21:54.679] D:1.247m
[11:21:54.695] D:1.247m
[11:21:54.728] D:1.247m
[11:21:54.743] D:1.247m
[11:21:54.759] D:1.247m
[11:21:54.871] D:1.242m
[11:21:54.887] D:1.242m
[11:21:54.919] D:1.242m
[11:21:54.934] D:1.242m
[11:21:54.951] D:1.242m
[11:21:55.062] D:1.242m
[11:21:55.078] D:1.242m
[11:21:55.111] D:1.242m
[11:21:55.126] D:1.242m
[11:21:55.143] D:1.242m
[11:21:55.254] D:1.242m
[11:21:55.271] D:1.242m
[11:21:55.287] D:1.248m
[11:21:55.319] D:1.248m
[11:21:55.334] D:1.248m
[11:21:55.446] D:1.248m
[11:21:55.463] D:1.248m
[11:21:55.479] D:1.248m
[11:21:55.510] D:1.248m
[11:21:55.526] D:1.248m
[11:21:55.638] D:1.248m
[11:21:55.654] D:1.242m
[11:21:55.670] D:1.242m
[11:21:55.702] D:1.242m
[11:21:55.717] D:1.242m
[11:21:55.829] D:1.242m
[11:21:55.845] D:1.242m
[11:21:55.862] D:1.243m
[11:21:55.893] D:1.243m
[11:21:55.909] D:1.243m
[11:21:56.021] D:1.243m
[11:21:56.037] D:1.243m
[11:21:56.053] D:1.243m
[11:21:56.085] D:1.250m
[11:21:56.101] D:1.250m
[11:21:56.214] D:1.250m
[11:21:56.229] D:1.250m
[11:21:56.245] D:1.250m
[11:21:56.277] D:1.250m
[11:21:56.293] D:1.250m
[11:21:56.405] D:1.250m
[11:21:56.420] D:1.250m
[11:21:56.436] D:1.243m
[11:21:56.468] D:1.243m
[11:21:56.484] D:1.243m
[11:21:56.596] D:1.243m
[11:21:56.612] D:1.243m
[11:21:56.628] D:1.243m
[11:21:56.660] D:1.243m
[11:21:56.676] D:1.243m
[11:21:56.788] D:1.243m
[11:21:56.804] D:1.251m
[11:21:56.820] D:1.251m
[11:21:56.852] D:1.251m
[11:21:56.868] D:1.251m
[11:21:56.980] D:1.251m
[11:21:57.028] D:1.251m
[11:21:57.044] D:1.251m
[11:21:57.060] D:1.251m
[11:21:57.076] D:1.244m
[11:21:57.188] D:1.244m
[11:21:57.220] D:1.244m
[11:21:57.236] D:1.244m
[11:21:57.251] D:1.244m
[11:21:57.267] D:1.244m
[11:21:57.380] D:1.244m
[11:21:57.411] D:1.244m
[11:21:57.427] D:1.251m
[11:21:57.443] D:1.251m
[11:21:57.460] D:1.251m
[11:21:57.571] D:1.251m
[11:21:57.603] D:1.251m
[11:21:57.620] D:1.251m
[11:21:57.635] D:1.251m
[11:21:57.651] D:1.251m
[11:21:57.768] D:1.251m
[11:21:57.795] D:1.251m
[11:21:57.811] D:1.251m
[11:21:57.827] D:1.251m
[11:21:57.843] D:1.251m
[11:21:57.955] D:1.251m
[11:21:57.987] D:1.245m
[11:21:58.003] D:1.245m
[11:21:58.020] D:1.245m
[11:21:58.035] D:1.245m
[11:21:58.147] D:1.245m
[11:21:58.179] D:1.245m
[11:21:58.195] D:1.253m
[11:21:58.211] D:1.253m
[11:21:58.227] D:1.253m
[11:21:58.339] D:1.253m
[11:21:58.354] D:1.253m
[11:21:58.387] D:1.253m
[11:21:58.402] D:1.253m
[11:21:58.419] D:1.253m
[11:21:58.530] D:1.253m
[11:21:58.546] D:1.249m
[11:21:58.579] D:1.249m
[11:21:58.594] D:1.249m
[11:21:58.610] D:1.249m
[11:21:58.723] D:1.249m
[11:21:58.739] D:1.249m
[11:21:58.784] D:1.249m
[11:21:58.789] D:1.249m
[11:21:58.802] D:1.249m
[11:21:58.914] D:1.249m
[11:21:58.930] D:1.249m
[11:21:58.962] D:1.255m
[11:21:58.979] D:1.255m
[11:21:58.994] D:1.255m
[11:21:59.106] D:1.255m
[11:21:59.122] D:1.255m
[11:21:59.154] D:1.255m
[11:21:59.169] D:1.252m
[11:21:59.185] D:1.252m
[11:21:59.297] D:1.252m
[11:21:59.313] D:1.252m
[11:21:59.345] D:1.252m
[11:21:59.361] D:1.252m
[11:21:59.378] D:1.252m
[11:21:59.489] D:1.252m
[11:21:59.505] D:1.252m
[11:21:59.538] D:1.252m
[11:21:59.553] D:1.252m
[11:21:59.569] D:1.252m
[11:21:59.681] D:1.253m
[11:21:59.698] D:1.253m
[11:21:59.729] D:1.253m
[11:21:59.745] D:1.253m
[11:21:59.761] D:1.253m
[11:21:59.873] D:1.253m
[11:21:59.889] D:1.253m
[11:21:59.921] D:1.253m
[11:21:59.937] D:1.253m
[11:21:59.953] D:1.253m
[11:22:00.065] D:1.253m
[11:22:00.080] D:1.253m
[11:22:00.112] D:1.253m
[11:22:00.128] D:1.253m
[11:22:00.144] D:1.253m
[11:22:00.256] D:1.251m
[11:22:00.272] D:1.251m
[11:22:00.305] D:1.251m
[11:22:00.321] D:1.251m
[11:22:00.336] D:1.251m
[11:22:00.448] D:1.251m
[11:22:00.464] D:1.252m
[11:22:00.496] D:1.252m
[11:22:00.512] D:1.252m
[11:22:00.528] D:1.252m
[11:22:00.640] D:1.252m
[11:22:00.656] D:1.252m
[11:22:00.688] D:1.260m
[11:22:00.704] D:1.260m
[11:22:00.720] D:1.260m
[11:22:00.832] D:1.260m
[11:22:00.880] D:1.260m
[11:22:00.897] D:1.260m
[11:22:00.911] D:1.253m
[11:22:00.944] D:1.253m
[11:22:01.055] D:1.253m
[11:22:01.071] D:1.253m
[11:22:01.087] D:1.253m
[11:22:01.103] D:1.253m
[11:22:01.135] D:1.253m
[11:22:01.247] D:1.253m
[11:22:01.263] D:1.253m
[11:22:01.280] D:1.253m
[11:22:01.295] D:1.253m
[11:22:01.327] D:1.253m
[11:22:01.441] D:1.253m
[11:22:01.455] D:1.259m
[11:22:01.471] D:1.259m
[11:22:01.487] D:1.259m
[11:22:01.519] D:1.259m
[11:22:01.615] D:1.259m
[11:22:01.647] D:1.259m
[11:22:01.663] D:1.259m
[11:22:01.679] D:1.259m
[11:22:01.711] D:1.259m
[11:22:01.807] D:1.259m
[11:22:01.839] D:1.254m
[11:22:01.855] D:1.254m
[11:22:01.871] D:1.254m
[11:22:01.903] D:1.254m
[11:22:01.998] D:1.254m
[11:22:02.030] D:1.254m
[11:22:02.046] D:1.254m
[11:22:02.062] D:1.254m
[11:22:02.078] D:1.254m
[11:22:02.190] D:1.254m
[11:22:02.222] D:1.260m
[11:22:02.238] D:1.260m
[11:22:02.254] D:1.260m
[11:22:02.270] D:1.260m
[11:22:02.382] D:1.260m
[11:22:02.414] D:1.260m
[11:22:02.430] D:1.257m
[11:22:02.446] D:1.257m
[11:22:02.462] D:1.257m
[11:22:02.574] D:1.257m
[11:22:02.606] D:1.257m
[11:22:02.622] D:1.257m
[11:22:02.638] D:1.257m
[11:22:02.655] D:1.257m
[11:22:02.766] D:1.257m
[11:22:02.798] D:1.257m
[11:22:02.814] D:1.257m
[11:22:02.845] D:1.262m
D:1.262m
[11:22:02.957] D:1.262m
[11:22:02.989] D:1.262m
[11:22:03.005] D:1.262m
[11:22:03.022] D:1.262m
[11:22:03.037] D:1.259m
[11:22:03.149] D:1.259m
[11:22:03.181] D:1.259m
[11:22:03.197] D:1.259m
[11:22:03.213] D:1.259m
[11:22:03.229] D:1.259m
[11:22:03.341] D:1.259m
[11:22:03.373] D:1.255m
[11:22:03.389] D:1.255m
[11:22:03.405] D:1.255m
[11:22:03.421] D:1.255m
[11:22:03.533] D:1.255m
[11:22:03.565] D:1.255m
[11:22:03.581] D:1.262m
[11:22:03.597] D:1.262m
[11:22:03.613] D:1.262m
[11:22:03.725] D:1.262m
[11:22:03.756] D:1.262m
[11:22:03.772] D:1.262m
[11:22:03.788] D:1.258m
[11:22:03.804] D:1.258m
[11:22:03.916] D:1.258m
[11:22:03.948] D:1.258m
[11:22:03.964] D:1.258m
[11:22:03.980] D:1.258m
[11:22:03.996] D:1.258m
[11:22:04.108] D:1.258m
[11:22:04.124] D:1.258m
[11:22:04.156] D:1.258m
[11:22:04.172] D:1.260m
[11:22:04.188] D:1.260m
[11:22:04.300] D:1.260m
[11:22:04.316] D:1.260m
[11:22:04.348] D:1.260m
[11:22:04.364] D:1.260m
[11:22:04.380] D:1.260m
[11:22:04.492] D:1.260m
[11:22:04.508] D:1.260m
[11:22:04.540] D:1.260m
[11:22:04.556] D:1.260m
[11:22:04.572] D:1.260m
[11:22:04.683] D:1.260m
[11:22:04.731] D:1.260m
[11:22:04.747] D:1.260m
[11:22:04.780] D:1.258m
[11:22:04.795] D:1.258m
[11:22:04.907] D:1.258m
[11:22:04.923] D:1.258m
[11:22:04.940] D:1.258m
[11:22:04.971] D:1.258m
[11:22:04.987] D:1.258m
[11:22:05.100] D:1.258m
[11:22:05.115] D:1.263m
[11:22:05.131] D:1.263m
[11:22:05.147] D:1.263m
[11:22:05.180] D:1.263m
[11:22:05.291] D:1.263m
[11:22:05.307] D:1.263m
[11:22:05.323] D:1.262m
[11:22:05.340] D:1.262m
[11:22:05.371] D:1.262m
[11:22:05.483] D:1.262m
[11:22:05.499] D:1.262m
[11:22:05.515] D:1.262m
[11:22:05.530] D:1.262m
[11:22:05.562] D:1.262m
[11:22:05.674] D:1.261m
[11:22:05.690] D:1.261m
[11:22:05.706] D:1.261m
[11:22:05.722] D:1.261m
[11:22:05.755] D:1.261m
[11:22:05.882] D:1.261m
D:1.265m
[11:22:05.902] D:1.265m
[11:22:05.914] D:1.265m
[11:22:05.946] D:1.265m
[11:22:06.058] D:1.265m
[11:22:06.074] D:1.265m
[11:22:06.090] D:1.265m
[11:22:06.106] D:1.263m
[11:22:06.138] D:1.263m
[11:22:06.250] D:1.263m
[11:22:06.266] D:1.263m
[11:22:06.282] D:1.263m
[11:22:06.298] D:1.263m
[11:22:06.330] D:1.263m
[11:22:06.441] D:1.263m
[11:22:06.458] D:1.263m
[11:22:06.474] D:1.263m
[11:22:06.489] D:1.263m
[11:22:06.525] D:1.263m
[11:22:06.633] D:1.263m
[11:22:06.649] D:1.263m
[11:22:06.666] D:1.263m
[11:22:06.681] D:1.263m
[11:22:06.713] D:1.263m
[11:22:06.825] D:1.263m
[11:22:06.841] D:1.263m
[11:22:06.857] D:1.263m
[11:22:06.873] D:1.263m
[11:22:06.905] D:1.263m
[11:22:07.017] D:1.263m
[11:22:07.033] D:1.263m
[11:22:07.049] D:1.263m
[11:22:07.065] D:1.263m
[11:22:07.097] D:1.263m
[11:22:07.209] D:1.263m
[11:22:07.225] D:1.265m
[11:22:07.241] D:1.265m
[11:22:07.257] D:1.265m
[11:22:07.289] D:1.265m
[11:22:07.384] D:1.265m
[11:22:07.416] D:1.265m
[11:22:07.432] D:1.268m
[11:22:07.448] D:1.268m
[11:22:07.480] D:1.268m
[11:22:07.577] D:1.268m
[11:22:07.608] D:1.268m
[11:22:07.624] D:1.268m
[11:22:07.641] D:1.263m
[11:22:07.672] D:1.263m
[11:22:07.768] D:1.263m
[11:22:07.800] D:1.263m
[11:22:07.816] D:1.263m
[11:22:07.832] D:1.263m
[11:22:07.848] D:1.265m
[11:22:07.960] D:1.265m
[11:22:07.992] D:1.265m
[11:22:08.008] D:1.265m
[11:22:08.024] D:1.265m
[11:22:08.040] D:1.265m
[11:22:08.152] D:1.269m
[11:22:08.184] D:1.269m
[11:22:08.199] D:1.269m
[11:22:08.216] D:1.269m
[11:22:08.232] D:1.269m
[11:22:08.343] D:1.269m
[11:22:08.376] D:1.269m
[11:22:08.391] D:1.269m
[11:22:08.407] D:1.269m
[11:22:08.423] D:1.269m
[11:22:08.535] D:1.269m
[11:22:08.583] D:1.269m
[11:22:08.599] D:1.265m
[11:22:08.631] D:1.265m
[11:22:08.647] D:1.265m
[11:22:08.759] D:1.265m
[11:22:08.775] D:1.265m
[11:22:08.791] D:1.265m
[11:22:08.823] D:1.270m
[11:22:08.839] D:1.270m
[11:22:08.951] D:1.270m
[11:22:08.968] D:1.270m
[11:22:08.984] D:1.270m
[11:22:09.015] D:1.270m
[11:22:09.032] D:1.271m
[11:22:09.143] D:1.271m
[11:22:09.159] D:1.271m
[11:22:09.175] D:1.271m
[11:22:09.207] D:1.271m
[11:22:09.223] D:1.271m
[11:22:09.335] D:1.266m
[11:22:09.351] D:1.266m
[11:22:09.367] D:1.266m
[11:22:09.399] D:1.266m
[11:22:09.415] D:1.266m
[11:22:09.527] D:1.266m
[11:22:09.543] D:1.266m
[11:22:09.559] D:1.266m
[11:22:09.591] D:1.266m
[11:22:09.607] D:1.266m
[11:22:09.719] D:1.266m
[11:22:09.735] D:1.270m
[11:22:09.751] D:1.270m
[11:22:09.783] D:1.270m
[11:22:09.799] D:1.270m
[11:22:09.911] D:1.270m
[11:22:09.942] D:1.270m
D:1.270m
[11:22:09.975] D:1.268m
[11:22:09.991] D:1.268m
[11:22:10.102] D:1.268m
[11:22:10.118] D:1.268m
[11:22:10.135] D:1.268m
[11:22:10.166] D:1.268m
[11:22:10.182] D:1.268m
[11:22:10.294] D:1.268m
[11:22:10.310] D:1.271m
[11:22:10.326] D:1.271m
[11:22:10.358] D:1.271m
[11:22:10.374] D:1.271m
[11:22:10.486] D:1.271m
[11:22:10.502] D:1.271m
[11:22:10.518] D:1.271m
[11:22:10.550] D:1.271m
[11:22:10.566] D:1.271m
[11:22:10.678] D:1.271m
[11:22:10.694] D:1.271m
[11:22:10.710] D:1.271m
[11:22:10.742] D:1.271m
[11:22:10.758] D:1.271m
[11:22:10.870] D:1.271m
[11:22:10.886] D:1.271m
[11:22:10.902] D:1.271m
[11:22:10.934] D:1.270m
[11:22:10.955] D:1.270m
[11:22:11.061] D:1.270m
[11:22:11.077] D:1.270m
[11:22:11.094] D:1.270m
[11:22:11.110] D:1.270m
[11:22:11.141] D:1.272m
[11:22:11.255] D:1.272m
[11:22:11.270] D:1.272m
[11:22:11.286] D:1.272m
[11:22:11.302] D:1.272m
[11:22:11.333] D:1.272m
[11:22:11.446] D:1.272m
[11:22:11.462] D:1.272m
[11:22:11.477] D:1.269m
[11:22:11.494] D:1.269m
[11:22:11.526] D:1.269m
[11:22:11.637] D:1.269m
[11:22:11.654] D:1.269m
[11:22:11.669] D:1.269m
[11:22:11.686] D:1.274m
[11:22:11.717] D:1.274m
[11:22:11.829] D:1.274m
[11:22:11.844] D:1.274m
[11:22:11.860] D:1.274m
[11:22:11.889] D:1.274m
[11:22:11.908] D:1.274m
[11:22:12.020] D:1.274m
[11:22:12.036] D:1.274m
[11:22:12.052] D:1.274m
[11:22:12.068] D:1.274m
[11:22:12.100] D:1.273m
[11:22:12.212] D:1.273m
[11:22:12.228] D:1.273m
[11:22:12.244] D:1.273m
[11:22:12.260] D:1.273m
[11:22:12.292] D:1.273m
[11:22:12.404] D:1.273m
[11:22:12.436] D:1.273m
[11:22:12.468] D:1.276m
[11:22:12.484] D:1.276m
[11:22:12.500] D:1.276m
[11:22:12.611] D:1.276m
[11:22:12.632] D:1.276m
[11:22:12.659] D:1.276m
[11:22:12.675] D:1.276m
[11:22:12.691] D:1.276m
[11:22:12.803] D:1.276m
[11:22:12.820] D:1.276m
[11:22:12.851] D:1.272m
[11:22:12.867] D:1.272m
[11:22:12.883] D:1.272m
[11:22:12.995] D:1.272m
[11:22:13.011] D:1.272m
[11:22:13.043] D:1.272m
[11:22:13.060] D:1.275m
[11:22:13.077] D:1.275m
[11:22:13.187] D:1.275m
[11:22:13.203] D:1.275m
[11:22:13.235] D:1.275m
[11:22:13.251] D:1.275m
[11:22:13.267] D:1.276m
[11:22:13.379] D:1.276m
[11:22:13.395] D:1.276m
[11:22:13.427] D:1.276m
[11:22:13.442] D:1.276m
[11:22:13.459] D:1.276m
[11:22:13.570] D:1.276m
[11:22:13.586] D:1.276m
[11:22:13.619] D:1.276m
[11:22:13.634] D:1.276m
[11:22:13.650] D:1.276m
[11:22:13.762] D:1.274m
[11:22:13.779] D:1.274m
[11:22:13.810] D:1.274m
[11:22:13.826] D:1.274m
[11:22:13.842] D:1.274m
[11:22:13.954] D:1.274m
[11:22:13.970] D:1.278m
[11:22:14.002] D:1.278m
[11:22:14.019] D:1.278m
[11:22:14.034] D:1.278m
[11:22:14.146] D:1.278m
[11:22:14.162] D:1.278m
[11:22:14.194] D:1.275m
[11:22:14.210] D:1.275m
[11:22:14.226] D:1.275m
[11:22:14.338] D:1.275m
[11:22:14.354] D:1.275m
[11:22:14.369] D:1.275m
[11:22:14.402] D:1.275m
[11:22:14.418] D:1.278m
[11:22:14.529] D:1.278m
[11:22:14.545] D:1.278m
[11:22:14.561] D:1.278m
[11:22:14.593] D:1.278m
[11:22:14.609] D:1.278m
[11:22:14.721] D:1.278m
[11:22:14.738] D:1.278m
[11:22:14.753] D:1.278m
[11:22:14.785] D:1.278m
[11:22:14.801] D:1.278m
[11:22:14.913] D:1.278m
[11:22:14.929] D:1.278m
[11:22:14.945] D:1.278m
[11:22:14.978] D:1.278m
[11:22:15.007] D:1.278m
[11:22:15.105] D:1.278m
[11:22:15.121] D:1.278m
[11:22:15.137] D:1.278m
[11:22:15.169] D:1.278m
[11:22:15.185] D:1.278m
[11:22:15.297] D:1.278m
[11:22:15.313] D:1.278m
[11:22:15.328] D:1.278m
[11:22:15.360] D:1.278m
[11:22:15.377] D:1.278m
[11:22:15.488] D:1.278m
[11:22:15.504] D:1.280m
[11:22:15.520] D:1.280m
[11:22:15.552] D:1.280m
[11:22:15.568] D:1.280m
[11:22:15.682] D:1.280m
[11:22:15.697] D:1.280m
[11:22:15.712] D:1.280m
[11:22:15.744] D:1.279m
[11:22:15.760] D:1.279m
[11:22:15.872] D:1.279m
[11:22:15.888] D:1.279m
[11:22:15.904] D:1.279m
[11:22:15.937] D:1.279m
[11:22:15.952] D:1.277m
[11:22:16.064] D:1.277m
[11:22:16.080] D:1.277m
[11:22:16.096] D:1.277m
[11:22:16.127] D:1.277m
[11:22:16.144] D:1.277m
[11:22:16.255] D:1.279m
[11:22:16.303] D:1.279m
[11:22:16.319] D:1.279m
[11:22:16.335] D:1.279m
[11:22:16.351] D:1.279m
[11:22:16.463] D:1.279m
[11:22:16.495] D:1.279m
[11:22:16.511] D:1.279m
[11:22:16.527] D:1.279m
[11:22:16.543] D:1.279m
[11:22:16.655] D:1.279m
[11:22:16.687] D:1.279m
[11:22:16.703] D:1.277m
[11:22:16.719] D:1.277m
[11:22:16.736] D:1.277m
[11:22:16.847] D:1.277m
[11:22:16.879] D:1.277m
[11:22:16.896] D:1.277m
[11:22:16.911] D:1.278m
[11:22:16.927] D:1.278m
[11:22:17.038] D:1.278m
[11:22:17.070] D:1.278m
[11:22:17.086] D:1.278m
[11:22:17.102] D:1.278m
[11:22:17.118] D:1.281m
[11:22:17.230] D:1.281m
[11:22:17.262] D:1.281m
[11:22:17.278] D:1.281m
[11:22:17.294] D:1.281m
[11:22:17.310] D:1.281m
[11:22:17.422] D:1.281m
[11:22:17.454] D:1.281m
[11:22:17.470] D:1.279m
[11:22:17.486] D:1.279m
[11:22:17.502] D:1.279m
[11:22:17.614] D:1.279m
[11:22:17.630] D:1.279m
[11:22:17.662] D:1.279m
[11:22:17.678] D:1.279m
[11:22:17.694] D:1.279m
[11:22:17.806] D:1.279m
[11:22:17.822] D:1.279m
[11:22:17.854] D:1.284m
[11:22:17.870] D:1.284m
[11:22:17.886] D:1.284m
[11:22:17.997] D:1.284m
[11:22:18.014] D:1.284m
[11:22:18.061] D:1.284m
D:1.282m
[11:22:18.077] D:1.282m
[11:22:18.189] D:1.282m
[11:22:18.205] D:1.282m
[11:22:18.237] D:1.282m
[11:22:18.253] D:1.282m
[11:22:18.269] D:1.282m
[11:22:18.381] D:1.282m
[11:22:18.397] D:1.281m
[11:22:18.429] D:1.281m
[11:22:18.445] D:1.281m
[11:22:18.461] D:1.281m
[11:22:18.573] D:1.281m
[11:22:18.589] D:1.281m
[11:22:18.621] D:1.286m
[11:22:18.637] D:1.286m
[11:22:18.653] D:1.286m
[11:22:18.765] D:1.286m
[11:22:18.781] D:1.286m
[11:22:18.813] D:1.286m
[11:22:18.828] D:1.283m
[11:22:18.844] D:1.283m
[11:22:18.956] D:1.283m
[11:22:18.972] D:1.283m
[11:22:19.005] D:1.283m
[11:22:19.020] D:1.283m
[11:22:19.036] D:1.283m
[11:22:19.148] D:1.283m
[11:22:19.164] D:1.283m
[11:22:19.196] D:1.283m
[11:22:19.212] D:1.283m
[11:22:19.228] D:1.283m
[11:22:19.363] D:1.283m
[11:22:19.367] D:1.286m
[11:22:19.388] D:1.286m
[11:22:19.404] D:1.286m
[11:22:19.420] D:1.286m
[11:22:19.532] D:1.286m
[11:22:19.548] D:1.286m
[11:22:19.580] D:1.286m
[11:22:19.596] D:1.286m
[11:22:19.612] D:1.283m
[11:22:19.726] D:1.283m
[11:22:19.740] D:1.283m
[11:22:19.771] D:1.283m
[11:22:19.787] D:1.283m
[11:22:19.803] D:1.283m
[11:22:19.915] D:1.285m
[11:22:19.931] D:1.285m
[11:22:19.963] D:1.285m
[11:22:19.980] D:1.285m
[11:22:19.995] D:1.285m
[11:22:20.107] D:1.285m
[11:22:20.155] D:1.285m
[11:22:20.171] D:1.285m
[11:22:20.187] D:1.285m
[11:22:20.220] D:1.285m
[11:22:20.331] D:1.285m
[11:22:20.347] D:1.285m
[11:22:20.363] D:1.285m
[11:22:20.380] D:1.285m
[11:22:20.411] D:1.283m
[11:22:20.523] D:1.283m
[11:22:20.539] D:1.283m
[11:22:20.555] D:1.283m
[11:22:20.571] D:1.283m
[11:22:20.603] D:1.283m
[11:22:20.714] D:1.283m
[11:22:20.730] D:1.283m
[11:22:20.746] D:1.283m
[11:22:20.762] D:1.283m
[11:22:20.795] D:1.283m
[11:22:20.890] D:1.283m
[11:22:20.922] D:1.287m
[11:22:20.939] D:1.287m
[11:22:20.954] D:1.287m
[11:22:20.986] D:1.287m
[11:22:21.092] D:1.287m
[11:22:21.114] D:1.287m
[11:22:21.130] D:1.284m
[11:22:21.146] D:1.284m
[11:22:21.178] D:1.284m
[11:22:21.274] D:1.284m
[11:22:21.306] D:1.284m
[11:22:21.322] D:1.284m
[11:22:21.337] D:1.284m
[11:22:21.353] D:1.284m
[11:22:21.466] D:1.284m
[11:22:21.498] D:1.284m
[11:22:21.513] D:1.288m
[11:22:21.529] D:1.288m
[11:22:21.545] D:1.288m
[11:22:21.658] D:1.288m
[11:22:21.689] D:1.288m
[11:22:21.705] D:1.288m
[11:22:21.721] D:1.286m
[11:22:21.737] D:1.286m
[11:22:21.849] D:1.286m
[11:22:21.881] D:1.286m
[11:22:21.897] D:1.286m
[11:22:21.913] D:1.286m
[11:22:21.929] D:1.286m
[11:22:22.041] D:1.286m
[11:22:22.073] D:1.288m
[11:22:22.089] D:1.288m
[11:22:22.108] D:1.288m
[11:22:22.121] D:1.288m
[11:22:22.232] D:1.288m
[11:22:22.265] D:1.288m
[11:22:22.281] D:1.288m
[11:22:22.296] D:1.288m
[11:22:22.312] D:1.288m
[11:22:22.424] D:1.288m
[11:22:22.456] D:1.288m
[11:22:22.472] D:1.288m
[11:22:22.488] D:1.288m
[11:22:22.504] D:1.288m
[11:22:22.616] D:1.288m
[11:22:22.648] D:1.288m
[11:22:22.664] D:1.288m
[11:22:22.680] D:1.288m
[11:22:22.696] D:1.288m
[11:22:22.808] D:1.288m
[11:22:22.840] D:1.288m
[11:22:22.857] D:1.288m
[11:22:22.872] D:1.288m
[11:22:22.888] D:1.288m
[11:22:23.000] D:1.288m
[11:22:23.032] D:1.288m
[11:22:23.048] D:1.288m
[11:22:23.064] D:1.288m
[11:22:23.080] D:1.288m
[11:22:23.191] D:1.288m
[11:22:23.223] D:1.288m
[11:22:23.239] D:1.288m
[11:22:23.255] D:1.290m
[11:22:23.271] D:1.290m
[11:22:23.384] D:1.290m
[11:22:23.400] D:1.290m
[11:22:23.431] D:1.290m
[11:22:23.447] D:1.290m
[11:22:23.463] D:1.290m
[11:22:23.575] D:1.291m
[11:22:23.591] D:1.291m
[11:22:23.623] D:1.291m
[11:22:23.639] D:1.291m
[11:22:23.655] D:1.291m
[11:22:23.767] D:1.291m
[11:22:23.783] D:1.291m
[11:22:23.815] D:1.289m
[11:22:23.831] D:1.289m
[11:22:23.847] D:1.289m
[11:22:23.959] D:1.289m
[11:22:24.007] D:1.289m
[11:22:24.022] D:1.289m
[11:22:24.055] D:1.289m
[11:22:24.070] D:1.290m
[11:22:24.182] D:1.290m
[11:22:24.198] D:1.290m
[11:22:24.214] D:1.290m
[11:22:24.246] D:1.290m
[11:22:24.263] D:1.290m
[11:22:24.374] D:1.290m
[11:22:24.390] D:1.290m
[11:22:24.406] D:1.290m
[11:22:24.438] D:1.290m
[11:22:24.454] D:1.290m
[11:22:24.566] D:1.290m
[11:22:24.582] D:1.290m
[11:22:24.598] D:1.290m
[11:22:24.614] D:1.290m
[11:22:24.646] D:1.290m
[11:22:24.758] D:1.290m
[11:22:24.774] D:1.290m
[11:22:24.790] D:1.290m
[11:22:24.806] D:1.290m
[11:22:24.837] D:1.290m
[11:22:24.949] D:1.290m
[11:22:24.965] D:1.290m
[11:22:24.981] D:1.290m
[11:22:24.997] D:1.290m
[11:22:25.029] D:1.290m
[11:22:25.147] D:1.290m
[11:22:25.159] D:1.289m
[11:22:25.173] D:1.289m
[11:22:25.189] D:1.289m
[11:22:25.221] D:1.289m
[11:22:25.333] D:1.289m
[11:22:25.349] D:1.289m
[11:22:25.365] D:1.289m
[11:22:25.381] D:1.289m
[11:22:25.413] D:1.289m
[11:22:25.525] D:1.289m
[11:22:25.541] D:1.289m
[11:22:25.557] D:1.289m
[11:22:25.573] D:1.289m
[11:22:25.605] D:1.289m
[11:22:25.717] D:1.289m
[11:22:25.733] D:1.289m
[11:22:25.749] D:1.289m
[11:22:25.765] D:1.289m
[11:22:25.796] D:1.289m
[11:22:25.908] D:1.289m
[11:22:25.924] D:1.289m
[11:22:25.940] D:1.289m
[11:22:25.956] D:1.289m
[11:22:25.988] D:1.289m
[11:22:26.100] D:1.289m
[11:22:26.116] D:1.289m
[11:22:26.132] D:1.289m
[11:22:26.163] D:1.289m
[11:22:26.184] D:1.289m
[11:22:26.292] D:1.289m
[11:22:26.308] D:1.289m
[11:22:26.324] D:1.289m
[11:22:26.340] D:1.289m
[11:22:26.372] D:1.289m
[11:22:26.485] D:1.289m
[11:22:26.501] D:1.289m
[11:22:26.517] D:1.289m
[11:22:26.533] D:1.289m
[11:22:26.565] D:1.289m
[11:22:26.661] D:1.289m
[11:22:26.692] D:1.289m
[11:22:26.708] D:1.289m
[11:22:26.725] D:1.289m
[11:22:26.757] D:1.291m
[11:22:26.852] D:1.291m
[11:22:26.884] D:1.291m
[11:22:26.901] D:1.291m
[11:22:26.916] D:1.291m
[11:22:26.948] D:1.291m
[11:22:27.044] D:1.291m
[11:22:27.076] D:1.291m
[11:22:27.092] D:1.291m
[11:22:27.108] D:1.291m
[11:22:27.141] D:1.291m
[11:22:27.236] D:1.291m
[11:22:27.268] D:1.291m
[11:22:27.284] D:1.291m
[11:22:27.300] D:1.291m
[11:22:27.316] D:1.291m
[11:22:27.431] D:1.291m
[11:22:27.460] D:1.291m
[11:22:27.476] D:1.291m
[11:22:27.492] D:1.291m
[11:22:27.508] D:1.291m
[11:22:27.619] D:1.291m
[11:22:27.652] D:1.291m
[11:22:27.668] D:1.291m
[11:22:27.684] D:1.291m
[11:22:27.700] D:1.291m
[11:22:27.811] D:1.291m
[11:22:27.859] D:1.291m
[11:22:27.875] D:1.291m
[11:22:27.908] D:1.291m
[11:22:27.929] D:1.291m
[11:22:28.035] D:1.291m
[11:22:28.052] D:1.291m
[11:22:28.067] D:1.291m
[11:22:28.099] D:1.291m
[11:22:28.115] D:1.291m
[11:22:28.227] D:1.291m
[11:22:28.243] D:1.291m
[11:22:28.259] D:1.291m
[11:22:28.291] D:1.291m
[11:22:28.307] D:1.291m
[11:22:28.419] D:1.291m
[11:22:28.435] D:1.291m
[11:22:28.451] D:1.291m
[11:22:28.482] D:1.289m
[11:22:28.498] D:1.289m
[11:22:28.610] D:1.289m
[11:22:28.626] D:1.289m
[11:22:28.642] D:1.289m
[11:22:28.674] D:1.289m
[11:22:28.690] D:1.289m
[11:22:28.802] D:1.289m
[11:22:28.818] D:1.289m
[11:22:28.834] D:1.289m
[11:22:28.866] D:1.289m
[11:22:28.882] D:1.289m
[11:22:28.994] D:1.289m
[11:22:29.010] D:1.289m
[11:22:29.026] D:1.289m
[11:22:29.058] D:1.289m
[11:22:29.074] D:1.289m
[11:22:29.186] D:1.289m
[11:22:29.222] D:1.289m
D:1.289m
[11:22:29.250] D:1.289m
[11:22:29.266] D:1.289m
[11:22:29.378] D:1.289m
[11:22:29.394] D:1.289m
[11:22:29.409] D:1.289m
[11:22:29.441] D:1.289m
[11:22:29.457] D:1.289m
[11:22:29.570] D:1.289m
[11:22:29.586] D:1.289m
[11:22:29.602] D:1.289m
[11:22:29.633] D:1.289m
[11:22:29.649] D:1.289m
[11:22:29.761] D:1.289m
[11:22:29.777] D:1.289m
[11:22:29.793] D:1.289m
[11:22:29.825] D:1.289m
[11:22:29.841] D:1.289m
[11:22:29.953] D:1.289m
[11:22:29.969] D:1.289m
[11:22:29.988] D:1.289m
[11:22:30.017] D:1.289m
[11:22:30.033] D:1.289m
[11:22:30.145] D:1.289m
[11:22:30.161] D:1.289m
[11:22:30.177] D:1.289m
[11:22:30.224] D:1.289m
D:1.289m
[11:22:30.336] D:1.289m
[11:22:30.352] D:1.289m
[11:22:30.368] D:1.289m
[11:22:30.384] D:1.289m
[11:22:30.416] D:1.289m
[11:22:30.528] D:1.289m
[11:22:30.544] D:1.289m
[11:22:30.560] D:1.289m
[11:22:30.576] D:1.289m
[11:22:30.608] D:1.289m
[11:22:30.721] D:1.289m
[11:22:30.736] D:1.289m
[11:22:30.753] D:1.289m
[11:22:30.768] D:1.289m
[11:22:30.800] D:1.289m
[11:22:30.912] D:1.289m
[11:22:30.928] D:1.289m
[11:22:30.944] D:1.289m
[11:22:30.960] D:1.289m
[11:22:30.992] D:1.289m
[11:22:31.104] D:1.289m
[11:22:31.120] D:1.289m
[11:22:31.135] D:1.289m
[11:22:31.152] D:1.289m
[11:22:31.184] D:1.289m
[11:22:31.295] D:1.289m
[11:22:31.311] D:1.289m
[11:22:31.327] D:1.289m
[11:22:31.343] D:1.289m
[11:22:31.375] D:1.289m
[11:22:31.487] D:1.289m
[11:22:31.503] D:1.289m
[11:22:31.519] D:1.291m
[11:22:31.535] D:1.291m
[11:22:31.567] D:1.291m
[11:22:31.679] D:1.291m
[11:22:31.711] D:1.291m

[10:19:57.958] D:1.227m
[10:19:57.974] D:1.227m
[10:19:57.992] D:1.227m
[10:19:58.022] D:1.227m
[10:19:58.038] D:1.227m
[10:19:58.150] D:1.227m
[10:19:58.166] D:1.227m
[10:19:58.182] D:1.227m
[10:19:58.214] D:1.227m
[10:19:58.230] D:1.227m
[10:19:58.342] D:1.227m
[10:19:58.357] D:1.227m
[10:19:58.373] D:1.227m
[10:19:58.407] D:1.227m
[10:19:58.421] D:1.227m
[10:19:58.533] D:1.227m
[10:19:58.549] D:1.227m
[10:19:58.566] D:1.227m
[10:19:58.584] D:1.227m
[10:19:58.619] D:1.227m
[10:19:58.725] D:1.227m
[10:19:58.741] D:1.227m
[10:19:58.757] D:1.227m
[10:19:58.773] D:1.227m
[10:19:58.805] D:1.227m
[10:19:58.917] D:1.227m
[10:19:58.965] D:1.227m
[10:19:58.981] D:1.227m
[10:19:58.997] D:1.227m
[10:19:59.013] D:1.227m
[10:19:59.125] D:1.227m
[10:19:59.141] D:1.227m
[10:19:59.173] D:1.227m
[10:19:59.189] D:1.227m
[10:19:59.205] D:1.227m
[10:19:59.317] D:1.227m
[10:19:59.337] D:1.227m
[10:19:59.365] D:1.227m
[10:19:59.381] D:1.227m
[10:19:59.411] D:1.227m
[10:19:59.510] D:1.227m
[10:19:59.524] D:1.227m
[10:19:59.556] D:1.227m
[10:19:59.572] D:1.227m
[10:19:59.588] D:1.227m
[10:19:59.700] D:1.227m
[10:19:59.716] D:1.227m
[10:19:59.748] D:1.227m
[10:19:59.764] D:1.227m
[10:19:59.780] D:1.227m
[10:19:59.892] D:1.227m
[10:19:59.908] D:1.227m
[10:19:59.940] D:1.227m
[10:19:59.956] D:1.227m
[10:19:59.972] D:1.227m
[10:20:00.084] D:1.227m
[10:20:00.100] D:1.227m
[10:20:00.132] D:1.227m
[10:20:00.148] D:1.227m
[10:20:00.164] D:1.227m
[10:20:00.276] D:1.227m
[10:20:00.293] D:1.228m
[10:20:00.324] D:1.228m
[10:20:00.340] D:1.228m
[10:20:00.361] D:1.228m
[10:20:00.468] D:1.228m
[10:20:00.484] D:1.228m
[10:20:00.516] D:1.228m
[10:20:00.532] D:1.228m
[10:20:00.548] D:1.228m
[10:20:00.660] D:1.228m
[10:20:00.676] D:1.228m
[10:20:00.708] D:1.228m
[10:20:00.724] D:1.228m
[10:20:00.740] D:1.228m
[10:20:00.851] D:1.228m
[10:20:00.868] D:1.228m
[10:20:00.899] D:1.228m
[10:20:00.916] D:1.228m
[10:20:00.931] D:1.228m
[10:20:01.043] D:1.228m
[10:20:01.059] D:1.228m
[10:20:01.091] D:1.228m
[10:20:01.107] D:1.227m
[10:20:01.123] D:1.227m
[10:20:01.235] D:1.227m
[10:20:01.251] D:1.227m
[10:20:01.284] D:1.227m
[10:20:01.299] D:1.227m
[10:20:01.315] D:1.227m
[10:20:01.443] D:1.227m
[10:20:01.445] D:1.227m
[10:20:01.475] D:1.227m
[10:20:01.491] D:1.227m
[10:20:01.507] D:1.227m
[10:20:01.619] D:1.227m
[10:20:01.635] D:1.227m
[10:20:01.651] D:1.227m
[10:20:01.683] D:1.227m
[10:20:01.699] D:1.226m
[10:20:01.811] D:1.226m
[10:20:01.826] D:1.226m
[10:20:01.843] D:1.226m
[10:20:01.874] D:1.226m
[10:20:01.890] D:1.226m
[10:20:02.002] D:1.226m
[10:20:02.018] D:1.226m
[10:20:02.033] D:1.226m
[10:20:02.065] D:1.226m
[10:20:02.081] D:1.226m
[10:20:02.193] D:1.226m
[10:20:02.209] D:1.226m
[10:20:02.225] D:1.226m
[10:20:02.257] D:1.226m
[10:20:02.274] D:1.226m
[10:20:02.385] D:1.226m
[10:20:02.401] D:1.226m
[10:20:02.417] D:1.226m
[10:20:02.449] D:1.226m
[10:20:02.465] D:1.226m
[10:20:02.577] D:1.226m
[10:20:02.593] D:1.226m
[10:20:02.609] D:1.226m
[10:20:02.641] D:1.226m
[10:20:02.657] D:1.226m
[10:20:02.769] D:1.226m
[10:20:02.817] D:1.227m
[10:20:02.833] D:1.227m
[10:20:02.849] D:1.227m
[10:20:02.865] D:1.227m
[10:20:02.977] D:1.227m
[10:20:03.008] D:1.227m
[10:20:03.024] D:1.227m
[10:20:03.040] D:1.227m
[10:20:03.057] D:1.227m
[10:20:03.168] D:1.227m
[10:20:03.200] D:1.227m
[10:20:03.216] D:1.227m
[10:20:03.232] D:1.227m
[10:20:03.249] D:1.227m
[10:20:03.360] D:1.227m
[10:20:03.392] D:1.227m
[10:20:03.409] D:1.227m
[10:20:03.424] D:1.227m
[10:20:03.440] D:1.227m
[10:20:03.552] D:1.227m
[10:20:03.584] D:1.227m
[10:20:03.600] D:1.227m
[10:20:03.617] D:1.227m
[10:20:03.632] D:1.227m
[10:20:03.743] D:1.227m
[10:20:03.776] D:1.227m
[10:20:03.792] D:1.227m
[10:20:03.807] D:1.227m
[10:20:03.823] D:1.227m
[10:20:03.935] D:1.227m
[10:20:03.967] D:1.227m
[10:20:03.983] D:1.227m
[10:20:03.999] D:1.227m
[10:20:04.015] D:1.227m
[10:20:04.127] D:1.227m
[10:20:04.159] D:1.227m
[10:20:04.175] D:1.227m
[10:20:04.191] D:1.227m
[10:20:04.207] D:1.227m
[10:20:04.319] D:1.227m
[10:20:04.351] D:1.227m
[10:20:04.367] D:1.227m
[10:20:04.383] D:1.227m
[10:20:04.399] D:1.227m
[10:20:04.510] D:1.227m
[10:20:04.546] D:1.227m
[10:20:04.558] D:1.227m
[10:20:04.574] D:1.227m
[10:20:04.591] D:1.227m
[10:20:04.702] D:1.227m
[10:20:04.734] D:1.227m
[10:20:04.750] D:1.227m
[10:20:04.766] D:1.227m
[10:20:04.782] D:1.227m
[10:20:04.894] D:1.227m
[10:20:04.910] D:1.227m
[10:20:04.942] D:1.227m
[10:20:04.959] D:1.227m
[10:20:04.974] D:1.227m
[10:20:05.087] D:1.227m
[10:20:05.103] D:1.227m
[10:20:05.135] D:1.227m
[10:20:05.151] D:1.227m
[10:20:05.167] D:1.227m
[10:20:05.278] D:1.227m
[10:20:05.294] D:1.227m
[10:20:05.326] D:1.227m
[10:20:05.342] D:1.227m
[10:20:05.358] D:1.227m
[10:20:05.470] D:1.227m
[10:20:05.494] D:1.227m
[10:20:05.518] D:1.227m
[10:20:05.534] D:1.227m
[10:20:05.550] D:1.227m
[10:20:05.662] D:1.227m
[10:20:05.678] D:1.227m
[10:20:05.711] D:1.227m
[10:20:05.726] D:1.227m
[10:20:05.742] D:1.227m
[10:20:05.854] D:1.227m
[10:20:05.875] D:1.227m
[10:20:05.902] D:1.227m
[10:20:05.918] D:1.227m
[10:20:05.934] D:1.227m
[10:20:06.046] D:1.227m
[10:20:06.062] D:1.227m
[10:20:06.094] D:1.227m
[10:20:06.110] D:1.227m
[10:20:06.126] D:1.227m
[10:20:06.237] D:1.227m
[10:20:06.253] D:1.227m
[10:20:06.285] D:1.227m
[10:20:06.301] D:1.227m
[10:20:06.317] D:1.227m
[10:20:06.429] D:1.227m
[10:20:06.445] D:1.227m
[10:20:06.477] D:1.227m
[10:20:06.510] D:1.227m
D:1.227m
[10:20:06.621] D:1.227m
[10:20:06.670] D:1.227m
[10:20:06.685] D:1.227m
[10:20:06.701] D:1.227m
[10:20:06.733] D:1.228m
[10:20:06.845] D:1.228m
[10:20:06.861] D:1.228m
[10:20:06.877] D:1.228m
[10:20:06.893] D:1.228m
[10:20:06.925] D:1.228m
[10:20:07.051] D:1.228m
[10:20:07.058] D:1.228m
[10:20:07.069] D:1.228m
[10:20:07.085] D:1.228m
[10:20:07.117] D:1.228m
[10:20:07.228] D:1.228m
[10:20:07.245] D:1.228m
[10:20:07.260] D:1.228m
[10:20:07.276] D:1.228m
[10:20:07.308] D:1.228m
[10:20:07.420] D:1.228m
[10:20:07.436] D:1.228m
[10:20:07.452] D:1.228m
[10:20:07.468] D:1.228m
[10:20:07.500] D:1.228m
[10:20:07.612] D:1.228m
[10:20:07.629] D:1.228m
[10:20:07.644] D:1.228m
[10:20:07.664] D:1.228m
[10:20:07.692] D:1.228m
[10:20:07.804] D:1.228m
[10:20:07.820] D:1.228m
[10:20:07.836] D:1.228m
[10:20:07.852] D:1.228m
[10:20:07.883] D:1.228m
[10:20:07.995] D:1.228m
[10:20:08.011] D:1.228m
[10:20:08.028] D:1.228m
[10:20:08.043] D:1.228m
[10:20:08.075] D:1.228m
[10:20:08.171] D:1.227m
[10:20:08.203] D:1.227m
[10:20:08.219] D:1.227m
[10:20:08.235] D:1.227m
[10:20:08.268] D:1.227m
[10:20:08.363] D:1.227m
[10:20:08.395] D:1.227m
[10:20:08.411] D:1.227m
[10:20:08.427] D:1.227m
[10:20:08.459] D:1.227m
[10:20:08.555] D:1.227m
[10:20:08.588] D:1.227m
[10:20:08.603] D:1.227m
[10:20:08.619] D:1.227m
[10:20:08.635] D:1.227m
[10:20:08.747] D:1.227m
[10:20:08.779] D:1.227m
[10:20:08.794] D:1.227m
[10:20:08.810] D:1.227m
[10:20:08.826] D:1.227m
[10:20:08.938] D:1.227m
[10:20:08.970] D:1.227m
[10:20:08.988] D:1.227m
[10:20:09.002] D:1.227m
[10:20:09.018] D:1.227m
[10:20:09.130] D:1.227m
[10:20:09.162] D:1.227m
[10:20:09.178] D:1.227m
[10:20:09.194] D:1.227m
[10:20:09.210] D:1.227m
[10:20:09.322] D:1.227m
[10:20:09.354] D:1.227m
[10:20:09.370] D:1.227m
[10:20:09.386] D:1.227m
[10:20:09.402] D:1.227m
[10:20:09.514] D:1.227m
[10:20:09.553] D:1.227m
[10:20:09.563] D:1.227m
[10:20:09.578] D:1.227m
[10:20:09.594] D:1.227m
[10:20:09.705] D:1.227m
[10:20:09.737] D:1.227m
[10:20:09.753] D:1.227m
[10:20:09.769] D:1.227m
[10:20:09.813] D:1.227m
[10:20:09.897] D:1.227m
[10:20:09.929] D:1.227m
[10:20:09.945] D:1.227m
[10:20:09.961] D:1.227m
[10:20:09.977] D:1.227m
[10:20:10.089] D:1.227m
[10:20:10.121] D:1.227m
[10:20:10.137] D:1.227m
[10:20:10.153] D:1.227m
[10:20:10.169] D:1.227m
[10:20:10.281] D:1.227m
[10:20:10.313] D:1.227m
[10:20:10.329] D:1.227m
[10:20:10.346] D:1.227m
[10:20:10.361] D:1.227m
[10:20:10.473] D:1.227m
[10:20:10.520] D:1.227m
[10:20:10.537] D:1.227m
[10:20:10.568] D:1.227m
[10:20:10.585] D:1.227m
[10:20:10.696] D:1.227m
[10:20:10.712] D:1.227m
[10:20:10.729] D:1.227m
[10:20:10.760] D:1.227m
[10:20:10.777] D:1.227m
[10:20:10.888] D:1.227m
[10:20:10.905] D:1.227m
[10:20:10.920] D:1.227m
[10:20:10.952] D:1.227m
[10:20:10.968] D:1.227m
[10:20:11.080] D:1.227m
[10:20:11.096] D:1.227m
[10:20:11.112] D:1.227m
[10:20:11.144] D:1.227m
[10:20:11.160] D:1.227m
[10:20:11.272] D:1.227m
[10:20:11.288] D:1.227m
[10:20:11.304] D:1.227m
[10:20:11.336] D:1.227m
[10:20:11.352] D:1.227m
[10:20:11.464] D:1.227m
[10:20:11.480] D:1.227m
[10:20:11.496] D:1.227m
[10:20:11.528] D:1.227m
[10:20:11.544] D:1.227m
[10:20:11.655] D:1.227m
[10:20:11.671] D:1.227m
[10:20:11.687] D:1.227m
[10:20:11.720] D:1.227m
[10:20:11.735] D:1.227m
[10:20:11.847] D:1.227m
[10:20:11.863] D:1.227m
[10:20:11.879] D:1.227m
[10:20:11.895] D:1.227m
[10:20:11.927] D:1.227m
[10:20:12.039] D:1.227m
[10:20:12.055] D:1.227m
[10:20:12.071] D:1.227m
[10:20:12.087] D:1.227m
[10:20:12.119] D:1.227m
[10:20:12.231] D:1.227m
[10:20:12.247] D:1.227m
[10:20:12.263] D:1.227m
[10:20:12.279] D:1.227m
[10:20:12.310] D:1.227m
[10:20:12.422] D:1.227m
[10:20:12.438] D:1.227m
[10:20:12.454] D:1.227m
[10:20:12.470] D:1.227m
[10:20:12.502] D:1.227m
[10:20:12.614] D:1.227m
[10:20:12.630] D:1.227m
[10:20:12.646] D:1.227m
[10:20:12.662] D:1.227m
[10:20:12.694] D:1.227m
[10:20:12.806] D:1.227m
[10:20:12.822] D:1.227m
[10:20:12.838] D:1.227m
[10:20:12.854] D:1.227m
[10:20:12.886] D:1.227m
[10:20:12.998] D:1.227m
[10:20:13.014] D:1.227m
[10:20:13.030] D:1.227m
[10:20:13.046] D:1.227m
[10:20:13.078] D:1.227m
[10:20:13.190] D:1.227m
[10:20:13.206] D:1.227m
[10:20:13.222] D:1.227m
[10:20:13.238] D:1.227m
[10:20:13.270] D:1.227m
[10:20:13.381] D:1.227m
[10:20:13.397] D:1.227m
[10:20:13.414] D:1.227m
[10:20:13.430] D:1.227m
[10:20:13.461] D:1.227m
[10:20:13.573] D:1.227m
[10:20:13.607] D:1.227m
D:1.227m
[10:20:13.622] D:1.227m
[10:20:13.653] D:1.227m
[10:20:13.765] D:1.227m
[10:20:13.781] D:1.227m
[10:20:13.797] D:1.227m
[10:20:13.813] D:1.227m
[10:20:13.845] D:1.227m
[10:20:13.957] D:1.227m
[10:20:13.973] D:1.227m
[10:20:13.989] D:1.227m
[10:20:14.005] D:1.227m
[10:20:14.037] D:1.227m
[10:20:14.133] D:1.227m
[10:20:14.164] D:1.227m
[10:20:14.180] D:1.227m
[10:20:14.197] D:1.227m
[10:20:14.229] D:1.227m
[10:20:14.324] D:1.227m
[10:20:14.374] D:1.227m
[10:20:14.405] D:1.227m
[10:20:14.422] D:1.227m
[10:20:14.438] D:1.227m
[10:20:14.548] D:1.227m
[10:20:14.564] D:1.227m
[10:20:14.596] D:1.227m
[10:20:14.618] D:1.227m
[10:20:14.629] D:1.227m
[10:20:14.740] D:1.227m
[10:20:14.756] D:1.227m
[10:20:14.789] D:1.227m
[10:20:14.804] D:1.227m
[10:20:14.820] D:1.227m
[10:20:14.932] D:1.227m
[10:20:14.948] D:1.227m
[10:20:14.980] D:1.227m
[10:20:14.996] D:1.227m
[10:20:15.011] D:1.227m
[10:20:15.123] D:1.227m
[10:20:15.139] D:1.227m
[10:20:15.155] D:1.227m
[10:20:15.187] D:1.227m
[10:20:15.203] D:1.227m
[10:20:15.315] D:1.227m
[10:20:15.331] D:1.227m
[10:20:15.348] D:1.227m
[10:20:15.379] D:1.227m
[10:20:15.395] D:1.227m
[10:20:15.507] D:1.227m
[10:20:15.523] D:1.227m
[10:20:15.539] D:1.227m
[10:20:15.571] D:1.227m
[10:20:15.587] D:1.227m
[10:20:15.699] D:1.227m
[10:20:15.715] D:1.227m
[10:20:15.731] D:1.227m
[10:20:15.763] D:1.227m
[10:20:15.779] D:1.227m
[10:20:15.890] D:1.223m
[10:20:15.907] D:1.223m
[10:20:15.923] D:1.223m
[10:20:15.955] D:1.223m
[10:20:15.970] D:1.223m
[10:20:16.082] D:1.223m
[10:20:16.098] D:1.222m
[10:20:16.114] D:1.222m
[10:20:16.147] D:1.222m
[10:20:16.162] D:1.222m
[10:20:16.274] D:1.222m
[10:20:16.290] D:1.222m
[10:20:16.307] D:1.225m
[10:20:16.338] D:1.225m
[10:20:16.354] D:1.225m
[10:20:16.467] D:1.225m
[10:20:16.482] D:1.225m
[10:20:16.498] D:1.225m
[10:20:16.530] D:1.225m
[10:20:16.547] D:1.225m
[10:20:16.659] D:1.222m
[10:20:16.675] D:1.222m
[10:20:16.690] D:1.222m
[10:20:16.722] D:1.222m
[10:20:16.738] D:1.222m
[10:20:16.850] D:1.222m
[10:20:16.866] D:1.222m
[10:20:16.882] D:1.222m
[10:20:16.914] D:1.222m
[10:20:16.929] D:1.222m
[10:20:17.041] D:1.222m
[10:20:17.057] D:1.222m
[10:20:17.073] D:1.222m
[10:20:17.105] D:1.222m
[10:20:17.121] D:1.222m
[10:20:17.233] D:1.222m
[10:20:17.249] D:1.222m
[10:20:17.265] D:1.222m
[10:20:17.297] D:1.222m
[10:20:17.313] D:1.222m
[10:20:17.425] D:1.222m
[10:20:17.441] D:1.222m
[10:20:17.457] D:1.222m
[10:20:17.489] D:1.222m
[10:20:17.505] D:1.222m
[10:20:17.617] D:1.222m
[10:20:17.633] D:1.230m
[10:20:17.661] D:1.230m
[10:20:17.680] D:1.230m
[10:20:17.697] D:1.230m
[10:20:17.808] D:1.230m
[10:20:17.825] D:1.230m
[10:20:17.840] D:1.230m
[10:20:17.856] D:1.230m
[10:20:17.891] D:1.230m
[10:20:18.000] D:1.230m
[10:20:18.016] D:1.230m
[10:20:18.032] D:1.230m
[10:20:18.048] D:1.225m
[10:20:18.080] D:1.225m
[10:20:18.192] D:1.225m
[10:20:18.240] D:1.225m
[10:20:18.256] D:1.225m
[10:20:18.272] D:1.225m
[10:20:18.288] D:1.225m
[10:20:18.400] D:1.225m
[10:20:18.416] D:1.225m
[10:20:18.448] D:1.222m
[10:20:18.464] D:1.222m
[10:20:18.480] D:1.222m
[10:20:18.592] D:1.222m
[10:20:18.608] D:1.222m
[10:20:18.639] D:1.222m
[10:20:18.655] D:1.222m
[10:20:18.676] D:1.222m
[10:20:18.784] D:1.222m
[10:20:18.799] D:1.231m
[10:20:18.831] D:1.231m
[10:20:18.848] D:1.231m
[10:20:18.863] D:1.231m
[10:20:18.975] D:1.231m
[10:20:18.991] D:1.231m
[10:20:19.023] D:1.231m
[10:20:19.039] D:1.231m
[10:20:19.055] D:1.231m
[10:20:19.167] D:1.231m
[10:20:19.183] D:1.231m
[10:20:19.215] D:1.231m
[10:20:19.231] D:1.229m
[10:20:19.247] D:1.229m
[10:20:19.359] D:1.229m
[10:20:19.375] D:1.229m
[10:20:19.407] D:1.229m
[10:20:19.423] D:1.229m
[10:20:19.438] D:1.225m
[10:20:19.550] D:1.225m
[10:20:19.566] D:1.225m
[10:20:19.598] D:1.225m
[10:20:19.614] D:1.225m
[10:20:19.630] D:1.225m
[10:20:19.744] D:1.227m
[10:20:19.758] D:1.227m
[10:20:19.791] D:1.227m
[10:20:19.806] D:1.227m
[10:20:19.822] D:1.227m
[10:20:19.934] D:1.227m
[10:20:19.950] D:1.229m
[10:20:19.982] D:1.229m
[10:20:19.998] D:1.229m
[10:20:20.014] D:1.229m
[10:20:20.126] D:1.229m
[10:20:20.142] D:1.229m
[10:20:20.174] D:1.233m
[10:20:20.191] D:1.233m
[10:20:20.206] D:1.233m
[10:20:20.318] D:1.233m
[10:20:20.334] D:1.233m
[10:20:20.366] D:1.233m
[10:20:20.381] D:1.234m
[10:20:20.398] D:1.234m
[10:20:20.510] D:1.234m
[10:20:20.525] D:1.234m
[10:20:20.558] D:1.234m
[10:20:20.573] D:1.234m
[10:20:20.590] D:1.234m
[10:20:20.705] D:1.234m
[10:20:20.717] D:1.234m
[10:20:20.750] D:1.229m
[10:20:20.770] D:1.229m
[10:20:20.781] D:1.229m
[10:20:20.893] D:1.229m
[10:20:20.909] D:1.229m
[10:20:20.941] D:1.229m
[10:20:20.957] D:1.229m
[10:20:20.973] D:1.229m
[10:20:21.085] D:1.228m
[10:20:21.101] D:1.228m
[10:20:21.117] D:1.228m
[10:20:21.149] D:1.228m
[10:20:21.165] D:1.228m
[10:20:21.277] D:1.228m
[10:20:21.293] D:1.228m
[10:20:21.309] D:1.233m
[10:20:21.340] D:1.233m
[10:20:21.356] D:1.233m
[10:20:21.469] D:1.233m
[10:20:21.484] D:1.233m
[10:20:21.500] D:1.233m
[10:20:21.532] D:1.233m
[10:20:21.549] D:1.233m
[10:20:21.660] D:1.233m
[10:20:21.676] D:1.233m
[10:20:21.692] D:1.233m
[10:20:21.724] D:1.233m
[10:20:21.740] D:1.232m
[10:20:21.852] D:1.232m
[10:20:21.868] D:1.232m
[10:20:21.884] D:1.232m
[10:20:21.916] D:1.232m
[10:20:21.932] D:1.232m
[10:20:22.044] D:1.227m
[10:20:22.091] D:1.227m
[10:20:22.108] D:1.227m
[10:20:22.124] D:1.227m
[10:20:22.156] D:1.227m
[10:20:22.251] D:1.227m
[10:20:22.284] D:1.232m
[10:20:22.299] D:1.232m
[10:20:22.315] D:1.232m
[10:20:22.331] D:1.232m
[10:20:22.443] D:1.232m
[10:20:22.476] D:1.232m
[10:20:22.492] D:1.235m
[10:20:22.509] D:1.235m
[10:20:22.524] D:1.235m
[10:20:22.636] D:1.235m
[10:20:22.668] D:1.235m
[10:20:22.684] D:1.235m
[10:20:22.700] D:1.235m
[10:20:22.730] D:1.235m
[10:20:22.828] D:1.235m
[10:20:22.860] D:1.235m
[10:20:22.876] D:1.235m
[10:20:22.892] D:1.235m
[10:20:22.908] D:1.230m
[10:20:23.019] D:1.230m
[10:20:23.051] D:1.230m
[10:20:23.067] D:1.230m
[10:20:23.083] D:1.230m
[10:20:23.099] D:1.230m
[10:20:23.211] D:1.230m
[10:20:23.243] D:1.230m
[10:20:23.259] D:1.230m
[10:20:23.275] D:1.230m
[10:20:23.291] D:1.230m
[10:20:23.403] D:1.230m
[10:20:23.435] D:1.230m
[10:20:23.451] D:1.230m
[10:20:23.468] D:1.230m
[10:20:23.483] D:1.230m
[10:20:23.595] D:1.230m
[10:20:23.627] D:1.235m
[10:20:23.643] D:1.235m
[10:20:23.659] D:1.235m
[10:20:23.675] D:1.235m
[10:20:23.787] D:1.235m
[10:20:23.818] D:1.235m
[10:20:23.834] D:1.235m
[10:20:23.852] D:1.235m
[10:20:23.867] D:1.235m
[10:20:23.978] D:1.235m
[10:20:24.010] D:1.235m
[10:20:24.027] D:1.235m
[10:20:24.043] D:1.235m
[10:20:24.058] D:1.235m
[10:20:24.170] D:1.235m
[10:20:24.202] D:1.235m
[10:20:24.218] D:1.235m
[10:20:24.234] D:1.235m
[10:20:24.250] D:1.235m
[10:20:24.362] D:1.235m
[10:20:24.378] D:1.230m
[10:20:24.410] D:1.230m
[10:20:24.427] D:1.230m
[10:20:24.442] D:1.230m
[10:20:24.554] D:1.230m
[10:20:24.570] D:1.230m
[10:20:24.602] D:1.231m
[10:20:24.618] D:1.231m
[10:20:24.634] D:1.231m
[10:20:24.766] D:1.231m
D:1.231m
[10:20:24.794] D:1.231m
[10:20:24.809] D:1.237m
[10:20:24.826] D:1.237m
[10:20:24.937] D:1.237m
[10:20:24.953] D:1.237m
[10:20:24.986] D:1.237m
[10:20:25.001] D:1.237m
[10:20:25.018] D:1.237m
[10:20:25.129] D:1.237m
[10:20:25.145] D:1.237m
[10:20:25.177] D:1.237m
[10:20:25.193] D:1.238m
[10:20:25.209] D:1.238m
[10:20:25.321] D:1.238m
[10:20:25.337] D:1.238m
[10:20:25.369] D:1.238m
[10:20:25.386] D:1.238m
[10:20:25.401] D:1.235m
[10:20:25.513] D:1.235m
[10:20:25.529] D:1.235m
[10:20:25.561] D:1.235m
[10:20:25.577] D:1.235m
[10:20:25.592] D:1.235m
[10:20:25.704] D:1.232m
[10:20:25.720] D:1.232m
[10:20:25.752] D:1.232m
[10:20:25.774] D:1.232m
[10:20:25.784] D:1.232m
[10:20:25.896] D:1.232m
[10:20:25.944] D:1.231m
[10:20:25.960] D:1.231m
[10:20:25.976] D:1.231m
[10:20:26.008] D:1.231m
[10:20:26.120] D:1.231m
[10:20:26.136] D:1.231m
[10:20:26.152] D:1.234m
[10:20:26.168] D:1.234m
[10:20:26.200] D:1.234m
[10:20:26.312] D:1.234m
[10:20:26.328] D:1.234m
[10:20:26.344] D:1.234m
[10:20:26.360] D:1.234m
[10:20:26.392] D:1.234m
[10:20:26.504] D:1.234m
[10:20:26.520] D:1.237m
[10:20:26.535] D:1.237m
[10:20:26.551] D:1.237m
[10:20:26.584] D:1.237m
[10:20:26.695] D:1.237m
[10:20:26.711] D:1.237m
[10:20:26.727] D:1.237m
[10:20:26.743] D:1.237m
[10:20:26.785] D:1.237m
[10:20:26.887] D:1.237m
[10:20:26.904] D:1.237m
[10:20:26.920] D:1.237m
[10:20:26.935] D:1.237m
[10:20:26.967] D:1.238m
[10:20:27.079] D:1.238m
[10:20:27.095] D:1.238m
[10:20:27.112] D:1.238m
[10:20:27.128] D:1.238m
[10:20:27.160] D:1.238m
[10:20:27.271] D:1.236m
[10:20:27.287] D:1.236m
[10:20:27.303] D:1.236m
[10:20:27.320] D:1.236m
[10:20:27.351] D:1.236m
[10:20:27.462] D:1.236m
[10:20:27.478] D:1.232m
[10:20:27.494] D:1.232m
[10:20:27.510] D:1.232m
[10:20:27.543] D:1.232m
[10:20:27.638] D:1.232m
[10:20:27.671] D:1.232m
[10:20:27.686] D:1.232m
[10:20:27.702] D:1.232m
[10:20:27.734] D:1.232m
[10:20:27.830] D:1.232m
[10:20:27.862] D:1.232m
[10:20:27.878] D:1.232m
[10:20:27.894] D:1.232m
[10:20:27.927] D:1.232m
[10:20:28.022] D:1.232m
[10:20:28.054] D:1.232m
[10:20:28.070] D:1.232m
[10:20:28.086] D:1.232m
[10:20:28.118] D:1.232m
[10:20:28.214] D:1.232m
[10:20:28.246] D:1.232m
[10:20:28.261] D:1.239m
[10:20:28.278] D:1.239m
[10:20:28.293] D:1.239m
[10:20:28.406] D:1.239m
[10:20:28.437] D:1.239m
[10:20:28.453] D:1.239m
[10:20:28.469] D:1.239m
[10:20:28.485] D:1.239m
[10:20:28.597] D:1.239m
[10:20:28.630] D:1.239m
[10:20:28.645] D:1.239m
[10:20:28.661] D:1.239m
[10:20:28.677] D:1.239m
[10:20:28.789] D:1.239m
[10:20:28.821] D:1.239m
[10:20:28.837] D:1.239m
[10:20:28.853] D:1.239m
[10:20:28.869] D:1.239m
[10:20:28.981] D:1.239m
[10:20:29.013] D:1.239m
[10:20:29.029] D:1.236m
[10:20:29.044] D:1.236m
[10:20:29.061] D:1.236m
[10:20:29.173] D:1.236m
[10:20:29.204] D:1.236m
[10:20:29.220] D:1.236m
[10:20:29.236] D:1.234m
[10:20:29.252] D:1.234m
[10:20:29.364] D:1.234m
[10:20:29.396] D:1.234m
[10:20:29.412] D:1.234m
[10:20:29.429] D:1.234m
[10:20:29.444] D:1.235m
[10:20:29.556] D:1.235m
[10:20:29.589] D:1.235m
[10:20:29.604] D:1.235m
[10:20:29.620] D:1.235m
[10:20:29.636] D:1.235m
[10:20:29.749] D:1.235m
[10:20:29.811] D:1.235m
[10:20:29.831] D:1.235m
[10:20:29.844] D:1.239m
[10:20:29.860] D:1.239m
[10:20:29.974] D:1.239m
[10:20:29.988] D:1.239m
[10:20:30.006] D:1.239m
[10:20:30.035] D:1.239m
[10:20:30.052] D:1.239m
[10:20:30.163] D:1.239m
[10:20:30.179] D:1.239m
[10:20:30.195] D:1.239m
[10:20:30.227] D:1.239m
[10:20:30.243] D:1.239m
[10:20:30.355] D:1.240m
[10:20:30.371] D:1.240m
[10:20:30.388] D:1.240m
[10:20:30.419] D:1.240m
[10:20:30.435] D:1.240m
[10:20:30.548] D:1.240m
[10:20:30.563] D:1.240m
[10:20:30.579] D:1.240m
[10:20:30.611] D:1.240m
[10:20:30.627] D:1.240m
[10:20:30.739] D:1.240m
[10:20:30.755] D:1.234m
[10:20:30.771] D:1.234m
[10:20:30.802] D:1.234m
[10:20:30.819] D:1.234m
[10:20:30.930] D:1.234m
[10:20:30.946] D:1.234m
[10:20:30.962] D:1.232m
[10:20:30.995] D:1.232m
[10:20:31.011] D:1.232m
[10:20:31.122] D:1.232m
[10:20:31.138] D:1.232m
[10:20:31.154] D:1.232m
[10:20:31.186] D:1.238m
[10:20:31.202] D:1.238m
[10:20:31.333] D:1.238m
[10:20:31.337] D:1.238m
[10:20:31.349] D:1.238m
[10:20:31.379] D:1.238m
[10:20:31.394] D:1.240m
[10:20:31.506] D:1.240m
[10:20:31.522] D:1.240m
[10:20:31.538] D:1.240m
[10:20:31.554] D:1.240m
[10:20:31.587] D:1.240m
[10:20:31.698] D:1.241m
[10:20:31.714] D:1.241m
[10:20:31.730] D:1.241m
[10:20:31.747] D:1.241m
[10:20:31.778] D:1.241m
[10:20:31.889] D:1.241m
[10:20:31.905] D:1.241m
[10:20:31.921] D:1.241m
[10:20:31.937] D:1.241m
[10:20:31.969] D:1.241m
[10:20:32.081] D:1.241m
[10:20:32.097] D:1.236m
[10:20:32.113] D:1.236m
[10:20:32.129] D:1.236m
[10:20:32.161] D:1.236m
[10:20:32.273] D:1.236m
[10:20:32.289] D:1.236m
[10:20:32.305] D:1.236m
[10:20:32.321] D:1.236m
[10:20:32.353] D:1.236m
[10:20:32.476] D:1.236m
[10:20:32.484] D:1.236m
[10:20:32.497] D:1.236m
[10:20:32.513] D:1.236m
[10:20:32.545] D:1.236m
[10:20:32.656] D:1.239m
[10:20:32.673] D:1.239m
[10:20:32.688] D:1.239m
[10:20:32.705] D:1.239m
[10:20:32.736] D:1.239m
[10:20:32.848] D:1.239m
[10:20:32.871] D:1.239m
[10:20:32.884] D:1.239m
[10:20:32.896] D:1.239m
[10:20:32.928] D:1.239m
[10:20:33.040] D:1.239m
[10:20:33.056] D:1.239m
[10:20:33.074] D:1.239m
[10:20:33.088] D:1.239m
[10:20:33.120] D:1.238m
[10:20:33.232] D:1.238m
[10:20:33.248] D:1.238m
[10:20:33.264] D:1.238m
[10:20:33.280] D:1.238m
[10:20:33.312] D:1.238m
[10:20:33.424] D:1.238m
[10:20:33.440] D:1.238m
[10:20:33.456] D:1.237m
[10:20:33.472] D:1.237m
[10:20:33.504] D:1.237m
[10:20:33.599] D:1.237m
[10:20:33.647] D:1.237m
[10:20:33.679] D:1.237m
[10:20:33.695] D:1.241m
[10:20:33.711] D:1.241m
[10:20:33.823] D:1.241m
[10:20:33.839] D:1.241m
[10:20:33.887] D:1.241m
D:1.241m
[10:20:33.903] D:1.241m
[10:20:34.015] D:1.241m
[10:20:34.031] D:1.241m
[10:20:34.063] D:1.241m
[10:20:34.080] D:1.241m
[10:20:34.096] D:1.241m
[10:20:34.207] D:1.241m
[10:20:34.223] D:1.241m
[10:20:34.255] D:1.241m
[10:20:34.271] D:1.241m
[10:20:34.287] D:1.241m
[10:20:34.399] D:1.241m
[10:20:34.414] D:1.241m
[10:20:34.446] D:1.237m
[10:20:34.462] D:1.237m
[10:20:34.478] D:1.237m
[10:20:34.590] D:1.237m
[10:20:34.607] D:1.237m
[10:20:34.625] D:1.237m
[10:20:34.654] D:1.236m
[10:20:34.670] D:1.236m
[10:20:34.782] D:1.236m
[10:20:34.798] D:1.236m
[10:20:34.814] D:1.236m
[10:20:34.846] D:1.236m
[10:20:34.862] D:1.236m
[10:20:34.974] D:1.236m
[10:20:34.992] D:1.236m
[10:20:35.006] D:1.243m
[10:20:35.038] D:1.243m
[10:20:35.054] D:1.243m
[10:20:35.171] D:1.243m
[10:20:35.215] D:1.243m
D:1.243m
[10:20:35.230] D:1.243m
[10:20:35.246] D:1.243m
[10:20:35.357] D:1.243m
[10:20:35.373] D:1.243m
[10:20:35.390] D:1.243m
[10:20:35.421] D:1.243m
[10:20:35.437] D:1.243m
[10:20:35.550] D:1.243m
[10:20:35.567] D:1.240m
[10:20:35.581] D:1.240m
[10:20:35.613] D:1.240m
[10:20:35.630] D:1.240m
[10:20:35.741] D:1.240m
[10:20:35.757] D:1.240m
[10:20:35.773] D:1.240m
[10:20:35.805] D:1.240m
[10:20:35.821] D:1.240m
[10:20:35.933] D:1.240m
[10:20:35.949] D:1.236m
[10:20:35.965] D:1.236m
[10:20:35.997] D:1.236m
[10:20:36.013] D:1.236m
[10:20:36.124] D:1.236m
[10:20:36.141] D:1.236m
[10:20:36.157] D:1.242m
[10:20:36.189] D:1.242m
[10:20:36.204] D:1.242m
[10:20:36.316] D:1.242m
[10:20:36.332] D:1.242m
[10:20:36.349] D:1.242m
[10:20:36.380] D:1.244m
[10:20:36.396] D:1.244m
[10:20:36.509] D:1.244m
[10:20:36.524] D:1.244m
[10:20:36.540] D:1.244m
[10:20:36.572] D:1.244m
[10:20:36.589] D:1.244m
[10:20:36.700] D:1.244m
[10:20:36.716] D:1.244m
[10:20:36.732] D:1.244m
[10:20:36.764] D:1.244m
[10:20:36.780] D:1.244m
[10:20:36.892] D:1.244m
[10:20:36.908] D:1.244m
[10:20:36.938] D:1.239m
[10:20:36.956] D:1.239m
[10:20:36.971] D:1.239m
[10:20:37.083] D:1.239m
[10:20:37.099] D:1.239m
[10:20:37.115] D:1.239m
[10:20:37.148] D:1.239m
[10:20:37.163] D:1.239m
[10:20:37.275] D:1.239m
[10:20:37.291] D:1.239m
[10:20:37.308] D:1.239m
[10:20:37.339] D:1.239m
[10:20:37.356] D:1.239m
[10:20:37.467] D:1.239m
[10:20:37.516] D:1.239m
[10:20:37.531] D:1.243m
[10:20:37.581] D:1.243m
D:1.243m
[10:20:37.675] D:1.243m
[10:20:37.707] D:1.243m
[10:20:37.723] D:1.243m
[10:20:37.739] D:1.243m
[10:20:37.755] D:1.243m
[10:20:37.867] D:1.243m
[10:20:37.898] D:1.243m
[10:20:37.914] D:1.243m
[10:20:37.938] D:1.240m
[10:20:37.947] D:1.240m
[10:20:38.058] D:1.240m
[10:20:38.074] D:1.240m
[10:20:38.107] D:1.240m
[10:20:38.122] D:1.240m
[10:20:38.138] D:1.240m
[10:20:38.250] D:1.240m
[10:20:38.267] D:1.238m
[10:20:38.298] D:1.238m
[10:20:38.314] D:1.238m
[10:20:38.330] D:1.238m
[10:20:38.442] D:1.238m
[10:20:38.458] D:1.238m
[10:20:38.490] D:1.242m
[10:20:38.506] D:1.242m
[10:20:38.522] D:1.242m
[10:20:38.634] D:1.242m
[10:20:38.650] D:1.242m
[10:20:38.682] D:1.242m
[10:20:38.698] D:1.245m
[10:20:38.714] D:1.245m
[10:20:38.826] D:1.245m
[10:20:38.841] D:1.245m
[10:20:38.873] D:1.245m
[10:20:38.889] D:1.245m
[10:20:38.906] D:1.245m
[10:20:39.017] D:1.245m
[10:20:39.033] D:1.245m
[10:20:39.066] D:1.245m
[10:20:39.081] D:1.245m
[10:20:39.097] D:1.245m
[10:20:39.209] D:1.245m
[10:20:39.227] D:1.245m
[10:20:39.257] D:1.243m
[10:20:39.273] D:1.243m
[10:20:39.289] D:1.243m
[10:20:39.401] D:1.243m
[10:20:39.417] D:1.243m
[10:20:39.449] D:1.243m
[10:20:39.465] D:1.239m
[10:20:39.481] D:1.239m
[10:20:39.593] D:1.239m
[10:20:39.609] D:1.239m
[10:20:39.640] D:1.239m
[10:20:39.656] D:1.239m
[10:20:39.673] D:1.241m
[10:20:39.784] D:1.241m
[10:20:39.816] D:1.241m
[10:20:39.832] D:1.241m
[10:20:39.848] D:1.241m
[10:20:39.865] D:1.241m
[10:20:39.977] D:1.246m
[10:20:39.993] D:1.246m
[10:20:40.026] D:1.246m
[10:20:40.041] D:1.246m
[10:20:40.057] D:1.246m
[10:20:40.169] D:1.246m
[10:20:40.186] D:1.246m
[10:20:40.217] D:1.246m
[10:20:40.233] D:1.246m
[10:20:40.249] D:1.246m
[10:20:40.361] D:1.246m
[10:20:40.377] D:1.246m
[10:20:40.409] D:1.242m
[10:20:40.425] D:1.242m
[10:20:40.441] D:1.242m
[10:20:40.552] D:1.242m
[10:20:40.569] D:1.242m
[10:20:40.600] D:1.242m
[10:20:40.616] D:1.242m
[10:20:40.632] D:1.242m
[10:20:40.744] D:1.242m
[10:20:40.760] D:1.242m
[10:20:40.776] D:1.240m
[10:20:40.808] D:1.240m
[10:20:40.824] D:1.240m
[10:20:40.936] D:1.240m
[10:20:40.952] D:1.240m
[10:20:40.980] D:1.240m
[10:20:41.000] D:1.246m
[10:20:41.016] D:1.246m
[10:20:41.128] D:1.246m
[10:20:41.144] D:1.246m
[10:20:41.160] D:1.246m
[10:20:41.192] D:1.246m
[10:20:41.208] D:1.246m
[10:20:41.320] D:1.246m
[10:20:41.368] D:1.246m
[10:20:41.384] D:1.245m
[10:20:41.399] D:1.245m
[10:20:41.431] D:1.245m
[10:20:41.527] D:1.245m
[10:20:41.560] D:1.245m
[10:20:41.575] D:1.245m
[10:20:41.591] D:1.245m
[10:20:41.624] D:1.245m
[10:20:41.719] D:1.245m
[10:20:41.751] D:1.243m
[10:20:41.767] D:1.243m
[10:20:41.783] D:1.243m
[10:20:41.816] D:1.243m
[10:20:41.911] D:1.243m
[10:20:41.943] D:1.243m
[10:20:41.959] D:1.243m
[10:20:41.975] D:1.243m
[10:20:42.008] D:1.243m
[10:20:42.103] D:1.243m
[10:20:42.135] D:1.247m
[10:20:42.151] D:1.247m
[10:20:42.167] D:1.247m
[10:20:42.183] D:1.247m
[10:20:42.295] D:1.247m
[10:20:42.326] D:1.247m
[10:20:42.342] D:1.245m
[10:20:42.358] D:1.245m
[10:20:42.374] D:1.245m
[10:20:42.486] D:1.245m
[10:20:42.518] D:1.245m
[10:20:42.534] D:1.245m
[10:20:42.551] D:1.242m
[10:20:42.566] D:1.242m
[10:20:42.678] D:1.242m
[10:20:42.711] D:1.242m
[10:20:42.727] D:1.242m
[10:20:42.742] D:1.242m
[10:20:42.758] D:1.242m
[10:20:42.870] D:1.242m
[10:20:42.902] D:1.242m
[10:20:42.918] D:1.242m
[10:20:42.934] D:1.247m
[10:20:42.950] D:1.247m
[10:20:43.062] D:1.247m
[10:20:43.094] D:1.247m
[10:20:43.110] D:1.247m
[10:20:43.126] D:1.247m
[10:20:43.142] D:1.247m
[10:20:43.253] D:1.247m
[10:20:43.285] D:1.247m
[10:20:43.301] D:1.249m
[10:20:43.317] D:1.249m
[10:20:43.333] D:1.249m
[10:20:43.445] D:1.249m
[10:20:43.477] D:1.249m
[10:20:43.493] D:1.249m
[10:20:43.510] D:1.247m
[10:20:43.525] D:1.247m
[10:20:43.637] D:1.247m
[10:20:43.669] D:1.247m
[10:20:43.685] D:1.247m
[10:20:43.701] D:1.247m
[10:20:43.717] D:1.247m
[10:20:43.829] D:1.247m
[10:20:43.861] D:1.244m
[10:20:43.877] D:1.244m
[10:20:43.893] D:1.244m
[10:20:43.909] D:1.244m
[10:20:44.028] D:1.244m
[10:20:44.037] D:1.244m
[10:20:44.069] D:1.244m
[10:20:44.084] D:1.244m
[10:20:44.101] D:1.244m
[10:20:44.212] D:1.244m
[10:20:44.229] D:1.244m
[10:20:44.260] D:1.244m
[10:20:44.277] D:1.244m
[10:20:44.292] D:1.244m
[10:20:44.404] D:1.244m
[10:20:44.420] D:1.244m
[10:20:44.452] D:1.247m
[10:20:44.469] D:1.247m
[10:20:44.484] D:1.247m
[10:20:44.596] D:1.247m
[10:20:44.612] D:1.247m
[10:20:44.644] D:1.247m
[10:20:44.660] D:1.249m
[10:20:44.676] D:1.249m
[10:20:44.789] D:1.249m
[10:20:44.804] D:1.249m
[10:20:44.836] D:1.249m
[10:20:44.852] D:1.249m
[10:20:44.869] D:1.249m
[10:20:44.980] D:1.249m
[10:20:44.995] D:1.249m
[10:20:45.039] D:1.247m
[10:20:45.044] D:1.247m
[10:20:45.059] D:1.247m
[10:20:45.171] D:1.247m
[10:20:45.219] D:1.247m
[10:20:45.235] D:1.247m
[10:20:45.251] D:1.245m
[10:20:45.283] D:1.245m
[10:20:45.395] D:1.245m
[10:20:45.411] D:1.245m
[10:20:45.428] D:1.245m
[10:20:45.443] D:1.245m
[10:20:45.475] D:1.247m
[10:20:45.587] D:1.247m
[10:20:45.603] D:1.247m
[10:20:45.619] D:1.247m
[10:20:45.635] D:1.247m
[10:20:45.667] D:1.247m
[10:20:45.779] D:1.247m
[10:20:45.795] D:1.247m
[10:20:45.811] D:1.248m
[10:20:45.827] D:1.248m
[10:20:45.859] D:1.248m
[10:20:45.970] D:1.248m
[10:20:45.987] D:1.248m
[10:20:46.002] D:1.248m
[10:20:46.018] D:1.247m
[10:20:46.051] D:1.247m
[10:20:46.162] D:1.247m
[10:20:46.178] D:1.247m
[10:20:46.194] D:1.247m
[10:20:46.210] D:1.247m
[10:20:46.242] D:1.247m
[10:20:46.354] D:1.247m
[10:20:46.370] D:1.247m
[10:20:46.387] D:1.247m
[10:20:46.402] D:1.247m
[10:20:46.434] D:1.247m
[10:20:46.547] D:1.247m
[10:20:46.562] D:1.243m
[10:20:46.578] D:1.243m
[10:20:46.594] D:1.243m
[10:20:46.626] D:1.243m
[10:20:46.737] D:1.243m
[10:20:46.754] D:1.243m
[10:20:46.770] D:1.248m
[10:20:46.786] D:1.248m
[10:20:46.817] D:1.248m
[10:20:46.929] D:1.248m
[10:20:46.945] D:1.248m
[10:20:46.961] D:1.248m
[10:20:46.977] D:1.248m
[10:20:47.009] D:1.248m
[10:20:47.121] D:1.249m
[10:20:47.137] D:1.249m
[10:20:47.153] D:1.249m
[10:20:47.169] D:1.249m
[10:20:47.201] D:1.249m
[10:20:47.297] D:1.249m
[10:20:47.329] D:1.249m
[10:20:47.345] D:1.249m
[10:20:47.361] D:1.249m
[10:20:47.394] D:1.249m
[10:20:47.489] D:1.249m
[10:20:47.521] D:1.245m
[10:20:47.537] D:1.245m
[10:20:47.553] D:1.245m
[10:20:47.585] D:1.245m
[10:20:47.680] D:1.245m
[10:20:47.712] D:1.245m
[10:20:47.729] D:1.245m
[10:20:47.745] D:1.245m
[10:20:47.760] D:1.245m
[10:20:47.872] D:1.245m
[10:20:47.904] D:1.245m
[10:20:47.920] D:1.245m
[10:20:47.936] D:1.245m
[10:20:47.952] D:1.250m
[10:20:48.082] D:1.250m
[10:20:48.096] D:1.250m
[10:20:48.112] D:1.250m
[10:20:48.128] D:1.250m
[10:20:48.144] D:1.250m
[10:20:48.256] D:1.250m
[10:20:48.288] D:1.250m
[10:20:48.304] D:1.252m
[10:20:48.320] D:1.252m
[10:20:48.336] D:1.252m
[10:20:48.448] D:1.252m
[10:20:48.480] D:1.252m
[10:20:48.495] D:1.252m
[10:20:48.512] D:1.250m
[10:20:48.528] D:1.250m
[10:20:48.640] D:1.250m
[10:20:48.671] D:1.250m
[10:20:48.687] D:1.250m
[10:20:48.704] D:1.250m
[10:20:48.719] D:1.247m
[10:20:48.832] D:1.247m
[10:20:48.865] D:1.247m
[10:20:48.879] D:1.247m
[10:20:48.895] D:1.247m
[10:20:48.911] D:1.247m
[10:20:49.023] D:1.247m
[10:20:49.071] D:1.247m
[10:20:49.094] D:1.247m
[10:20:49.119] D:1.251m
[10:20:49.135] D:1.251m
[10:20:49.247] D:1.251m
[10:20:49.263] D:1.251m
[10:20:49.279] D:1.251m
[10:20:49.310] D:1.251m
[10:20:49.327] D:1.251m
[10:20:49.438] D:1.251m
[10:20:49.454] D:1.251m
[10:20:49.470] D:1.250m
[10:20:49.502] D:1.250m
[10:20:49.518] D:1.250m
[10:20:49.630] D:1.250m
[10:20:49.646] D:1.250m
[10:20:49.662] D:1.250m
[10:20:49.694] D:1.247m
[10:20:49.710] D:1.247m
[10:20:49.822] D:1.247m
[10:20:49.838] D:1.247m
[10:20:49.855] D:1.247m
[10:20:49.886] D:1.247m
[10:20:49.902] D:1.246m
[10:20:50.014] D:1.246m
[10:20:50.030] D:1.246m
[10:20:50.046] D:1.246m
[10:20:50.078] D:1.246m
[10:20:50.107] D:1.246m
[10:20:50.206] D:1.249m
[10:20:50.222] D:1.249m
[10:20:50.238] D:1.249m
[10:20:50.270] D:1.249m
[10:20:50.286] D:1.249m
[10:20:50.397] D:1.249m
[10:20:50.413] D:1.252m
[10:20:50.430] D:1.252m
[10:20:50.461] D:1.252m
[10:20:50.477] D:1.252m
[10:20:50.590] D:1.252m
[10:20:50.605] D:1.252m
[10:20:50.621] D:1.252m
[10:20:50.653] D:1.252m
[10:20:50.669] D:1.252m
[10:20:50.781] D:1.252m
[10:20:50.797] D:1.252m
[10:20:50.813] D:1.252m
[10:20:50.845] D:1.252m
[10:20:50.861] D:1.250m
[10:20:50.973] D:1.250m
[10:20:50.989] D:1.250m
[10:20:51.005] D:1.250m
[10:20:51.021] D:1.250m
[10:20:51.053] D:1.250m
[10:20:51.164] D:1.247m
[10:20:51.180] D:1.247m
[10:20:51.196] D:1.247m
[10:20:51.212] D:1.247m
[10:20:51.244] D:1.247m
[10:20:51.356] D:1.247m
[10:20:51.372] D:1.248m
[10:20:51.389] D:1.248m
[10:20:51.407] D:1.248m
[10:20:51.436] D:1.248m
[10:20:51.549] D:1.248m
[10:20:51.564] D:1.248m
[10:20:51.580] D:1.248m
[10:20:51.596] D:1.248m
[10:20:51.628] D:1.248m
[10:20:51.740] D:1.248m
[10:20:51.756] D:1.255m
[10:20:51.772] D:1.255m
[10:20:51.789] D:1.255m
[10:20:51.820] D:1.255m
[10:20:51.932] D:1.255m
[10:20:51.948] D:1.255m
[10:20:51.964] D:1.255m
[10:20:51.980] D:1.255m
[10:20:52.012] D:1.255m
[10:20:52.144] D:1.255m
D:1.255m
[10:20:52.156] D:1.255m
[10:20:52.171] D:1.255m
[10:20:52.203] D:1.255m
[10:20:52.315] D:1.255m
[10:20:52.331] D:1.248m
[10:20:52.347] D:1.248m
[10:20:52.363] D:1.248m
[10:20:52.395] D:1.248m
[10:20:52.507] D:1.248m
[10:20:52.523] D:1.248m
[10:20:52.539] D:1.248m
[10:20:52.555] D:1.248m
[10:20:52.587] D:1.248m
[10:20:52.699] D:1.248m
[10:20:52.715] D:1.248m
[10:20:52.731] D:1.248m
[10:20:52.747] D:1.254m
[10:20:52.779] D:1.254m
[10:20:52.890] D:1.254m
[10:20:52.922] D:1.254m
[10:20:52.955] D:1.254m
[10:20:52.970] D:1.254m
[10:20:52.987] D:1.254m
[10:20:53.098] D:1.254m
[10:20:53.114] D:1.250m
[10:20:53.148] D:1.250m
[10:20:53.162] D:1.250m
[10:20:53.178] D:1.250m
[10:20:53.290] D:1.250m
[10:20:53.307] D:1.250m
[10:20:53.338] D:1.248m
[10:20:53.354] D:1.248m
[10:20:53.370] D:1.248m
[10:20:53.482] D:1.248m
[10:20:53.498] D:1.248m
[10:20:53.530] D:1.248m
[10:20:53.546] D:1.253m
[10:20:53.562] D:1.253m
[10:20:53.674] D:1.253m
[10:20:53.690] D:1.253m
[10:20:53.722] D:1.253m
[10:20:53.738] D:1.253m
[10:20:53.754] D:1.253m
[10:20:53.866] D:1.253m
[10:20:53.881] D:1.253m
[10:20:53.913] D:1.253m
[10:20:53.930] D:1.256m
[10:20:53.946] D:1.256m
[10:20:54.057] D:1.256m
[10:20:54.073] D:1.256m
[10:20:54.106] D:1.256m
[10:20:54.121] D:1.256m
[10:20:54.137] D:1.249m
[10:20:54.249] D:1.249m
[10:20:54.266] D:1.249m
[10:20:54.281] D:1.249m
[10:20:54.313] D:1.249m
[10:20:54.329] D:1.249m
[10:20:54.441] D:1.249m
[10:20:54.457] D:1.249m
[10:20:54.473] D:1.249m
[10:20:54.505] D:1.249m
[10:20:54.521] D:1.249m
[10:20:54.633] D:1.249m
[10:20:54.649] D:1.249m
[10:20:54.664] D:1.255m
[10:20:54.696] D:1.255m
[10:20:54.713] D:1.255m
[10:20:54.824] D:1.255m
[10:20:54.840] D:1.255m
[10:20:54.856] D:1.255m
[10:20:54.888] D:1.255m
[10:20:54.904] D:1.255m
[10:20:55.016] D:1.255m
[10:20:55.032] D:1.255m
[10:20:55.048] D:1.255m
[10:20:55.080] D:1.255m
[10:20:55.096] D:1.252m
[10:20:55.208] D:1.252m
[10:20:55.224] D:1.252m
[10:20:55.240] D:1.252m
[10:20:55.272] D:1.252m
[10:20:55.288] D:1.252m
[10:20:55.400] D:1.249m
[10:20:55.419] D:1.249m
[10:20:55.432] D:1.249m
[10:20:55.464] D:1.249m
[10:20:55.480] D:1.249m
[10:20:55.592] D:1.249m
[10:20:55.616] D:1.251m
[10:20:55.625] D:1.251m
[10:20:55.655] D:1.251m
[10:20:55.672] D:1.251m
[10:20:55.784] D:1.251m
[10:20:55.799] D:1.251m
[10:20:55.815] D:1.256m
[10:20:55.847] D:1.256m
[10:20:55.863] D:1.256m
[10:20:55.975] D:1.256m
[10:20:55.991] D:1.256m
[10:20:56.007] D:1.256m
[10:20:56.039] D:1.256m
[10:20:56.055] D:1.256m
[10:20:56.167] D:1.256m
[10:20:56.199] D:1.256m
D:1.256m
[10:20:56.231] D:1.256m
[10:20:56.247] D:1.256m
[10:20:56.358] D:1.256m
[10:20:56.374] D:1.250m
[10:20:56.390] D:1.250m
[10:20:56.422] D:1.250m
[10:20:56.438] D:1.250m
[10:20:56.550] D:1.250m
[10:20:56.566] D:1.250m
[10:20:56.582] D:1.254m
[10:20:56.614] D:1.254m
[10:20:56.630] D:1.254m
[10:20:56.744] D:1.254m
[10:20:56.790] D:1.254m
[10:20:56.806] D:1.254m
[10:20:56.822] D:1.257m
[10:20:56.838] D:1.257m
[10:20:56.950] D:1.257m
[10:20:56.982] D:1.257m
[10:20:56.998] D:1.257m
[10:20:57.014] D:1.257m
[10:20:57.030] D:1.249m
[10:20:57.142] D:1.249m
[10:20:57.174] D:1.249m
[10:20:57.206] D:1.249m
[10:20:57.209] D:1.249m
[10:20:57.221] D:1.249m
[10:20:57.333] D:1.249m
[10:20:57.365] D:1.249m
[10:20:57.381] D:1.249m
[10:20:57.397] D:1.249m
[10:20:57.413] D:1.249m
[10:20:57.526] D:1.249m
[10:20:57.542] D:1.249m
[10:20:57.574] D:1.257m
[10:20:57.590] D:1.257m
[10:20:57.606] D:1.257m
[10:20:57.718] D:1.257m
[10:20:57.734] D:1.257m
[10:20:57.766] D:1.257m
[10:20:57.782] D:1.257m
[10:20:57.798] D:1.257m
[10:20:57.911] D:1.257m
[10:20:57.926] D:1.257m
[10:20:57.958] D:1.253m
[10:20:57.973] D:1.253m
[10:20:57.990] D:1.253m
[10:20:58.101] D:1.253m
[10:20:58.117] D:1.253m
[10:20:58.150] D:1.253m
[10:20:58.165] D:1.255m
[10:20:58.181] D:1.255m
[10:20:58.293] D:1.255m
[10:20:58.310] D:1.255m
[10:20:58.341] D:1.255m
[10:20:58.359] D:1.255m
[10:20:58.373] D:1.257m
[10:20:58.485] D:1.257m
[10:20:58.501] D:1.257m
[10:20:58.534] D:1.257m
[10:20:58.552] D:1.257m
[10:20:58.566] D:1.257m
[10:20:58.677] D:1.257m
[10:20:58.693] D:1.257m
[10:20:58.725] D:1.257m
[10:20:58.741] D:1.254m
[10:20:58.757] D:1.254m
[10:20:58.869] D:1.254m
[10:20:58.885] D:1.254m
[10:20:58.917] D:1.254m
[10:20:58.932] D:1.254m
[10:20:58.949] D:1.254m
[10:20:59.060] D:1.254m
[10:20:59.077] D:1.250m
[10:20:59.109] D:1.250m
[10:20:59.124] D:1.250m
[10:20:59.140] D:1.250m
[10:20:59.252] D:1.250m
[10:20:59.269] D:1.250m
[10:20:59.300] D:1.258m
[10:20:59.316] D:1.258m
[10:20:59.332] D:1.258m
[10:20:59.444] D:1.258m
[10:20:59.460] D:1.258m
[10:20:59.492] D:1.258m
[10:20:59.508] D:1.258m
[10:20:59.524] D:1.258m
[10:20:59.636] D:1.258m
[10:20:59.652] D:1.258m
[10:20:59.684] D:1.258m
[10:20:59.700] D:1.253m
[10:20:59.716] D:1.253m
[10:20:59.828] D:1.253m
[10:20:59.844] D:1.253m
[10:20:59.875] D:1.253m
[10:20:59.891] D:1.253m
[10:20:59.908] D:1.255m
[10:21:00.019] D:1.255m
[10:21:00.035] D:1.255m
[10:21:00.067] D:1.255m
[10:21:00.083] D:1.255m
[10:21:00.099] D:1.255m
[10:21:00.211] D:1.257m
[10:21:00.227] D:1.257m
[10:21:00.259] D:1.257m
[10:21:00.275] D:1.257m
[10:21:00.291] D:1.257m
[10:21:00.403] D:1.257m
[10:21:00.419] D:1.257m
[10:21:00.435] D:1.257m
[10:21:00.467] D:1.257m
[10:21:00.483] D:1.253m
[10:21:00.595] D:1.253m
[10:21:00.643] D:1.253m
[10:21:00.659] D:1.253m
[10:21:00.675] D:1.253m
[10:21:00.707] D:1.253m
[10:21:00.802] D:1.257m
[10:21:00.834] D:1.257m
[10:21:00.850] D:1.257m
[10:21:00.866] D:1.257m
[10:21:00.898] D:1.257m
[10:21:00.994] D:1.257m
[10:21:01.026] D:1.260m
[10:21:01.042] D:1.260m
[10:21:01.058] D:1.260m
[10:21:01.090] D:1.260m
[10:21:01.186] D:1.260m
[10:21:01.218] D:1.260m
[10:21:01.234] D:1.260m
[10:21:01.263] D:1.260m
[10:21:01.282] D:1.260m
[10:21:01.378] D:1.260m
[10:21:01.410] D:1.255m
[10:21:01.426] D:1.255m
[10:21:01.442] D:1.255m
[10:21:01.458] D:1.255m
[10:21:01.570] D:1.255m
[10:21:01.603] D:1.255m
[10:21:01.618] D:1.258m
[10:21:01.634] D:1.258m
[10:21:01.649] D:1.258m
[10:21:01.761] D:1.258m
[10:21:01.793] D:1.258m
[10:21:01.809] D:1.258m
[10:21:01.825] D:1.258m
[10:21:01.842] D:1.258m
[10:21:01.953] D:1.258m
[10:21:01.986] D:1.258m
[10:21:02.001] D:1.258m
[10:21:02.017] D:1.258m
[10:21:02.033] D:1.258m
[10:21:02.145] D:1.258m
[10:21:02.177] D:1.258m
[10:21:02.193] D:1.258m
[10:21:02.209] D:1.253m
[10:21:02.225] D:1.253m
[10:21:02.337] D:1.253m
[10:21:02.369] D:1.253m
[10:21:02.385] D:1.253m
[10:21:02.401] D:1.253m
[10:21:02.417] D:1.257m
[10:21:02.528] D:1.257m
[10:21:02.560] D:1.257m
[10:21:02.577] D:1.257m
[10:21:02.592] D:1.257m
[10:21:02.608] D:1.257m
[10:21:02.720] D:1.260m
[10:21:02.752] D:1.260m
[10:21:02.768] D:1.260m
[10:21:02.784] D:1.260m
[10:21:02.800] D:1.260m
[10:21:02.912] D:1.260m
[10:21:02.944] D:1.260m
[10:21:02.960] D:1.260m
[10:21:02.976] D:1.260m
[10:21:02.992] D:1.260m
[10:21:03.104] D:1.260m
[10:21:03.136] D:1.260m
[10:21:03.152] D:1.260m
[10:21:03.168] D:1.257m
[10:21:03.184] D:1.257m
[10:21:03.296] D:1.257m
[10:21:03.328] D:1.257m
[10:21:03.344] D:1.257m
[10:21:03.360] D:1.257m
[10:21:03.376] D:1.257m
[10:21:03.488] D:1.257m
[10:21:03.504] D:1.255m
[10:21:03.540] D:1.255m
[10:21:03.551] D:1.255m
[10:21:03.568] D:1.255m
[10:21:03.680] D:1.255m
[10:21:03.695] D:1.255m
[10:21:03.727] D:1.260m
[10:21:03.743] D:1.260m
[10:21:03.759] D:1.260m
[10:21:03.871] D:1.260m
[10:21:03.888] D:1.260m
[10:21:03.919] D:1.260m
[10:21:03.936] D:1.259m
[10:21:03.951] D:1.259m
[10:21:04.063] D:1.259m
[10:21:04.079] D:1.259m
[10:21:04.111] D:1.259m
[10:21:04.127] D:1.259m
[10:21:04.143] D:1.259m
[10:21:04.255] D:1.259m
[10:21:04.271] D:1.259m
[10:21:04.305] D:1.256m
[10:21:04.319] D:1.256m
[10:21:04.335] D:1.256m
[10:21:04.446] D:1.256m
[10:21:04.494] D:1.256m
[10:21:04.512] D:1.256m
[10:21:04.542] D:1.262m
[10:21:04.558] D:1.262m
[10:21:04.671] D:1.262m
[10:21:04.686] D:1.262m
[10:21:04.702] D:1.262m
[10:21:04.718] D:1.262m
[10:21:04.751] D:1.262m
[10:21:04.862] D:1.262m
[10:21:04.878] D:1.262m
[10:21:04.894] D:1.262m
[10:21:04.910] D:1.262m
[10:21:04.942] D:1.262m
[10:21:05.054] D:1.262m
[10:21:05.070] D:1.258m
[10:21:05.086] D:1.258m
[10:21:05.102] D:1.258m
[10:21:05.134] D:1.258m
[10:21:05.245] D:1.258m
[10:21:05.261] D:1.258m
[10:21:05.277] D:1.258m
[10:21:05.294] D:1.258m
[10:21:05.325] D:1.258m
[10:21:05.437] D:1.258m
[10:21:05.453] D:1.258m
[10:21:05.470] D:1.258m
[10:21:05.485] D:1.258m
[10:21:05.517] D:1.259m
[10:21:05.630] D:1.259m
[10:21:05.645] D:1.259m
[10:21:05.661] D:1.259m
[10:21:05.678] D:1.259m
[10:21:05.709] D:1.259m
[10:21:05.821] D:1.259m
[10:21:05.837] D:1.259m
[10:21:05.853] D:1.263m
[10:21:05.870] D:1.263m
[10:21:05.901] D:1.263m
[10:21:06.013] D:1.263m
[10:21:06.029] D:1.263m
[10:21:06.045] D:1.263m
[10:21:06.060] D:1.263m
[10:21:06.092] D:1.263m
[10:21:06.205] D:1.263m
[10:21:06.221] D:1.263m
[10:21:06.236] D:1.263m
[10:21:06.253] D:1.263m
[10:21:06.284] D:1.263m
[10:21:06.396] D:1.263m
[10:21:06.412] D:1.263m
[10:21:06.429] D:1.257m
[10:21:06.444] D:1.257m
[10:21:06.476] D:1.257m
[10:21:06.588] D:1.257m
[10:21:06.604] D:1.257m
[10:21:06.620] D:1.257m
[10:21:06.636] D:1.257m
[10:21:06.669] D:1.257m
[10:21:06.764] D:1.257m
[10:21:06.796] D:1.257m
[10:21:06.812] D:1.257m
[10:21:06.828] D:1.257m
[10:21:06.860] D:1.257m
[10:21:06.956] D:1.257m
[10:21:06.988] D:1.260m
[10:21:07.004] D:1.260m
[10:21:07.019] D:1.260m
[10:21:07.051] D:1.260m
[10:21:07.148] D:1.260m
[10:21:07.187] D:1.260m
[10:21:07.196] D:1.260m
[10:21:07.211] D:1.260m
[10:21:07.243] D:1.260m
[10:21:07.348] D:1.260m
[10:21:07.371] D:1.260m
[10:21:07.387] D:1.260m
[10:21:07.403] D:1.260m
[10:21:07.419] D:1.260m
[10:21:07.532] D:1.260m
[10:21:07.563] D:1.263m
[10:21:07.579] D:1.263m
[10:21:07.595] D:1.263m
[10:21:07.611] D:1.263m
[10:21:07.723] D:1.263m
[10:21:07.755] D:1.263m
[10:21:07.771] D:1.263m
[10:21:07.787] D:1.261m
[10:21:07.802] D:1.261m
[10:21:07.914] D:1.261m
[10:21:07.946] D:1.261m
[10:21:07.963] D:1.261m
[10:21:07.978] D:1.261m
[10:21:07.995] D:1.261m
[10:21:08.107] D:1.261m
[10:21:08.139] D:1.261m
[10:21:08.154] D:1.261m
[10:21:08.170] D:1.261m
[10:21:08.186] D:1.261m
[10:21:08.298] D:1.261m
[10:21:08.359] D:1.261m
[10:21:08.364] D:1.261m
[10:21:08.394] D:1.261m
[10:21:08.410] D:1.261m
[10:21:08.522] D:1.261m
[10:21:08.538] D:1.261m
[10:21:08.554] D:1.263m
[10:21:08.586] D:1.263m
[10:21:08.602] D:1.263m
[10:21:08.713] D:1.263m
[10:21:08.730] D:1.263m
[10:21:08.746] D:1.263m
[10:21:08.777] D:1.263m
[10:21:08.793] D:1.263m
[10:21:08.905] D:1.263m
[10:21:08.921] D:1.263m
[10:21:08.938] D:1.263m
[10:21:08.970] D:1.263m
[10:21:08.985] D:1.263m
[10:21:09.097] D:1.263m
[10:21:09.113] D:1.263m
[10:21:09.130] D:1.263m
[10:21:09.161] D:1.263m
[10:21:09.177] D:1.263m
[10:21:09.289] D:1.263m
[10:21:09.305] D:1.263m
[10:21:09.321] D:1.260m
[10:21:09.353] D:1.260m
[10:21:09.377] D:1.260m
[10:21:09.481] D:1.260m
[10:21:09.497] D:1.260m
[10:21:09.513] D:1.260m
[10:21:09.545] D:1.258m
[10:21:09.560] D:1.258m
[10:21:09.673] D:1.258m
[10:21:09.688] D:1.258m
[10:21:09.705] D:1.258m
[10:21:09.736] D:1.258m
[10:21:09.754] D:1.261m
[10:21:09.864] D:1.261m
[10:21:09.880] D:1.261m
[10:21:09.896] D:1.261m
[10:21:09.929] D:1.261m
[10:21:09.945] D:1.261m
[10:21:10.056] D:1.261m
[10:21:10.072] D:1.261m
[10:21:10.088] D:1.261m
[10:21:10.120] D:1.264m
[10:21:10.136] D:1.264m
[10:21:10.248] D:1.264m
[10:21:10.264] D:1.264m
[10:21:10.280] D:1.264m
[10:21:10.312] D:1.264m
[10:21:10.328] D:1.264m
[10:21:10.440] D:1.264m
[10:21:10.455] D:1.264m
[10:21:10.471] D:1.264m
[10:21:10.504] D:1.264m
[10:21:10.520] D:1.264m
[10:21:10.632] D:1.264m
[10:21:10.647] D:1.264m
[10:21:10.663] D:1.264m
[10:21:10.679] D:1.264m
[10:21:10.711] D:1.264m
[10:21:10.823] D:1.264m
[10:21:10.839] D:1.264m
[10:21:10.855] D:1.262m
[10:21:10.872] D:1.262m
[10:21:10.903] D:1.262m
[10:21:11.015] D:1.262m
[10:21:11.031] D:1.262m
[10:21:11.047] D:1.262m
[10:21:11.063] D:1.259m
[10:21:11.095] D:1.259m
[10:21:11.207] D:1.259m
[10:21:11.223] D:1.259m
[10:21:11.239] D:1.259m
[10:21:11.255] D:1.259m
[10:21:11.287] D:1.259m
[10:21:11.402] D:1.259m
[10:21:11.415] D:1.259m
[10:21:11.431] D:1.259m
[10:21:11.447] D:1.259m
[10:21:11.479] D:1.259m
[10:21:11.591] D:1.259m
[10:21:11.606] D:1.259m
[10:21:11.622] D:1.263m
[10:21:11.643] D:1.263m
[10:21:11.671] D:1.263m
[10:21:11.782] D:1.263m
[10:21:11.798] D:1.263m
[10:21:11.815] D:1.263m
[10:21:11.830] D:1.266m
[10:21:11.862] D:1.266m
[10:21:11.974] D:1.266m
[10:21:11.990] D:1.266m
[10:21:12.006] D:1.266m
[10:21:12.022] D:1.266m
[10:21:12.054] D:1.263m
[10:21:12.166] D:1.263m
[10:21:12.198] D:1.263m
[10:21:12.230] D:1.263m
[10:21:12.246] D:1.263m
[10:21:12.262] D:1.263m
[10:21:12.374] D:1.263m
[10:21:12.390] D:1.263m
[10:21:12.422] D:1.263m
[10:21:12.438] D:1.263m
[10:21:12.454] D:1.263m
[10:21:12.566] D:1.263m
[10:21:12.582] D:1.259m
[10:21:12.614] D:1.259m
[10:21:12.630] D:1.259m
[10:21:12.646] D:1.259m
[10:21:12.757] D:1.259m
[10:21:12.774] D:1.259m
[10:21:12.805] D:1.263m
[10:21:12.821] D:1.263m
[10:21:12.837] D:1.263m
[10:21:12.949] D:1.263m
[10:21:12.965] D:1.263m
[10:21:12.997] D:1.263m
[10:21:13.013] D:1.263m
[10:21:13.029] D:1.263m
[10:21:13.141] D:1.263m
[10:21:13.157] D:1.263m
[10:21:13.189] D:1.263m
[10:21:13.205] D:1.263m
[10:21:13.221] D:1.263m
[10:21:13.333] D:1.263m
[10:21:13.349] D:1.263m
[10:21:13.381] D:1.263m
[10:21:13.397] D:1.262m
[10:21:13.413] D:1.262m
[10:21:13.525] D:1.262m
[10:21:13.541] D:1.262m
[10:21:13.573] D:1.262m
[10:21:13.589] D:1.262m
[10:21:13.605] D:1.262m
[10:21:13.717] D:1.262m
[10:21:13.733] D:1.262m
[10:21:13.764] D:1.262m
[10:21:13.780] D:1.262m
[10:21:13.797] D:1.262m
[10:21:13.908] D:1.262m
[10:21:13.924] D:1.262m
[10:21:13.940] D:1.262m
[10:21:13.972] D:1.262m
[10:21:13.988] D:1.262m
[10:21:14.100] D:1.262m
[10:21:14.116] D:1.266m
[10:21:14.133] D:1.266m
[10:21:14.164] D:1.266m
[10:21:14.180] D:1.266m
[10:21:14.292] D:1.266m
[10:21:14.308] D:1.266m
[10:21:14.323] D:1.266m
[10:21:14.355] D:1.266m
[10:21:14.371] D:1.266m
[10:21:14.483] D:1.266m
[10:21:14.499] D:1.266m
[10:21:14.515] D:1.266m
[10:21:14.548] D:1.264m
[10:21:14.563] D:1.264m
[10:21:14.675] D:1.264m
[10:21:14.691] D:1.264m
[10:21:14.707] D:1.264m
[10:21:14.739] D:1.264m
[10:21:14.755] D:1.264m
[10:21:14.867] D:1.264m
[10:21:14.883] D:1.261m
[10:21:14.899] D:1.261m
[10:21:14.932] D:1.261m
[10:21:14.948] D:1.261m
[10:21:15.059] D:1.261m
[10:21:15.076] D:1.261m
[10:21:15.091] D:1.261m
[10:21:15.123] D:1.261m
[10:21:15.140] D:1.261m
[10:21:15.251] D:1.261m
[10:21:15.268] D:1.268m
[10:21:15.283] D:1.268m
[10:21:15.315] D:1.268m
[10:21:15.331] D:1.268m
[10:21:15.443] D:1.268m
[10:21:15.462] D:1.268m
[10:21:15.476] D:1.268m
[10:21:15.508] D:1.268m
[10:21:15.523] D:1.268m
[10:21:15.635] D:1.268m
[10:21:15.651] D:1.268m
[10:21:15.667] D:1.268m
[10:21:15.699] D:1.268m
[10:21:15.715] D:1.268m
[10:21:15.827] D:1.268m
[10:21:15.842] D:1.268m
[10:21:15.858] D:1.265m
[10:21:15.890] D:1.265m
[10:21:15.907] D:1.265m
[10:21:16.018] D:1.265m
[10:21:16.067] D:1.265m
[10:21:16.082] D:1.265m
[10:21:16.098] D:1.265m
[10:21:16.114] D:1.265m
[10:21:16.227] D:1.265m
[10:21:16.258] D:1.265m
[10:21:16.274] D:1.265m
[10:21:16.290] D:1.267m
[10:21:16.307] D:1.267m
[10:21:16.418] D:1.267m
[10:21:16.450] D:1.267m
[10:21:16.472] D:1.267m
[10:21:16.485] D:1.267m
[10:21:16.498] D:1.267m
[10:21:16.610] D:1.267m
[10:21:16.641] D:1.267m
[10:21:16.658] D:1.267m
[10:21:16.674] D:1.267m
[10:21:16.689] D:1.268m
[10:21:16.801] D:1.268m
[10:21:16.833] D:1.268m
[10:21:16.849] D:1.268m
[10:21:16.866] D:1.268m
[10:21:16.881] D:1.268m
[10:21:16.993] D:1.264m
[10:21:17.026] D:1.264m
[10:21:17.041] D:1.264m
[10:21:17.057] D:1.264m
[10:21:17.073] D:1.264m
[10:21:17.186] D:1.264m
[10:21:17.201] D:1.266m
[10:21:17.233] D:1.266m
[10:21:17.249] D:1.266m
[10:21:17.266] D:1.266m
[10:21:17.377] D:1.266m
[10:21:17.393] D:1.266m
[10:21:17.426] D:1.269m
[10:21:17.441] D:1.269m
[10:21:17.456] D:1.269m
[10:21:17.569] D:1.269m
[10:21:17.584] D:1.269m
[10:21:17.616] D:1.269m
[10:21:17.633] D:1.266m
[10:21:17.648] D:1.266m
[10:21:17.760] D:1.266m
[10:21:17.776] D:1.266m
[10:21:17.808] D:1.266m
[10:21:17.824] D:1.266m
[10:21:17.840] D:1.266m
[10:21:17.952] D:1.266m
[10:21:17.968] D:1.266m
[10:21:18.000] D:1.266m
[10:21:18.016] D:1.266m
[10:21:18.032] D:1.264m
[10:21:18.144] D:1.264m
[10:21:18.160] D:1.264m
[10:21:18.192] D:1.264m
[10:21:18.208] D:1.264m
[10:21:18.224] D:1.264m
[10:21:18.336] D:1.264m
[10:21:18.352] D:1.264m
[10:21:18.384] D:1.270m
[10:21:18.400] D:1.270m
[10:21:18.415] D:1.270m
[10:21:18.527] D:1.270m
[10:21:18.544] D:1.270m
[10:21:18.575] D:1.270m
[10:21:18.591] D:1.270m
[10:21:18.607] D:1.270m
[10:21:18.719] D:1.270m
[10:21:18.735] D:1.270m
[10:21:18.767] D:1.270m
[10:21:18.783] D:1.270m
[10:21:18.799] D:1.270m
[10:21:18.911] D:1.270m
[10:21:18.927] D:1.270m
[10:21:18.959] D:1.270m
[10:21:18.975] D:1.267m
[10:21:18.991] D:1.267m
[10:21:19.103] D:1.267m
[10:21:19.119] D:1.267m
[10:21:19.151] D:1.267m
[10:21:19.167] D:1.267m
[10:21:19.183] D:1.267m
[10:21:19.295] D:1.267m
[10:21:19.311] D:1.264m
[10:21:19.342] D:1.264m
[10:21:19.358] D:1.264m
[10:21:19.374] D:1.264m
[10:21:19.486] D:1.264m
[10:21:19.517] D:1.264m
[10:21:19.534] D:1.264m
[10:21:19.550] D:1.264m
[10:21:19.566] D:1.264m
[10:21:19.678] D:1.264m
[10:21:19.694] D:1.270m
[10:21:19.726] D:1.270m
[10:21:19.742] D:1.270m
[10:21:19.760] D:1.270m
[10:21:19.870] D:1.270m
[10:21:19.918] D:1.270m
[10:21:19.934] D:1.270m
[10:21:19.950] D:1.270m
[10:21:19.982] D:1.270m
[10:21:20.094] D:1.270m
[10:21:20.110] D:1.265m
[10:21:20.126] D:1.265m
[10:21:20.142] D:1.265m
[10:21:20.173] D:1.265m
[10:21:20.285] D:1.265m
[10:21:20.301] D:1.265m
[10:21:20.317] D:1.266m
[10:21:20.333] D:1.266m
[10:21:20.365] D:1.266m
[10:21:20.461] D:1.266m
[10:21:20.493] D:1.266m
[10:21:20.509] D:1.266m
[10:21:20.531] D:1.266m
[10:21:20.557] D:1.266m
[10:21:20.653] D:1.266m
[10:21:20.685] D:1.266m
[10:21:20.701] D:1.266m
[10:21:20.717] D:1.266m
[10:21:20.749] D:1.266m
[10:21:20.845] D:1.266m
[10:21:20.877] D:1.266m
[10:21:20.893] D:1.266m
[10:21:20.909] D:1.266m
[10:21:20.925] D:1.266m
[10:21:21.039] D:1.266m
[10:21:21.069] D:1.266m
[10:21:21.084] D:1.266m
[10:21:21.100] D:1.266m
[10:21:21.117] D:1.266m
[10:21:21.228] D:1.266m
[10:21:21.260] D:1.265m
[10:21:21.276] D:1.265m
[10:21:21.292] D:1.265m
[10:21:21.309] D:1.265m
[10:21:21.420] D:1.265m
[10:21:21.452] D:1.265m
[10:21:21.468] D:1.271m
[10:21:21.484] D:1.271m
[10:21:21.500] D:1.271m
[10:21:21.612] D:1.271m
[10:21:21.644] D:1.271m
[10:21:21.660] D:1.271m
[10:21:21.676] D:1.272m
[10:21:21.692] D:1.272m
[10:21:21.804] D:1.272m
[10:21:21.836] D:1.272m
[10:21:21.852] D:1.272m
[10:21:21.868] D:1.272m
[10:21:21.884] D:1.272m
[10:21:21.996] D:1.272m
[10:21:22.027] D:1.268m
[10:21:22.043] D:1.268m
[10:21:22.059] D:1.268m
[10:21:22.075] D:1.268m
[10:21:22.187] D:1.268m
[10:21:22.219] D:1.268m
[10:21:22.235] D:1.268m
[10:21:22.251] D:1.268m
[10:21:22.268] D:1.268m
[10:21:22.379] D:1.268m
[10:21:22.411] D:1.268m
[10:21:22.427] D:1.268m
[10:21:22.443] D:1.271m
[10:21:22.459] D:1.271m
[10:21:22.571] D:1.271m
[10:21:22.603] D:1.271m
[10:21:22.619] D:1.271m
[10:21:22.635] D:1.271m
[10:21:22.651] D:1.273m
[10:21:22.763] D:1.273m
[10:21:22.795] D:1.273m
[10:21:22.810] D:1.273m
[10:21:22.827] D:1.273m
[10:21:22.842] D:1.273m
[10:21:22.955] D:1.273m
[10:21:22.986] D:1.273m
[10:21:23.003] D:1.267m
[10:21:23.018] D:1.267m
[10:21:23.035] D:1.267m
[10:21:23.147] D:1.267m
[10:21:23.162] D:1.267m
[10:21:23.194] D:1.267m
[10:21:23.210] D:1.267m
[10:21:23.227] D:1.267m
[10:21:23.338] D:1.267m
[10:21:23.354] D:1.266m
[10:21:23.387] D:1.266m
[10:21:23.402] D:1.266m
[10:21:23.418] D:1.266m
[10:21:23.530] D:1.266m
[10:21:23.547] D:1.266m
[10:21:23.578] D:1.273m
[10:21:23.594] D:1.273m
[10:21:23.610] D:1.273m
[10:21:23.721] D:1.273m
[10:21:23.769] D:1.273m
[10:21:23.785] D:1.273m
[10:21:23.817] D:1.274m
[10:21:23.833] D:1.274m
[10:21:23.945] D:1.274m
[10:21:23.961] D:1.274m
[10:21:23.977] D:1.274m
[10:21:24.009] D:1.274m
[10:21:24.027] D:1.268m
[10:21:24.137] D:1.268m
[10:21:24.153] D:1.268m
[10:21:24.169] D:1.268m
[10:21:24.185] D:1.268m
[10:21:24.217] D:1.268m
[10:21:24.329] D:1.268m
[10:21:24.345] D:1.268m
[10:21:24.361] D:1.271m
[10:21:24.377] D:1.271m
[10:21:24.409] D:1.271m
[10:21:24.521] D:1.271m
[10:21:24.537] D:1.271m
[10:21:24.552] D:1.271m
[10:21:24.569] D:1.274m
[10:21:24.600] D:1.274m
[10:21:24.712] D:1.274m
[10:21:24.728] D:1.274m
[10:21:24.745] D:1.274m
[10:21:24.760] D:1.274m
[10:21:24.792] D:1.272m
[10:21:24.904] D:1.272m
[10:21:24.920] D:1.272m
[10:21:24.936] D:1.272m
[10:21:24.952] D:1.272m
[10:21:24.984] D:1.272m
[10:21:25.096] D:1.272m
[10:21:25.112] D:1.268m
[10:21:25.128] D:1.268m
[10:21:25.144] D:1.268m
[10:21:25.176] D:1.268m
[10:21:25.288] D:1.268m
[10:21:25.304] D:1.268m
[10:21:25.320] D:1.268m
[10:21:25.336] D:1.268m
[10:21:25.368] D:1.268m
[10:21:25.480] D:1.268m
[10:21:25.499] D:1.268m
[10:21:25.511] D:1.268m
[10:21:25.527] D:1.275m
[10:21:25.559] D:1.275m
[10:21:25.671] D:1.275m
[10:21:25.688] D:1.275m
[10:21:25.704] D:1.275m
[10:21:25.719] D:1.275m
[10:21:25.751] D:1.275m
[10:21:25.863] D:1.275m
[10:21:25.879] D:1.275m
[10:21:25.895] D:1.275m
[10:21:25.911] D:1.275m
[10:21:25.943] D:1.275m
[10:21:26.056] D:1.275m
[10:21:26.071] D:1.267m
[10:21:26.087] D:1.267m
[10:21:26.103] D:1.267m
[10:21:26.135] D:1.267m
[10:21:26.247] D:1.267m
[10:21:26.263] D:1.267m
[10:21:26.279] D:1.268m
[10:21:26.295] D:1.268m
[10:21:26.327] D:1.268m
[10:21:26.422] D:1.268m
[10:21:26.454] D:1.268m
[10:21:26.470] D:1.268m
[10:21:26.486] D:1.273m
[10:21:26.518] D:1.273m
[10:21:26.616] D:1.273m
[10:21:26.647] D:1.273m
[10:21:26.662] D:1.273m
[10:21:26.678] D:1.273m
[10:21:26.710] D:1.274m
[10:21:26.806] D:1.274m
[10:21:26.838] D:1.274m
[10:21:26.854] D:1.274m
[10:21:26.870] D:1.274m
[10:21:26.886] D:1.274m
[10:21:26.998] D:1.274m
[10:21:27.030] D:1.270m
[10:21:27.046] D:1.270m
[10:21:27.062] D:1.270m
[10:21:27.078] D:1.270m
[10:21:27.190] D:1.270m
[10:21:27.222] D:1.270m
[10:21:27.238] D:1.271m
[10:21:27.253] D:1.271m
[10:21:27.270] D:1.271m
[10:21:27.381] D:1.271m
[10:21:27.413] D:1.271m
[10:21:27.430] D:1.271m
[10:21:27.445] D:1.275m
[10:21:27.461] D:1.275m
[10:21:27.573] D:1.275m
[10:21:27.626] D:1.275m
[10:21:27.637] D:1.275m
[10:21:27.669] D:1.275m
[10:21:27.685] D:1.272m
[10:21:27.797] D:1.272m
[10:21:27.813] D:1.272m
[10:21:27.829] D:1.272m
[10:21:27.861] D:1.272m
[10:21:27.877] D:1.272m
[10:21:27.989] D:1.272m
[10:21:28.005] D:1.272m
[10:21:28.021] D:1.272m
[10:21:28.052] D:1.272m
[10:21:28.069] D:1.275m
[10:21:28.180] D:1.275m
[10:21:28.196] D:1.275m
[10:21:28.212] D:1.275m
[10:21:28.244] D:1.275m
[10:21:28.260] D:1.275m
[10:21:28.372] D:1.275m
[10:21:28.389] D:1.275m
[10:21:28.404] D:1.275m
[10:21:28.436] D:1.275m
[10:21:28.452] D:1.275m
[10:21:28.564] D:1.275m
[10:21:28.580] D:1.272m
[10:21:28.596] D:1.272m
[10:21:28.644] D:1.272m
D:1.272m
[10:21:28.756] D:1.272m
[10:21:28.772] D:1.272m
[10:21:28.788] D:1.270m
[10:21:28.820] D:1.270m
[10:21:28.836] D:1.270m
[10:21:28.948] D:1.270m
[10:21:28.964] D:1.270m
[10:21:28.980] D:1.270m
[10:21:29.012] D:1.273m
[10:21:29.028] D:1.273m
[10:21:29.139] D:1.273m
[10:21:29.155] D:1.273m
[10:21:29.171] D:1.273m
[10:21:29.203] D:1.273m
[10:21:29.219] D:1.276m
[10:21:29.331] D:1.276m
[10:21:29.348] D:1.276m
[10:21:29.363] D:1.276m
[10:21:29.395] D:1.276m
[10:21:29.411] D:1.276m
[10:21:29.523] D:1.276m
[10:21:29.539] D:1.276m
[10:21:29.555] D:1.276m
[10:21:29.587] D:1.276m
[10:21:29.603] D:1.276m
[10:21:29.715] D:1.276m
[10:21:29.731] D:1.272m
[10:21:29.747] D:1.272m
[10:21:29.778] D:1.272m
[10:21:29.795] D:1.272m
[10:21:29.907] D:1.272m
[10:21:29.922] D:1.272m
[10:21:29.938] D:1.272m
[10:21:29.970] D:1.272m
[10:21:29.987] D:1.272m
[10:21:30.098] D:1.272m
[10:21:30.114] D:1.272m
[10:21:30.131] D:1.276m
[10:21:30.146] D:1.276m
[10:21:30.178] D:1.276m
[10:21:30.290] D:1.276m
[10:21:30.307] D:1.276m
[10:21:30.322] D:1.276m
[10:21:30.338] D:1.276m
[10:21:30.370] D:1.276m
[10:21:30.482] D:1.276m
[10:21:30.498] D:1.276m
[10:21:30.514] D:1.276m
[10:21:30.530] D:1.276m
[10:21:30.562] D:1.272m
[10:21:30.674] D:1.272m
[10:21:30.690] D:1.272m
[10:21:30.706] D:1.272m
[10:21:30.721] D:1.272m
[10:21:30.754] D:1.272m
[10:21:30.866] D:1.272m
[10:21:30.881] D:1.272m
[10:21:30.897] D:1.272m
[10:21:30.913] D:1.272m
[10:21:30.946] D:1.272m
[10:21:31.057] D:1.272m
[10:21:31.073] D:1.272m
[10:21:31.089] D:1.272m
[10:21:31.106] D:1.272m
[10:21:31.138] D:1.272m
[10:21:31.249] D:1.272m
[10:21:31.265] D:1.278m
[10:21:31.281] D:1.278m
[10:21:31.297] D:1.278m
[10:21:31.329] D:1.278m
[10:21:31.441] D:1.278m
[10:21:31.473] D:1.278m
[10:21:31.504] D:1.276m
[10:21:31.521] D:1.276m
[10:21:31.537] D:1.276m
[10:21:31.648] D:1.276m
[10:21:31.664] D:1.276m
[10:21:31.696] D:1.276m
[10:21:31.712] D:1.273m
[10:21:31.728] D:1.273m
[10:21:31.844] D:1.273m
[10:21:31.858] D:1.273m
[10:21:31.888] D:1.273m
[10:21:31.904] D:1.273m
[10:21:31.921] D:1.276m
[10:21:32.032] D:1.276m
[10:21:32.048] D:1.276m
[10:21:32.080] D:1.276m
[10:21:32.096] D:1.276m
[10:21:32.112] D:1.276m
[10:21:32.224] D:1.276m
[10:21:32.240] D:1.276m
[10:21:32.272] D:1.276m
[10:21:32.288] D:1.276m
[10:21:32.304] D:1.274m
[10:21:32.416] D:1.274m
[10:21:32.432] D:1.274m
[10:21:32.464] D:1.274m
[10:21:32.480] D:1.274m
[10:21:32.496] D:1.274m
[10:21:32.608] D:1.274m
[10:21:32.624] D:1.274m
[10:21:32.656] D:1.274m
[10:21:32.672] D:1.274m
[10:21:32.700] D:1.274m
[10:21:32.800] D:1.274m
[10:21:32.816] D:1.273m
[10:21:32.848] D:1.273m
[10:21:32.864] D:1.273m
[10:21:32.880] D:1.273m
[10:21:32.992] D:1.273m
[10:21:33.008] D:1.273m
[10:21:33.040] D:1.277m
[10:21:33.056] D:1.277m
[10:21:33.072] D:1.277m
[10:21:33.184] D:1.277m
[10:21:33.201] D:1.277m
[10:21:33.232] D:1.277m
[10:21:33.248] D:1.277m
[10:21:33.264] D:1.277m
[10:21:33.375] D:1.277m
[10:21:33.391] D:1.277m
[10:21:33.407] D:1.277m
[10:21:33.439] D:1.277m
[10:21:33.455] D:1.277m
[10:21:33.567] D:1.277m
[10:21:33.583] D:1.277m
[10:21:33.599] D:1.277m
[10:21:33.632] D:1.274m
[10:21:33.647] D:1.274m
[10:21:33.759] D:1.274m
[10:21:33.775] D:1.274m
[10:21:33.792] D:1.274m
[10:21:33.823] D:1.274m
[10:21:33.839] D:1.274m
[10:21:33.951] D:1.274m
[10:21:33.967] D:1.274m
[10:21:33.983] D:1.274m
[10:21:34.015] D:1.274m
[10:21:34.031] D:1.274m
[10:21:34.143] D:1.274m
[10:21:34.159] D:1.278m
[10:21:34.174] D:1.278m
[10:21:34.207] D:1.278m
[10:21:34.222] D:1.278m
[10:21:34.334] D:1.278m
[10:21:34.350] D:1.278m
[10:21:34.366] D:1.278m
[10:21:34.398] D:1.278m
[10:21:34.414] D:1.278m
[10:21:34.526] D:1.278m
[10:21:34.542] D:1.278m
[10:21:34.558] D:1.275m
[10:21:34.590] D:1.275m
[10:21:34.606] D:1.275m
[10:21:34.726] D:1.275m
[10:21:34.736] D:1.275m
[10:21:34.751] D:1.275m
[10:21:34.782] D:1.275m
[10:21:34.798] D:1.275m
[10:21:34.910] D:1.275m
[10:21:34.926] D:1.276m
[10:21:34.942] D:1.276m
[10:21:34.974] D:1.276m
[10:21:34.990] D:1.276m
[10:21:35.101] D:1.276m
[10:21:35.117] D:1.276m
[10:21:35.133] D:1.276m
[10:21:35.165] D:1.276m
[10:21:35.181] D:1.276m
[10:21:35.293] D:1.276m
[10:21:35.390] D:1.276m
[10:21:35.405] D:1.276m
[10:21:35.421] D:1.276m
[10:21:35.453] D:1.276m
[10:21:35.565] D:1.276m
[10:21:35.581] D:1.276m
[10:21:35.597] D:1.276m
[10:21:35.613] D:1.276m
[10:21:35.645] D:1.276m
[10:21:35.741] D:1.276m
[10:21:35.773] D:1.276m
[10:21:35.790] D:1.276m
[10:21:35.805] D:1.276m
[10:21:35.837] D:1.276m
[10:21:35.932] D:1.276m
[10:21:35.964] D:1.276m
[10:21:35.980] D:1.276m
[10:21:35.996] D:1.276m
[10:21:36.029] D:1.276m
[10:21:36.124] D:1.281m
[10:21:36.156] D:1.281m
[10:21:36.172] D:1.281m
[10:21:36.189] D:1.281m
[10:21:36.204] D:1.281m
[10:21:36.316] D:1.281m
[10:21:36.349] D:1.281m
[10:21:36.364] D:1.278m
[10:21:36.380] D:1.278m
[10:21:36.396] D:1.278m
[10:21:36.509] D:1.278m
[10:21:36.540] D:1.278m
[10:21:36.556] D:1.278m
[10:21:36.572] D:1.277m
[10:21:36.589] D:1.277m
[10:21:36.700] D:1.277m
[10:21:36.732] D:1.277m
[10:21:36.756] D:1.277m
[10:21:36.765] D:1.277m
[10:21:36.780] D:1.277m
[10:21:36.891] D:1.279m
[10:21:36.923] D:1.279m
[10:21:36.939] D:1.279m
[10:21:36.955] D:1.279m
[10:21:36.971] D:1.279m
[10:21:37.083] D:1.279m
[10:21:37.116] D:1.279m
[10:21:37.131] D:1.279m
[10:21:37.148] D:1.279m
[10:21:37.163] D:1.279m
[10:21:37.275] D:1.279m
[10:21:37.307] D:1.279m
[10:21:37.323] D:1.279m
[10:21:37.339] D:1.279m
[10:21:37.355] D:1.279m
[10:21:37.467] D:1.278m
[10:21:37.499] D:1.278m
[10:21:37.515] D:1.278m
[10:21:37.531] D:1.278m
[10:21:37.548] D:1.278m
[10:21:37.659] D:1.278m
[10:21:37.691] D:1.278m
[10:21:37.707] D:1.278m
[10:21:37.723] D:1.278m
[10:21:37.739] D:1.278m
[10:21:37.851] D:1.278m
[10:21:37.882] D:1.278m
[10:21:37.898] D:1.278m
[10:21:37.914] D:1.278m
[10:21:37.930] D:1.278m
[10:21:38.042] D:1.278m
[10:21:38.074] D:1.278m
[10:21:38.090] D:1.278m
[10:21:38.107] D:1.278m
[10:21:38.122] D:1.278m
[10:21:38.234] D:1.278m
[10:21:38.250] D:1.278m
[10:21:38.282] D:1.278m
[10:21:38.298] D:1.278m
[10:21:38.314] D:1.278m
[10:21:38.426] D:1.278m
[10:21:38.442] D:1.278m
[10:21:38.474] D:1.278m
[10:21:38.490] D:1.278m
[10:21:38.506] D:1.278m
[10:21:38.618] D:1.280m
[10:21:38.634] D:1.280m
[10:21:38.665] D:1.280m
[10:21:38.682] D:1.280m
[10:21:38.698] D:1.280m
[10:21:38.809] D:1.280m
[10:21:38.825] D:1.280m
[10:21:38.857] D:1.280m
[10:21:38.873] D:1.280m
[10:21:38.889] D:1.280m
[10:21:39.001] D:1.280m
[10:21:39.017] D:1.280m
[10:21:39.049] D:1.280m
[10:21:39.065] D:1.280m
[10:21:39.081] D:1.280m
[10:21:39.193] D:1.280m
[10:21:39.241] D:1.280m
[10:21:39.257] D:1.280m
[10:21:39.289] D:1.280m
[10:21:39.306] D:1.278m
[10:21:39.417] D:1.278m
[10:21:39.433] D:1.278m
[10:21:39.449] D:1.278m
[10:21:39.465] D:1.278m
[10:21:39.497] D:1.278m
[10:21:39.609] D:1.278m
[10:21:39.624] D:1.278m
[10:21:39.640] D:1.278m
[10:21:39.656] D:1.278m
[10:21:39.688] D:1.278m
[10:21:39.800] D:1.278m
[10:21:39.816] D:1.278m
[10:21:39.832] D:1.278m
[10:21:39.848] D:1.278m
[10:21:39.880] D:1.278m
[10:21:39.992] D:1.278m
[10:21:40.008] D:1.278m
[10:21:40.024] D:1.278m
[10:21:40.040] D:1.278m
[10:21:40.072] D:1.278m
[10:21:40.184] D:1.278m
[10:21:40.200] D:1.278m
[10:21:40.219] D:1.278m
[10:21:40.232] D:1.278m
[10:21:40.264] D:1.278m
[10:21:40.378] D:1.278m
[10:21:40.392] D:1.278m
[10:21:40.408] D:1.278m
[10:21:40.424] D:1.278m
[10:21:40.455] D:1.279m
[10:21:40.567] D:1.279m
[10:21:40.583] D:1.279m
[10:21:40.599] D:1.279m
[10:21:40.615] D:1.279m
[10:21:40.647] D:1.279m
[10:21:40.759] D:1.279m
[10:21:40.775] D:1.279m
[10:21:40.791] D:1.279m
[10:21:40.817] D:1.279m
[10:21:40.839] D:1.279m
[10:21:40.951] D:1.279m
[10:21:40.975] D:1.279m
[10:21:40.990] D:1.279m
[10:21:41.001] D:1.279m
[10:21:41.031] D:1.279m
[10:21:41.143] D:1.279m
[10:21:41.160] D:1.279m
[10:21:41.175] D:1.279m
[10:21:41.191] D:1.279m
[10:21:41.223] D:1.279m
[10:21:41.335] D:1.279m
[10:21:41.359] D:1.279m
[10:21:41.369] D:1.279m
[10:21:41.382] D:1.279m
[10:21:41.414] D:1.278m
[10:21:41.510] D:1.278m
[10:21:41.542] D:1.278m
[10:21:41.560] D:1.278m
[10:21:41.579] D:1.278m
[10:21:41.606] D:1.278m
[10:21:41.702] D:1.278m
[10:21:41.734] D:1.278m
[10:21:41.750] D:1.278m
[10:21:41.766] D:1.278m
[10:21:41.798] D:1.278m
[10:21:41.894] D:1.278m
[10:21:41.926] D:1.278m
[10:21:41.942] D:1.278m
[10:21:41.958] D:1.278m
[10:21:41.990] D:1.278m
[10:21:42.086] D:1.278m
[10:21:42.118] D:1.278m
[10:21:42.133] D:1.278m
[10:21:42.149] D:1.278m
[10:21:42.165] D:1.279m
[10:21:42.277] D:1.279m
[10:21:42.309] D:1.279m
[10:21:42.325] D:1.279m
[10:21:42.342] D:1.279m
[10:21:42.358] D:1.279m
[10:21:42.469] D:1.278m
[10:21:42.501] D:1.278m
[10:21:42.517] D:1.278m
[10:21:42.533] D:1.278m
[10:21:42.549] D:1.278m
[10:21:42.661] D:1.278m
[10:21:42.693] D:1.278m
[10:21:42.709] D:1.278m
[10:21:42.725] D:1.278m
[10:21:42.741] D:1.278m
[10:21:42.853] D:1.278m
[10:21:42.885] D:1.278m
[10:21:42.901] D:1.278m
[10:21:42.918] D:1.278m
[10:21:42.932] D:1.278m
[10:21:43.044] D:1.278m
[10:21:43.092] D:1.278m
[10:21:43.109] D:1.278m
[10:21:43.140] D:1.278m
[10:21:43.157] D:1.278m
[10:21:43.269] D:1.278m
[10:21:43.285] D:1.278m
[10:21:43.301] D:1.278m
[10:21:43.333] D:1.278m
[10:21:43.348] D:1.278m
[10:21:43.460] D:1.278m
[10:21:43.479] D:1.278m
[10:21:43.492] D:1.278m
[10:21:43.524] D:1.278m
[10:21:43.542] D:1.278m
[10:21:43.652] D:1.278m
[10:21:43.669] D:1.278m
[10:21:43.684] D:1.278m
[10:21:43.716] D:1.278m
[10:21:43.732] D:1.278m
[10:21:43.860] D:1.278m
D:1.278m
[10:21:43.876] D:1.278m
[10:21:43.907] D:1.278m
[10:21:43.923] D:1.278m
[10:21:44.035] D:1.278m
[10:21:44.051] D:1.279m
[10:21:44.068] D:1.279m
[10:21:44.099] D:1.279m
[10:21:44.115] D:1.279m
[10:21:44.227] D:1.279m
[10:21:44.243] D:1.279m
[10:21:44.259] D:1.279m
[10:21:44.291] D:1.279m
[10:21:44.308] D:1.279m
[10:21:44.419] D:1.279m
[10:21:44.435] D:1.279m
[10:21:44.451] D:1.279m
[10:21:44.483] D:1.279m
[10:21:44.499] D:1.279m
[10:21:44.611] D:1.279m
[10:21:44.629] D:1.279m
[10:21:44.643] D:1.279m


D:1.225m
D:1.225m
D:1.225m
D:1.225m
D:1.225m
D:1.225m
D:1.225m
D:1.225m
D:1.224m
D:1.224m
D:1.224m
D:1.224m
D:1.224m
D:1.224m
D:1.225m
D:1.225m
D:1.225m
D:1.225m
D:1.225m
D:1.225m
D:1.225m
D:1.225m
D:1.224m
D:1.224m
D:1.224m
D:1.224m
D:1.224m
D:1.224m
D:1.224m
D:1.224m
D:1.224m
D:1.224m
D:1.224m
D:1.224m
D:1.224m
D:1.224m
D:1.224m
D:1.224m
D:1.224m
D:1.224m
D:1.224m
D:1.224m
D:1.224m
D:1.224m
D:1.224m
D:1.224m
D:1.224m
D:1.224m
D:1.224m
D:1.224m
D:1.224m
D:1.224m
D:1.224m
D:1.224m
D:1.224m
D:1.224m
D:1.224m
D:1.224m
D:1.224m
D:1.224m
D:1.224m
D:1.224m
D:1.224m
D:1.224m
D:1.224m
D:1.224m
D:1.224m
D:1.224m
D:1.224m
D:1.224m
D:1.224m
D:1.224m
D:1.224m
D:1.224m
D:1.224m
D:1.224m
D:1.224m
D:1.224m
D:1.224m
D:1.224m
D:1.224m
D:1.224m
D:1.224m
D:1.224m
D:1.224m
D:1.224m
D:1.224m
D:1.224m
D:1.224m
D:1.224m
D:1.224m
D:1.224m
D:1.225m
D:1.225m
D:1.225m
D:1.225m
D:1.225m
D:1.225m
D:1.225m
D:1.225m
D:1.225m
D:1.225m
D:1.225m
D:1.225m
D:1.225m
D:1.225m
D:1.225m
D:1.225m
D:1.225m
D:1.225m
D:1.225m
D:1.225m
D:1.225m
D:1.225m
D:1.225m
D:1.225m
D:1.225m
D:1.225m
D:1.225m
D:1.225m
D:1.225m
D:1.225m
D:1.225m
D:1.225m
D:1.225m
D:1.225m
D:1.225m
D:1.225m
D:1.225m
D:1.225m
D:1.225m
D:1.225m
D:1.225m
D:1.225m
D:1.225m
D:1.225m
D:1.225m
D:1.225m
D:1.225m
D:1.225m
D:1.225m
D:1.225m
D:1.225m
D:1.225m
D:1.225m
D:1.225m
D:1.225m
D:1.225m
D:1.225m
D:1.225m
D:1.225m
D:1.225m
D:1.225m
D:1.225m
D:1.225m
D:1.225m
D:1.225m
D:1.225m
D:1.225m
D:1.225m
D:1.225m
D:1.225m
D:1.225m
D:1.225m
D:1.225m
D:1.225m
D:1.225m
D:1.225m
D:1.225m
D:1.225m
D:1.225m
D:1.225m
D:1.225m
D:1.225m
D:1.225m
D:1.225m
D:1.225m
D:1.225m
D:1.225m
D:1.225m
D:1.225m
D:1.225m
D:1.225m
D:1.225m
D:1.225m
D:1.225m
D:1.225m
D:1.225m
D:1.225m
D:1.225m
D:1.225m
D:1.225m
D:1.225m
D:1.225m
D:1.225m
D:1.225m
D:1.225m
D:1.225m
D:1.225m
D:1.225m
D:1.225m
D:1.225m
D:1.225m
D:1.225m
D:1.225m
D:1.225m
D:1.225m
D:1.225m
D:1.225m
D:1.225m
D:1.225m
D:1.225m
D:1.225m
D:1.225m
D:1.225m
D:1.225m
D:1.225m
D:1.225m
D:1.225m
D:1.225m
D:1.225m
D:1.225m
D:1.225m
D:1.225m
D:1.225m
D:1.225m
D:1.225m
D:1.225m
D:1.225m
D:1.225m
D:1.225m
D:1.225m
D:1.225m
D:1.225m
D:1.225m
D:1.225m
D:1.225m
D:1.225m
D:1.225m
D:1.225m
D:1.225m
D:1.225m
D:1.225m
D:1.225m
D:1.225m
D:1.225m
D:1.225m
D:1.225m
D:1.225m
D:1.225m
D:1.225m
D:1.225m
D:1.225m
D:1.225m
D:1.225m
D:1.225m
D:1.225m
D:1.225m
D:1.225m
D:1.225m
D:1.225m
D:1.225m
D:1.225m
D:1.225m
D:1.225m
D:1.225m
D:1.225m
D:1.225m
D:1.225m
D:1.225m
D:1.225m
D:1.225m
D:1.225m
D:1.225m
D:1.225m
D:1.225m
D:1.225m
D:1.225m
D:1.225m
D:1.225m
D:1.225m
D:1.225m
D:1.225m
D:1.225m
D:1.225m
D:1.225m
D:1.225m
D:1.225m
D:1.225m
D:1.225m
D:1.225m
D:1.225m
D:1.225m
D:1.225m
D:1.225m
D:1.225m
D:1.225m
D:1.225m
D:1.225m
D:1.225m
D:1.225m
D:1.225m
D:1.225m
D:1.225m
D:1.225m
D:1.225m
D:1.225m
D:1.225m
D:1.225m
D:1.225m
D:1.225m
D:1.225m
D:1.225m
D:1.225m
D:1.225m
D:1.225m
D:1.225m
D:1.225m
D:1.225m
D:1.225m
D:1.225m
D:1.225m
D:1.225m
D:1.225m
D:1.225m
D:1.225m
D:1.225m
D:1.225m
D:1.225m
D:1.225m
D:1.225m
D:1.225m
D:1.225m
D:1.225m
D:1.225m
D:1.225m
D:1.225m
D:1.225m
D:1.225m
D:1.225m
D:1.225m
D:1.225m
D:1.225m
D:1.225m
D:1.225m
D:1.225m
D:1.225m
D:1.225m
D:1.225m
D:1.225m
D:1.225m
D:1.225m
D:1.225m
D:1.225m
D:1.225m
D:1.225m
D:1.225m
D:1.225m
D:1.225m
D:1.225m
D:1.225m
D:1.225m
D:1.225m
D:1.225m
D:1.225m
D:1.225m
D:1.225m
D:1.225m
D:1.225m
D:1.225m
D:1.225m
D:1.225m
D:1.225m
D:1.225m
D:1.225m
D:1.225m
D:1.225m
D:1.225m
D:1.225m
D:1.225m
D:1.225m
D:1.225m
D:1.225m
D:1.225m
D:1.225m
D:1.225m
D:1.225m
D:1.225m
D:1.225m
D:1.225m
D:1.225m
D:1.225m
D:1.225m
D:1.225m
D:1.225m
D:1.225m
D:1.225m
D:1.225m
D:1.225m
D:1.225m
D:1.225m
D:1.225m
D:1.225m
D:1.225m
D:1.225m
D:1.225m
D:1.225m
D:1.225m
D:1.225m
D:1.225m
D:1.225m
D:1.225m
D:1.225m
D:1.225m
D:1.225m
D:1.225m
D:1.225m
D:1.225m
D:1.225m
D:1.225m
D:1.225m
D:1.225m
D:1.225m
D:1.225m
D:1.225m
D:1.225m
D:1.225m
D:1.225m
D:1.225m
D:1.225m
D:1.225m
D:1.225m
D:1.225m
D:1.225m
D:1.225m
D:1.225m
D:1.225m
D:1.225m
D:1.225m
D:1.225m
D:1.225m
D:1.225m
D:1.225m
D:1.225m
D:1.225m
D:1.225m
D:1.225m
D:1.225m
D:1.225m
D:1.225m
D:1.225m
D:1.225m
D:1.225m
D:1.225m
D:1.225m
D:1.225m
D:1.225m
D:1.225m
D:1.225m
D:1.225m
D:1.225m
D:1.225m
D:1.225m
D:1.225m
D:1.225m
D:1.225m
D:1.225m
D:1.225m
D:1.225m
D:1.225m
D:1.225m
D:1.225m
D:1.225m
D:1.225m
D:1.225m
D:1.225m
D:1.225m
D:1.225m
D:1.225m
D:1.225m
D:1.225m
D:1.225m
D:1.225m
D:1.225m
D:1.225m
D:1.225m
D:1.225m
D:1.225m
D:1.225m
D:1.225m
D:1.225m
D:1.225m
D:1.225m
D:1.225m
D:1.225m
D:1.225m
D:1.225m
D:1.225m
D:1.222m
D:1.222m
D:1.222m
D:1.222m
D:1.222m
D:1.222m
D:1.224m
D:1.224m
D:1.224m
D:1.224m
D:1.224m
D:1.224m
D:1.224m
D:1.224m
D:1.224m
D:1.224m
D:1.224m
D:1.224m
D:1.224m
D:1.224m
D:1.224m
D:1.224m
D:1.224m
D:1.224m
D:1.224m
D:1.224m
D:1.224m
D:1.224m
D:1.224m
D:1.224m
D:1.224m
D:1.224m
D:1.224m
D:1.224m
D:1.224m
D:1.224m
D:1.224m
D:1.224m
D:1.224m
D:1.224m
D:1.224m
D:1.224m
D:1.224m
D:1.224m
D:1.224m
D:1.224m
D:1.224m
D:1.224m
D:1.224m
D:1.224m
D:1.224m
D:1.224m
D:1.224m
D:1.224m
D:1.224m
D:1.224m
D:1.224m
D:1.224m
D:1.224m
D:1.224m
D:1.224m
D:1.224m
D:1.224m
D:1.224m
D:1.224m
D:1.224m
D:1.224m
D:1.224m
D:1.224m
D:1.224m
D:1.224m
D:1.224m
D:1.224m
D:1.224m
D:1.224m
D:1.224m
D:1.224m
D:1.224m
D:1.224m
D:1.224m
D:1.224m
D:1.224m
D:1.224m
D:1.224m
D:1.224m
D:1.224m
D:1.224m
D:1.224m
D:1.224m
D:1.224m
D:1.224m
D:1.224m
D:1.224m
D:1.224m
D:1.224m
D:1.224m
D:1.224m
D:1.224m
D:1.224m
D:1.224m
D:1.224m
D:1.224m
D:1.224m
D:1.224m
D:1.224m
D:1.224m
D:1.224m
D:1.224m
D:1.224m
D:1.224m
D:1.224m
D:1.224m
D:1.224m
D:1.224m
D:1.224m
D:1.224m
D:1.224m
D:1.224m
D:1.224m
D:1.224m
D:1.224m
D:1.224m
D:1.224m
D:1.224m
D:1.224m
D:1.224m
D:1.224m
D:1.224m
D:1.224m
D:1.225m
D:1.225m
D:1.225m
D:1.225m
D:1.225m
D:1.225m
D:1.225m
D:1.225m
D:1.225m
D:1.225m
D:1.225m
D:1.225m
D:1.225m
D:1.225m
D:1.225m
D:1.225m
D:1.225m
D:1.225m
D:1.225m
D:1.225m
D:1.225m
D:1.225m
D:1.225m
D:1.225m
D:1.225m
D:1.225m
D:1.225m
D:1.225m
D:1.225m
D:1.225m
D:1.225m
D:1.225m
D:1.225m
D:1.225m
D:1.225m
D:1.225m
D:1.225m
D:1.225m
D:1.225m
D:1.225m
D:1.225m
D:1.225m
D:1.225m
D:1.225m
D:1.225m
D:1.225m
D:1.225m
D:1.225m
D:1.225m
D:1.225m
D:1.225m
D:1.225m
D:1.225m
D:1.225m
D:1.225m
D:1.225m
D:1.225m
D:1.225m
D:1.225m
D:1.225m
D:1.225m
D:1.225m
D:1.225m
D:1.225m
D:1.225m
D:1.225m
D:1.225m
D:1.225m
D:1.225m
D:1.225m
D:1.225m
D:1.225m
D:1.225m
D:1.225m
D:1.225m
D:1.225m
D:1.225m
D:1.225m
D:1.225m
D:1.225m
D:1.225m
D:1.225m
D:1.225m
D:1.225m
D:1.225m
D:1.225m
D:1.225m
D:1.225m
D:1.225m
D:1.225m
D:1.225m
D:1.225m
D:1.225m
D:1.225m
D:1.225m
D:1.225m
D:1.225m
D:1.225m
D:1.225m
D:1.225m
D:1.225m
D:1.225m
D:1.225m
D:1.225m
D:1.225m
D:1.224m
D:1.224m
D:1.224m
D:1.224m
D:1.224m
D:1.224m
D:1.225m
D:1.225m
D:1.225m
D:1.225m
D:1.225m
D:1.225m
D:1.225m
D:1.225m
D:1.225m
D:1.225m
D:1.225m
D:1.225m
D:1.225m
D:1.225m
D:1.225m
D:1.225m
D:1.225m
D:1.225m
D:1.225m
D:1.225m
D:1.225m
D:1.225m
D:1.225m
D:1.225m
D:1.225m
D:1.225m
D:1.225m
D:1.225m
D:1.225m
D:1.225m
D:1.225m
D:1.225m
D:1.225m
D:1.225m
D:1.225m
D:1.225m
D:1.225m
D:1.225m
D:1.225m
D:1.225m
D:1.225m
D:1.225m
D:1.225m
D:1.225m
D:1.225m
D:1.225m
D:1.225m
D:1.225m
D:1.225m
D:1.225m
D:1.225m
D:1.225m
D:1.225m
D:1.225m
D:1.225m
D:1.225m
D:1.225m
D:1.225m
D:1.225m
D:1.225m
D:1.225m
D:1.225m
D:1.225m
D:1.225m
D:1.225m
D:1.225m
D:1.225m
D:1.225m
D:1.225m
D:1.225m
D:1.225m
D:1.225m
D:1.225m
D:1.225m
D:1.225m
D:1.225m
D:1.225m
D:1.225m
D:1.225m
D:1.225m
D:1.225m
D:1.225m
D:1.225m
D:1.225m
D:1.225m
D:1.225m
D:1.225m
D:1.225m
D:1.225m
D:1.225m
D:1.225m
D:1.225m
D:1.225m
D:1.225m
D:1.225m
D:1.225m
D:1.225m
D:1.225m
D:1.225m
D:1.225m
D:1.225m
D:1.225m
D:1.225m
D:1.225m
D:1.225m
D:1.225m
D:1.224m
D:1.224m
D:1.224m
D:1.224m
D:1.224m
D:1.224m
D:1.224m
D:1.224m
D:1.224m
D:1.224m
D:1.224m
D:1.224m
D:1.224m
D:1.224m
D:1.224m
D:1.224m
D:1.224m
D:1.224m
D:1.224m
D:1.225m
D:1.225m
D:1.225m
D:1.225m
D:1.225m
D:1.225m
D:1.224m
D:1.224m
D:1.224m
D:1.224m
D:1.224m
D:1.224m
D:1.224m
D:1.224m
D:1.224m
D:1.224m
D:1.224m
D:1.224m
D:1.224m
D:1.224m
D:1.224m
D:1.224m
D:1.224m
D:1.224m
D:1.224m
D:1.224m
D:1.224m
D:1.224m
D:1.224m
D:1.224m
D:1.224m
D:1.224m
D:1.224m
D:1.224m
D:1.224m
D:1.224m
D:1.224m
D:1.224m
D:1.219m
D:1.219m
D:1.219m
D:1.219m
D:1.219m
D:1.219m
D:1.217m
D:1.217m
D:1.217m
D:1.217m
D:1.217m
D:1.217m
D:1.212m
D:1.212m
D:1.212m
D:1.212m
D:1.212m
D:1.212m
D:1.197m
D:1.197m
D:1.197m
D:1.197m
D:1.197m
D:1.197m
D:1.178m
D:1.178m
D:1.178m
D:1.178m
D:1.178m
D:1.178m
D:1.143m
D:1.143m
D:1.143m
D:1.143m
D:1.143m
D:1.143m
D:1.129m
D:1.129m
D:1.129m
D:1.129m
D:1.129m
D:1.129m
D:1.113m
D:1.113m
D:1.113m
D:1.113m
D:1.113m
D:1.113m
D:1.099m
D:1.099m
D:1.099m
D:1.099m
D:1.099m
D:1.099m
D:1.108m
D:1.108m
D:1.108m
D:1.108m
D:1.108m
D:1.108m
D:1.108m
D:1.108m
D:1.108m
D:1.108m
D:1.108m
D:1.108m
D:1.108m
D:1.108m
D:1.108m
D:1.108m
D:1.108m
D:1.108m
D:1.108m
D:1.108m
D:1.108m
D:1.108m
D:1.108m
D:1.108m
D:1.108m
D:1.108m
D:1.108m
D:1.108m
D:1.108m
D:1.108m
D:1.108m
D:1.108m
D:1.108m
D:1.108m
D:1.108m
D:1.108m
D:1.108m
D:1.108m
D:1.108m
D:1.108m
D:1.108m
D:1.108m
D:1.108m
D:1.108m
D:1.108m
D:1.108m
D:1.108m
D:1.108m
D:1.108m
D:1.108m
D:1.108m
D:1.108m
D:1.108m
D:1.108m
D:1.108m
D:1.108m
D:1.108m
D:1.108m
D:1.108m
D:1.108m
D:1.108m
D:1.108m
D:1.108m
D:1.108m
D:1.108m
D:1.108m
D:1.108m
D:1.108m
D:1.108m
D:1.108m
D:1.108m
D:1.108m
D:1.108m
D:1.108m
D:1.108m
D:1.108m
D:1.108m
D:1.108m
D:1.108m
D:1.108m
D:1.108m
D:1.108m
D:1.108m
D:1.108m
D:1.108m
D:1.108m
D:1.108m
D:1.108m
D:1.108m
D:1.108m
D:1.108m
D:1.108m
D:1.108m
D:1.108m
D:1.108m
D:1.108m
D:1.108m
D:1.108m
D:1.108m
D:1.108m
D:1.108m
D:1.108m
D:1.108m
D:1.108m
D:1.108m
D:1.108m
D:1.108m
D:1.108m
D:1.108m
D:1.108m
D:1.108m
D:1.108m
D:1.108m
D:1.108m
D:1.108m
D:1.108m
D:1.108m
D:1.108m
D:1.108m
D:1.108m
D:1.108m
D:1.108m
D:1.108m
D:1.108m
D:1.108m
D:1.108m
D:1.108m
D:1.108m
D:1.108m
D:1.108m
D:1.108m
D:1.108m
D:1.108m
D:1.109m
D:1.109m
D:1.109m
D:1.109m
D:1.109m
D:1.109m
D:1.109m
D:1.109m
D:1.109m
D:1.109m
D:1.109m
D:1.109m
D:1.109m
D:1.109m
D:1.109m
D:1.109m
D:1.109m
D:1.109m
D:1.109m
D:1.109m
D:1.109m
D:1.109m
D:1.109m
D:1.109m
D:1.109m
D:1.109m
D:1.109m
D:1.109m
D:1.109m
D:1.109m
D:1.109m
D:1.109m
D:1.109m
D:1.109m
D:1.109m
D:1.109m
D:1.109m
D:1.109m
D:1.109m
D:1.109m
D:1.109m
D:1.109m
D:1.109m
D:1.107m
D:1.107m
D:1.107m
D:1.107m
D:1.107m
D:1.107m
D:1.107m
D:1.107m
D:1.107m
D:1.107m
D:1.107m
D:1.107m
D:1.107m
D:1.107m
D:1.107m
D:1.108m
D:1.108m
D:1.108m
D:1.108m
D:1.108m
D:1.108m
D:1.108m
D:1.108m
D:1.108m
D:1.107m
D:1.107m
D:1.107m
D:1.107m
D:1.107m
D:1.107m
D:1.107m
D:1.107m
D:1.108m
D:1.108m
D:1.108m
D:1.108m
D:1.108m
D:1.108m
D:1.108m
D:1.108m
D:1.108m
D:1.108m
D:1.108m
D:1.108m
D:1.108m
D:1.108m
D:1.108m
D:1.108m
D:1.108m
D:1.108m
D:1.108m
D:1.108m
D:1.108m
D:1.108m
D:1.108m
D:1.108m
D:1.108m
D:1.108m
D:1.108m
D:1.108m
D:1.108m
D:1.108m
D:1.108m
D:1.108m
D:1.108m
D:1.108m
D:1.108m
D:1.108m
D:1.108m
D:1.108m
D:1.108m
D:1.108m
D:1.108m
D:1.108m
D:1.108m
D:1.108m
D:1.108m
D:1.108m
D:1.108m
D:1.108m
D:1.108m
D:1.108m
D:1.108m
D:1.108m
D:1.108m
D:1.108m
D:1.108m
D:1.108m
D:1.108m
D:1.108m
D:1.108m
D:1.108m
D:1.108m
D:1.108m
D:1.108m
D:1.108m
D:1.108m
D:1.107m
D:1.107m
D:1.107m
D:1.107m
D:1.107m
D:1.107m
D:1.107m
D:1.107m
D:1.107m
D:1.107m
D:1.107m
D:1.107m
D:1.107m
D:1.107m
D:1.107m
D:1.107m
D:1.107m
D:1.107m
D:1.107m
D:1.107m
D:1.107m
D:1.107m
D:1.107m
D:1.107m
D:1.107m
D:1.107m
D:1.107m
D:1.107m
D:1.107m
D:1.107m
D:1.107m
D:1.107m
D:1.107m
D:1.107m
D:1.107m
D:1.107m
D:1.107m
D:1.107m
D:1.107m
D:1.107m
D:1.107m
D:1.107m
D:1.107m
D:1.107m
D:1.107m
D:1.107m
D:1.107m
D:1.107m
D:1.107m
D:1.109m
D:1.109m
D:1.109m
D:1.109m
D:1.109m
D:1.109m
D:1.109m
D:1.109m
D:1.109m
D:1.109m
D:1.109m
D:1.109m
D:1.109m
D:1.109m
D:1.109m
D:1.109m
D:1.109m
D:1.109m
D:1.109m
D:1.109m
D:1.109m
D:1.109m
D:1.109m
D:1.109m
D:1.109m
D:1.109m
D:1.109m
D:1.109m
D:1.109m
D:1.109m
D:1.109m
D:1.109m
D:1.109m
D:1.109m
D:1.109m
D:1.109m
D:1.109m
D:1.109m
D:1.109m
D:1.109m
D:1.109m
D:1.109m
D:1.109m
D:1.109m
D:1.109m
D:1.109m
D:1.109m
D:1.109m
D:1.109m
D:1.109m
D:1.109m
D:1.109m
D:1.109m
D:1.109m
D:1.109m
D:1.109m
D:1.109m
D:1.109m
D:1.109m
D:1.109m
D:1.109m
D:1.109m
D:1.109m
D:1.109m
D:1.109m
D:1.109m
D:1.109m
D:1.109m
D:1.109m
D:1.109m
D:1.109m
D:1.109m
D:1.109m
D:1.109m
D:1.109m
D:1.109m
D:1.109m
D:1.109m
D:1.109m
D:1.109m
D:1.109m
D:1.109m
D:1.107m
D:1.107m
D:1.107m
D:1.107m
D:1.107m
D:1.107m
D:1.107m
D:1.107m
D:1.107m
D:1.107m
D:1.107m
D:1.107m
D:1.107m
D:1.107m
D:1.107m
D:1.107m
D:1.107m
D:1.107m
D:1.107m
D:1.107m
D:1.108m
D:1.108m
D:1.108m
D:1.108m
D:1.108m
D:1.108m
D:1.108m
D:1.108m
D:1.108m
D:1.108m
D:1.108m
D:1.108m
D:1.108m
D:1.108m
D:1.108m
D:1.108m
D:1.108m
D:1.108m
D:1.108m
D:1.108m
D:1.108m
D:1.108m
D:1.108m
D:1.108m
D:1.108m
D:1.108m
D:1.108m
D:1.108m
D:1.108m
D:1.108m
D:1.108m
D:1.108m
D:1.108m
D:1.108m
D:1.108m
D:1.108m
D:1.108m
D:1.108m
D:1.108m
D:1.108m
D:1.108m
D:1.108m
D:1.107m
D:1.107m
D:1.107m
D:1.107m
D:1.107m
D:1.107m
D:1.107m
D:1.107m
D:1.107m
D:1.107m
D:1.107m
D:1.107m
D:1.107m
D:1.107m
D:1.107m
D:1.107m
D:1.107m
D:1.107m
D:1.107m
D:1.107m
D:1.107m
D:1.107m
D:1.107m
D:1.107m
D:1.107m
D:1.107m
D:1.107m
D:1.107m
D:1.107m
D:1.107m
D:1.107m
D:1.108m
D:1.108m
D:1.108m
D:1.108m
D:1.108m
D:1.108m
D:1.107m
D:1.107m
D:1.107m
D:1.107m
D:1.107m
D:1.107m
D:1.107m
D:1.107m
D:1.107m
D:1.107m
D:1.107m
D:1.107m
D:1.107m
D:1.107m
D:1.107m
D:1.107m
D:1.107m
D:1.108m
D:1.108m
D:1.108m
D:1.108m
D:1.108m
D:1.108m
D:1.108m
D:1.108m
D:1.108m
D:1.108m
D:1.108m
D:1.108m
D:1.108m
D:1.108m
D:1.108m
D:1.108m
D:1.108m
D:1.108m
D:1.108m
D:1.108m
D:1.108m
D:1.108m
D:1.108m
D:1.108m
D:1.108m
D:1.108m
D:1.108m
D:1.108m
D:1.108m
D:1.108m
D:1.108m
D:1.108m
D:1.108m
D:1.108m
D:1.108m
D:1.108m
D:1.108m
D:1.108m
D:1.108m
D:1.108m
D:1.108m
D:1.108m
D:1.108m
D:1.108m
D:1.108m
D:1.108m
D:1.108m
D:1.108m
D:1.108m
D:1.108m
D:1.108m
D:1.108m
D:1.108m
D:1.108m
D:1.108m
D:1.108m
D:1.108m
D:1.108m
D:1.108m
D:1.108m
D:1.108m
D:1.108m
D:1.108m
D:1.108m
D:1.108m
D:1.108m
D:1.108m
D:1.108m
D:1.108m
D:1.108m
D:1.108m
D:1.108m
D:1.108m
D:1.108m
D:1.108m
D:1.108m
D:1.108m
D:1.108m
D:1.107m
D:1.107m
D:1.107m
D:1.107m
D:1.107m
D:1.107m
D:1.107m
D:1.107m
D:1.107m
D:1.107m
D:1.107m
D:1.107m
D:1.107m
D:1.107m
D:1.108m
D:1.108m
D:1.108m
D:1.108m
D:1.108m
D:1.108m
D:1.108m
D:1.108m
D:1.108m
D:1.108m
D:1.108m
D:1.108m
D:1.108m
D:1.108m
D:1.108m
D:1.108m
D:1.108m
D:1.108m
D:1.108m
D:1.108m
D:1.108m
D:1.108m
D:1.108m
D:1.108m
D:1.108m
D:1.108m
D:1.108m
D:1.108m
D:1.108m
D:1.108m
D:1.108m
D:1.108m
D:1.108m
D:1.108m
D:1.108m
D:1.108m
D:1.108m
D:1.108m
D:1.108m
D:1.108m
D:1.108m
D:1.108m
D:1.108m
D:1.108m
D:1.108m
D:1.108m
D:1.108m
D:1.108m
D:1.108m
D:1.108m
D:1.108m
D:1.108m
D:1.108m
D:1.108m
D:1.108m
D:1.108m
D:1.108m
D:1.108m
D:1.108m
D:1.108m
D:1.108m
D:1.108m
D:1.108m
D:1.108m
D:1.108m
D:1.108m
D:1.108m
D:1.108m
D:1.108m
D:1.108m
D:1.108m
D:1.108m
D:1.108m
D:1.108m
D:1.108m
D:1.108m
D:1.108m
D:1.108m
D:1.108m
D:1.108m
D:1.108m
D:1.108m
D:1.108m
D:1.108m
D:1.108m
D:1.108m
D:1.108m
D:1.108m
D:1.108m
D:1.108m
D:1.108m
D:1.108m
D:1.108m
D:1.108m
D:1.108m
D:1.108m
D:1.108m
D:1.108m
D:1.108m
D:1.108m
D:1.108m
D:1.108m
D:1.109m
D:1.109m
D:1.109m
D:1.109m
D:1.109m
D:1.109m
D:1.109m
D:1.109m
D:1.109m
D:1.109m
D:1.109m
D:1.109m
D:1.109m
D:1.109m
D:1.109m
D:1.109m
D:1.109m
D:1.109m
D:1.109m
D:1.109m
D:1.109m
D:1.109m
D:1.109m
D:1.109m
D:1.109m
D:1.109m
D:1.109m
D:1.109m
D:1.109m
D:1.109m
D:1.109m
D:1.109m
D:1.109m
D:1.109m
D:1.109m
D:1.109m
D:1.109m
D:1.109m
D:1.109m
D:1.109m
D:1.109m
D:1.109m
D:1.109m
D:1.109m
D:1.109m
D:1.109m
D:1.109m
D:1.109m
D:1.109m
D:1.109m
D:1.109m
D:1.109m
D:1.109m
D:1.109m
D:1.109m
D:1.109m
D:1.109m
D:1.109m
D:1.109m
D:1.109m
D:1.109m
D:1.109m
D:1.109m
D:1.109m
D:1.109m
D:1.109m
D:1.109m
D:1.109m
D:1.109m
D:1.109m
D:1.109m
D:1.109m
D:1.109m
D:1.109m
D:1.109m
D:1.109m
D:1.109m
D:1.109m
D:1.109m
D:1.109m
D:1.109m
D:1.109m
D:1.109m
D:1.109m
D:1.109m
D:1.109m
D:1.109m
D:1.109m
D:1.109m
D:1.107m
D:1.107m
D:1.107m
D:1.107m
D:1.107m
D:1.107m
D:1.107m
D:1.107m
D:1.107m
D:1.107m
D:1.109m
D:1.109m
D:1.109m
D:1.109m
D:1.109m
D:1.109m
D:1.109m
D:1.109m
D:1.109m
D:1.109m
D:1.109m
D:1.109m
D:1.109m
D:1.109m
D:1.109m
D:1.109m
D:1.109m
D:1.109m
D:1.109m
D:1.109m
D:1.109m
D:1.109m
D:1.109m
D:1.109m
D:1.109m
D:1.109m
D:1.109m
D:1.109m
D:1.109m
D:1.109m
D:1.109m
D:1.109m
D:1.109m
D:1.109m
D:1.109m
D:1.109m
D:1.109m
D:1.109m
D:1.109m
D:1.109m
D:1.109m
D:1.109m
D:1.109m
D:1.109m
D:1.109m
D:1.109m
D:1.109m
D:1.109m
D:1.109m
D:1.109m
D:1.116m
D:1.116m
D:1.116m
D:1.116m
D:1.116m
D:1.116m
D:1.116m
D:1.116m
D:1.116m
D:1.116m
D:1.116m
D:1.116m
D:1.116m
D:1.116m
D:1.116m
D:1.117m
D:1.117m
D:1.117m
D:1.117m
D:1.117m
D:1.117m
D:1.119m
D:1.119m
D:1.119m
D:1.119m
D:1.119m
D:1.119m
D:1.126m
D:1.126m
D:1.126m
D:1.126m
D:1.126m
D:1.126m
D:1.137m
D:1.137m
D:1.137m
D:1.137m
D:1.137m
D:1.137m
D:1.154m
D:1.154m
D:1.154m
D:1.154m
D:1.154m
D:1.154m
D:1.173m
D:1.173m
D:1.173m
D:1.173m
D:1.173m
D:1.173m
D:1.194m
D:1.194m
D:1.194m
D:1.194m
D:1.194m
D:1.194m
D:1.213m
D:1.213m
D:1.213m
D:1.213m
D:1.213m
D:1.213m
D:1.226m
D:1.226m
D:1.226m
D:1.226m
D:1.226m
D:1.226m
D:1.226m
D:1.226m
D:1.226m
D:1.226m
D:1.226m
D:1.226m
D:1.226m
D:1.226m
D:1.226m
D:1.226m
D:1.226m
D:1.226m
D:1.226m
D:1.226m
D:1.226m
D:1.226m
D:1.226m
D:1.226m
D:1.226m
D:1.226m
D:1.226m
D:1.226m
D:1.226m
D:1.226m
D:1.226m
D:1.226m
D:1.226m
D:1.226m
D:1.226m
D:1.226m
D:1.226m
D:1.226m
D:1.226m
D:1.226m
D:1.226m
D:1.226m
D:1.226m
D:1.226m
D:1.226m
D:1.226m
D:1.226m
D:1.226m
D:1.226m
D:1.226m
D:1.226m
D:1.226m
D:1.226m
D:1.226m
D:1.226m
D:1.226m
D:1.226m
D:1.226m
D:1.226m
D:1.226m
D:1.226m
D:1.226m
D:1.226m
D:1.226m
D:1.226m
D:1.226m
D:1.226m
D:1.226m
D:1.227m
D:1.227m
D:1.227m
D:1.227m
D:1.227m
D:1.227m
D:1.227m
D:1.227m
D:1.227m
D:1.227m
D:1.227m
D:1.227m
D:1.227m
D:1.227m
D:1.227m
D:1.227m
D:1.227m
D:1.227m
D:1.227m
D:1.227m
D:1.227m
D:1.227m
D:1.227m
D:1.227m
D:1.226m
D:1.226m
D:1.226m
D:1.226m
D:1.226m
D:1.226m
D:1.226m
D:1.226m
D:1.226m
D:1.226m
D:1.226m
D:1.226m
D:1.226m
D:1.226m
D:1.227m
D:1.227m
D:1.227m
D:1.227m
D:1.227m
D:1.227m
D:1.226m
D:1.226m
D:1.226m
D:1.226m
D:1.226m
D:1.226m
D:1.226m
D:1.226m
D:1.226m
D:1.226m
D:1.226m
D:1.226m
D:1.226m
D:1.226m
D:1.226m
D:1.226m
D:1.226m
D:1.226m
D:1.226m
D:1.226m
D:1.226m
D:1.226m
D:1.226m
D:1.226m
D:1.226m
D:1.226m
D:1.226m
D:1.226m
D:1.226m
D:1.226m
D:1.226m
D:1.226m
D:1.226m
D:1.226m
D:1.226m
D:1.226m
D:1.226m
D:1.226m
D:1.226m
D:1.226m
D:1.226m
D:1.226m
D:1.226m
D:1.226m
D:1.226m
D:1.226m
D:1.226m
D:1.226m
D:1.226m
D:1.226m
D:1.226m
D:1.226m
D:1.226m
D:1.227m
D:1.227m
D:1.227m
D:1.227m
D:1.227m
D:1.227m
D:1.227m
D:1.227m
D:1.227m
D:1.227m
D:1.227m
D:1.227m
D:1.227m
D:1.227m
D:1.227m
D:1.227m
D:1.227m
D:1.227m
D:1.227m
D:1.227m
D:1.227m
D:1.227m
D:1.227m
D:1.227m
D:1.227m
D:1.227m
D:1.227m
D:1.227m
D:1.227m
D:1.227m
D:1.227m
D:1.227m
D:1.227m
D:1.227m
D:1.227m
D:1.227m
D:1.227m
D:1.227m
D:1.227m
D:1.227m
D:1.227m
D:1.227m
D:1.227m
D:1.227m
D:1.227m
D:1.227m
D:1.230m
D:1.230m
D:1.230m
D:1.230m
D:1.230m
D:1.230m
D:1.226m
D:1.226m
D:1.226m
D:1.226m
D:1.226m
D:1.226m
D:1.226m
D:1.226m
D:1.226m
D:1.226m
D:1.226m
D:1.226m
D:1.226m
D:1.226m
D:1.226m
D:1.226m
D:1.226m
D:1.226m
D:1.226m
D:1.226m
D:1.226m
D:1.226m
D:1.226m
D:1.226m
D:1.226m
D:1.226m
D:1.226m
D:1.226m
D:1.226m
D:1.226m
D:1.226m
D:1.226m
D:1.226m
D:1.226m
D:1.226m
D:1.226m
D:1.226m
D:1.226m
D:1.226m
D:1.226m
D:1.226m
D:1.226m
D:1.226m
D:1.226m
D:1.226m
D:1.226m
D:1.226m
D:1.226m
D:1.226m
D:1.226m
D:1.226m
D:1.226m
D:1.226m
D:1.226m
D:1.226m
D:1.226m
D:1.226m
D:1.227m
D:1.227m
D:1.227m
D:1.227m
D:1.227m
D:1.227m
D:1.227m
D:1.227m
D:1.227m
D:1.227m
D:1.227m
D:1.227m
D:1.227m
D:1.227m
D:1.227m
D:1.227m
D:1.227m
D:1.227m
D:1.227m
D:1.227m
D:1.227m
D:1.227m
D:1.227m
D:1.227m
D:1.227m
D:1.227m
D:1.227m
D:1.227m
D:1.227m
D:1.227m
D:1.227m
D:1.227m
D:1.227m
D:1.227m
D:1.227m
D:1.227m
D:1.227m
D:1.227m
D:1.227m
D:1.227m
D:1.227m
D:1.227m
D:1.227m
D:1.227m
D:1.227m
D:1.227m
D:1.227m
D:1.227m
D:1.227m
D:1.227m
D:1.227m
D:1.227m
D:1.227m
D:1.227m
D:1.227m
D:1.227m
D:1.227m
D:1.227m
D:1.227m
D:1.227m
D:1.227m
D:1.227m
D:1.227m
D:1.227m
D:1.227m
D:1.227m
D:1.227m
D:1.227m
D:1.227m
D:1.227m
D:1.227m
D:1.227m
D:1.227m
D:1.227m
D:1.227m
D:1.227m
D:1.227m
D:1.227m
D:1.227m
D:1.227m
D:1.227m
D:1.227m
D:1.227m
D:1.227m
D:1.227m
D:1.227m
D:1.227m
D:1.227m
D:1.227m
D:1.227m
D:1.227m
D:1.227m
D:1.227m
D:1.227m
D:1.227m
D:1.227m
D:1.227m
D:1.227m
D:1.227m
D:1.227m
D:1.227m
D:1.227m
D:1.227m
D:1.227m
D:1.227m
D:1.227m
D:1.227m
D:1.227m
D:1.227m
D:1.227m
D:1.227m
D:1.227m
D:1.227m
D:1.227m
D:1.227m
D:1.227m
D:1.227m
D:1.227m
D:1.227m
D:1.227m
D:1.226m
D:1.226m
D:1.226m
D:1.226m
D:1.226m
D:1.226m
D:1.226m
D:1.226m
D:1.226m
D:1.226m
D:1.226m
D:1.226m
D:1.226m
D:1.226m
D:1.226m
D:1.226m
D:1.226m
D:1.226m
D:1.226m
D:1.226m
D:1.226m
D:1.226m
D:1.226m
D:1.226m
D:1.226m
D:1.226m
D:1.226m
D:1.226m
D:1.226m
D:1.226m
D:1.226m
D:1.226m
D:1.226m
D:1.227m
D:1.227m
D:1.227m
D:1.227m
D:1.227m
D:1.227m
D:1.227m
D:1.227m
D:1.227m
D:1.227m
D:1.227m
D:1.227m
D:1.227m
D:1.227m
D:1.227m
D:1.227m
D:1.227m
D:1.227m
D:1.227m
D:1.227m
D:1.227m
D:1.227m
D:1.227m
D:1.227m
D:1.227m
D:1.227m
D:1.227m
D:1.227m
D:1.227m
D:1.227m
D:1.227m
D:1.227m
D:1.227m
D:1.227m
D:1.227m
D:1.227m
D:1.227m
D:1.227m
D:1.227m
D:1.227m
D:1.226m
D:1.226m
D:1.226m
D:1.226m
D:1.226m
D:1.226m
D:1.227m
D:1.227m
D:1.227m
D:1.227m
D:1.227m
D:1.227m
D:1.227m
D:1.227m
D:1.227m
D:1.227m
D:1.227m
D:1.227m
D:1.227m
D:1.227m
D:1.227m
D:1.227m
D:1.227m
D:1.227m
D:1.227m
D:1.227m
D:1.227m
D:1.227m
D:1.227m
D:1.227m
D:1.227m
D:1.227m
D:1.227m
D:1.227m
D:1.227m
D:1.227m
D:1.227m
D:1.227m
D:1.227m
D:1.227m
D:1.227m
D:1.227m
D:1.227m
D:1.227m
D:1.227m
D:1.227m
D:1.227m
D:1.227m
D:1.227m
D:1.227m
D:1.227m
D:1.227m
D:1.227m
D:1.227m
D:1.227m
D:1.227m
D:1.227m
D:1.227m
D:1.227m
D:1.227m
D:1.227m
D:1.227m
D:1.227m
D:1.227m
D:1.227m
D:1.227m
D:1.227m
D:1.227m
D:1.227m
D:1.227m
D:1.227m
D:1.227m
D:1.227m
D:1.227m
D:1.227m
D:1.227m
D:1.227m
D:1.227m
D:1.227m
D:1.227m
D:1.227m
D:1.227m
D:1.227m
D:1.227m
D:1.227m
D:1.227m
D:1.227m
D:1.227m
D:1.227m
D:1.227m
D:1.227m
D:1.227m
D:1.227m
D:1.227m
D:1.227m
D:1.227m
D:1.227m
D:1.227m
D:1.227m
D:1.227m
D:1.227m
D:1.227m
D:1.227m
D:1.227m
D:1.227m
D:1.227m
D:1.227m
D:1.227m
D:1.227m
D:1.227m
D:1.227m
D:1.227m
D:1.227m
D:1.227m
D:1.227m
D:1.227m
D:1.227m
D:1.227m
D:1.227m
D:1.227m
D:1.227m
D:1.227m
D:1.227m
D:1.227m
D:1.227m
D:1.227m
D:1.227m
D:1.227m
D:1.227m
D:1.227m
D:1.227m
D:1.227m
D:1.227m
D:1.227m
D:1.227m
D:1.227m
D:1.227m
D:1.227m
D:1.227m
D:1.227m
D:1.227m
D:1.227m
D:1.227m
D:1.227m
D:1.227m
D:1.227m
D:1.227m
D:1.227m
D:1.227m
D:1.227m
D:1.227m
D:1.227m
D:1.227m
D:1.227m
D:1.227m
D:1.227m
D:1.227m
D:1.227m
D:1.227m
D:1.227m
D:1.227m
D:1.227m
D:1.227m
D:1.227m
D:1.227m
D:1.227m
D:1.227m
D:1.227m
D:1.227m
D:1.227m
D:1.227m
D:1.227m
D:1.227m
D:1.227m
D:1.227m
D:1.227m
D:1.227m
D:1.227m
D:1.227m
D:1.227m
D:1.227m
D:1.227m
D:1.227m
D:1.227m
D:1.227m
D:1.227m
D:1.227m
D:1.227m
D:1.227m
D:1.227m
D:1.227m
D:1.227m
D:1.227m
D:1.227m
D:1.227m
D:1.227m
D:1.227m
D:1.227m
D:1.227m
D:1.227m
D:1.227m
D:1.227m
D:1.227m
D:1.227m
D:1.227m
D:1.227m
D:1.227m
D:1.227m
D:1.227m
D:1.227m
D:1.227m
D:1.227m
D:1.227m
D:1.227m
D:1.227m
D:1.227m
D:1.227m
D:1.227m
D:1.227m
D:1.227m
D:1.227m
D:1.227m
D:1.227m
D:1.227m
D:1.227m
D:1.227m
D:1.227m
D:1.227m
D:1.227m
D:1.227m
D:1.227m
D:1.227m
D:1.227m
D:1.227m
D:1.227m
D:1.227m
D:1.227m
D:1.226m
D:1.226m
D:1.226m
D:1.226m
D:1.226m
D:1.226m
D:1.226m
D:1.226m
D:1.226m
D:1.226m
D:1.226m
D:1.226m
D:1.226m
D:1.226m
D:1.226m
D:1.226m
D:1.226m
D:1.226m
D:1.226m
D:1.226m
D:1.226m
D:1.226m
D:1.226m
D:1.226m
D:1.226m
D:1.226m
D:1.226m
D:1.226m
D:1.226m
D:1.226m
D:1.226m
D:1.226m
D:1.226m
D:1.226m
D:1.226m
D:1.226m
D:1.226m
D:1.226m
D:1.226m
D:1.226m
D:1.226m
D:1.226m
D:1.226m
D:1.226m
D:1.226m
D:1.226m
D:1.226m
D:1.226m
D:1.226m
D:1.226m
D:1.226m
D:1.226m
D:1.226m
D:1.226m
D:1.226m
D:1.226m
D:1.226m
D:1.226m
D:1.226m
D:1.226m
D:1.226m
D:1.226m
D:1.226m
D:1.226m
D:1.226m
D:1.226m
D:1.226m
D:1.226m
D:1.226m
D:1.226m
D:1.226m
D:1.226m
D:1.226m
D:1.226m
D:1.226m
D:1.226m
D:1.226m
D:1.226m
D:1.226m
D:1.226m
D:1.226m
D:1.226m
D:1.226m
D:1.226m
D:1.226m
D:1.226m
D:1.226m
D:1.226m
D:1.226m
D:1.226m
D:1.226m
D:1.226m
D:1.226m
D:1.226m
D:1.226m
D:1.226m
D:1.226m
D:1.226m
D:1.226m
D:1.226m
D:1.226m
D:1.226m
D:1.226m
D:1.226m
D:1.226m
D:1.226m
D:1.226m
D:1.226m
D:1.226m
D:1.226m
D:1.226m
D:1.226m
D:1.226m
D:1.226m
D:1.226m
D:1.226m
D:1.226m
D:1.226m
D:1.226m
D:1.226m
D:1.226m
D:1.226m
D:1.226m
D:1.226m
D:1.226m
D:1.226m
D:1.226m
D:1.226m
D:1.226m
D:1.226m
D:1.226m
D:1.226m
D:1.226m
D:1.226m
D:1.226m
D:1.226m
D:1.226m
D:1.226m
D:1.226m
D:1.226m
D:1.226m
D:1.226m
D:1.226m
D:1.226m
D:1.226m
D:1.226m
D:1.226m
D:1.226m
D:1.226m
D:1.226m
D:1.226m
D:1.226m
D:1.226m
D:1.226m
D:1.226m
D:1.226m
D:1.227m
D:1.227m
D:1.227m
D:1.227m
D:1.227m
D:1.227m
D:1.227m
D:1.227m
D:1.227m
D:1.227m
D:1.227m
D:1.227m
D:1.227m
D:1.227m
D:1.227m
D:1.227m
D:1.227m
D:1.227m
D:1.227m
D:1.227m
D:1.227m
D:1.227m
D:1.227m
D:1.227m
D:1.227m
D:1.227m
D:1.227m
D:1.227m
D:1.227m
D:1.227m
D:1.227m
D:1.227m
D:1.227m
D:1.227m
D:1.227m
D:1.227m
D:1.227m
D:1.227m
D:1.227m
D:1.227m
D:1.227m
D:1.227m
D:1.227m
D:1.227m
D:1.227m
D:1.227m
D:1.227m
D:1.227m
D:1.227m
D:1.227m
D:1.227m
D:1.227m
D:1.227m
D:1.227m
D:1.227m
D:1.227m
D:1.226m
D:1.226m
D:1.226m
D:1.226m
D:1.226m
D:1.226m
D:1.226m
D:1.226m
D:1.226m
D:1.226m
D:1.226m
D:1.226m
D:1.226m
D:1.226m
D:1.226m
D:1.226m
D:1.226m
D:1.226m
D:1.226m
D:1.226m
D:1.226m
D:1.226m
D:1.226m
D:1.226m
D:1.226m
D:1.226m
D:1.226m
D:1.226m
D:1.226m
D:1.226m
D:1.226m
D:1.226m
D:1.226m
D:1.226m
D:1.226m
D:1.226m
D:1.226m
D:1.226m
D:1.226m
D:1.226m
D:1.226m
D:1.226m
D:1.226m
D:1.226m
D:1.226m
D:1.226m
D:1.226m
D:1.226m
D:1.226m
D:1.226m
D:1.226m
D:1.226m
D:1.226m
D:1.226m
D:1.226m
D:1.226m
D:1.226m
D:1.226m
D:1.227m
D:1.227m
D:1.227m
D:1.227m
D:1.227m
D:1.227m
D:1.227m
D:1.227m
D:1.227m
D:1.227m
D:1.227m
D:1.227m
D:1.227m
D:1.227m
D:1.227m
D:1.227m
D:1.227m
D:1.227m
D:1.227m
D:1.227m
D:1.227m
D:1.227m
D:1.227m
D:1.227m
D:1.227m
D:1.227m
D:1.227m
D:1.227m
D:1.227m
D:1.227m
D:1.227m
D:1.227m
D:1.227m
D:1.227m
D:1.227m
D:1.227m
D:1.227m
D:1.227m
D:1.227m
D:1.227m
D:1.227m
D:1.227m
D:1.227m
D:1.227m
D:1.227m
D:1.227m
D:1.227m
D:1.227m
D:1.227m
D:1.227m
D:1.227m
D:1.227m
D:1.227m
D:1.227m
D:1.227m
D:1.227m
D:1.227m
D:1.227m
D:1.227m
D:1.227m
D:1.227m
D:1.227m
D:1.227m
D:1.227m
D:1.227m
D:1.227m
D:1.227m
D:1.227m
D:1.227m
D:1.227m
D:1.227m
D:1.227m
D:1.227m
D:1.227m
D:1.227m
D:1.227m
D:1.227m
D:1.227m
D:1.227m
D:1.227m
D:1.227m
D:1.227m
D:1.227m
D:1.227m
D:1.227m
D:1.227m
D:1.227m
D:1.227m
D:1.227m
D:1.227m
D:1.227m
D:1.227m
D:1.227m
D:1.227m
D:1.227m
D:1.227m
D:1.227m
D:1.227m
D:1.227m
D:1.227m
D:1.227m
D:1.227m
D:1.227m
D:1.227m
D:1.227m
D:1.227m
D:1.227m
D:1.227m
D:1.227m
D:1.227m
D:1.227m
D:1.227m
D:1.227m
D:1.227m
D:1.226m
D:1.226m
D:1.226m
D:1.226m
D:1.226m
D:1.226m
D:1.226m
D:1.226m
D:1.226m
D:1.226m
D:1.226m
D:1.226m
D:1.226m
D:1.226m
D:1.226m
D:1.226m
D:1.226m
D:1.226m
D:1.226m
D:1.226m
D:1.226m
D:1.226m
D:1.226m
D:1.226m
D:1.226m
D:1.226m
D:1.226m
D:1.226m
D:1.226m
D:1.226m
D:1.226m
D:1.226m
D:1.226m
D:1.226m
D:1.226m
D:1.226m
D:1.226m
D:1.226m
D:1.226m
D:1.226m
D:1.226m
D:1.226m
D:1.226m
D:1.226m
D:1.226m
D:1.226m
D:1.226m
D:1.226m
D:1.226m
D:1.226m
D:1.226m
D:1.226m
D:1.226m
D:1.226m
D:1.226m
D:1.226m
D:1.226m
D:1.226m
D:1.226m
D:1.226m
D:1.226m
D:1.226m
D:1.226m
D:1.226m
D:1.226m
D:1.226m
D:1.226m
D:1.226m
D:1.226m
D:1.226m
D:1.226m
D:1.226m
D:1.226m
D:1.226m
D:1.226m
D:1.226m
D:1.226m
D:1.226m
D:1.226m
D:1.226m
D:1.227m
D:1.227m
D:1.227m
D:1.227m
D:1.227m
D:1.227m
D:1.227m
D:1.227m
D:1.227m
D:1.227m
D:1.227m
D:1.227m
D:1.227m
D:1.227m
D:1.227m
D:1.227m
D:1.227m
D:1.227m
D:1.227m
D:1.227m
D:1.227m
D:1.227m
D:1.225m
D:1.225m
D:1.225m
D:1.225m
D:1.225m
D:1.225m
D:1.225m
D:1.225m
D:1.225m
D:1.225m
D:1.225m
D:1.225m
D:1.225m
D:1.225m
D:1.225m
D:1.225m
D:1.225m
D:1.225m
D:1.225m
D:1.225m
D:1.225m
D:1.225m
D:1.225m
D:1.225m
D:1.225m
D:1.225m
D:1.225m
D:1.225m
D:1.225m
D:1.225m
D:1.225m
D:1.227m
D:1.227m
D:1.227m
D:1.227m
D:1.227m
D:1.227m
D:1.227m
D:1.227m
D:1.227m
D:1.227m
D:1.227m
D:1.226m
D:1.226m
D:1.226m
D:1.226m
D:1.226m
D:1.226m
D:1.226m
D:1.226m
D:1.227m
D:1.227m
D:1.227m
D:1.227m
D:1.227m
D:1.227m
D:1.227m
D:1.227m
D:1.226m
D:1.226m
D:1.226m
D:1.226m
D:1.226m
D:1.226m
D:1.226m
D:1.226m
D:1.226m
D:1.226m
D:1.226m
D:1.226m
D:1.226m
D:1.226m
D:1.228m
D:1.228m
D:1.228m
D:1.228m
D:1.228m
D:1.228m
D:1.228m
D:1.228m
D:1.228m
D:1.228m
D:1.228m
D:1.228m
D:1.228m
D:1.228m
D:1.228m
D:1.228m
D:1.228m
D:1.228m
226m
D:1.226m
D:1.226m
D:1.226m
D:1.226m
D:1.226m
D:1.226m
D:1.226m
D:1.226m
D:1.226m
D:1.226m
D:1.226m
D:1.226m
D:1.226m
D:1.226m
D:1.226m
D:1.226m
D:1.226m
D:1.226m
D:1.226m
D:1.226m
D:1.226m
D:1.226m
D:1.226m
D:1.227m
D:1.227m
D:1.227m
D:1.227m
D:1.227m
D:1.227m
D:1.227m
D:1.227m
D:1.227m
D:1.227m
D:1.227m
D:1.226m
D:1.226m
D:1.226m
D:1.226m
D:1.226m
D:1.226m
D:1.226m
D:1.226m
D:1.226m
D:1.226m
D:1.226m
D:1.226m
D:1.226m
D:1.226m
D:1.226m
D:1.226m
D:1.226m
D:1.226m
D:1.226m
D:1.226m
D:1.226m
D:1.226m
D:1.226m
D:1.226m
D:1.226m
D:1.226m
D:1.226m
D:1.226m
D:1.226m
D:1.226m
D:1.226m
D:1.226m
D:1.226m
D:1.226m
D:1.226m
D:1.226m
D:1.226m
D:1.226m
D:1.226m
D:1.226m
D:1.226m
D:1.226m
D:1.226m
D:1.226m
D:1.226m
D:1.226m
D:1.226m
D:1.226m
D:1.226m
D:1.226m
D:1.226m
D:1.226m
D:1.226m
D:1.226m
D:1.226m
D:1.227m
D:1.227m
D:1.227m
D:1.227m
D:1.227m
D:1.227m
D:1.226m
D:1.226m
D:1.226m
D:1.226m
D:1.226m
D:1.226m
D:1.226m
D:1.226m
D:1.226m
D:1.226m
D:1.226m
D:1.226m
D:1.226m
D:1.226m
D:1.226m
D:1.226m
D:1.226m
D:1.226m
D:1.226m
D:1.226m
D:1.226m
D:1.226m
D:1.226m
D:1.226m
D:1.226m
D:1.226m
D:1.226m
D:1.226m
D:1.226m
D:1.226m
D:1.227m
D:1.227m
D:1.227m
D:1.227m
D:1.227m
D:1.227m
D:1.227m
D:1.227m
D:1.227m
D:1.227m
D:1.227m
D:1.227m
D:1.227m
D:1.227m
D:1.227m
D:1.227m
D:1.227m
D:1.227m
D:1.227m
D:1.227m
D:1.227m
D:1.227m
D:1.227m
D:1.227m
D:1.227m
D:1.227m
D:1.227m
D:1.227m
D:1.227m
D:1.227m
D:1.227m
D:1.227m
D:1.227m
D:1.227m
D:1.227m
D:1.227m
D:1.227m
D:1.227m
D:1.227m
D:1.227m
D:1.227m
D:1.227m
D:1.227m
D:1.227m
D:1.227m
D:1.227m
D:1.227m
D:1.227m
D:1.227m
D:1.227m
D:1.227m
D:1.227m
D:1.227m
D:1.227m
D:1.227m
D:1.227m
D:1.227m
D:1.227m
D:1.227m
D:1.227m
D:1.227m
D:1.227m
D:1.227m
D:1.227m
D:1.227m
D:1.227m
D:1.227m
D:1.227m
D:1.227m
D:1.227m
D:1.227m
D:1.227m
D:1.227m
D:1.226m
D:1.226m
D:1.226m
D:1.226m
D:1.226m
D:1.226m
D:1.226m
D:1.224m
D:1.224m
D:1.224m
D:1.224m
D:1.224m
D:1.224m
D:1.227m
D:1.227m
D:1.227m
D:1.227m
D:1.227m
D:1.227m
D:1.227m
D:1.227m
D:1.227m
D:1.227m
D:1.227m
D:1.227m
D:1.227m
D:1.227m
D:1.227m
D:1.227m
D:1.227m
D:1.227m
D:1.227m
D:1.227m
D:1.227m
D:1.227m
D:1.227m
D:1.227m
D:1.225m
D:1.225m
D:1.225m
D:1.225m
D:1.225m
D:1.225m
D:1.227m
D:1.227m
D:1.227m
D:1.227m
D:1.227m
D:1.227m
D:1.227m
D:1.227m
D:1.227m
D:1.227m
D:1.227m
D:1.227m
D:1.227m
D:1.227m
D:1.227m
D:1.227m
D:1.227m
D:1.227m
D:1.227m
D:1.227m
D:1.227m
D:1.227m
D:1.227m
D:1.227m
D:1.227m
D:1.227m
D:1.227m
D:1.227m
D:1.227m
D:1.227m
D:1.227m
D:1.227m
D:1.227m
D:1.227m
D:1.227m
D:1.227m
D:1.227m
D:1.227m
D:1.227m
D:1.227m
D:1.227m
D:1.227m
D:1.227m
D:1.227m
D:1.227m
D:1.227m
D:1.227m
D:1.227m
D:1.227m
D:1.227m
D:1.227m
D:1.227m
D:1.227m
D:1.227m
D:1.227m
D:1.227m
D:1.227m
D:1.227m
D:1.227m
D:1.227m
D:1.227m
D:1.227m
D:1.227m
D:1.227m
D:1.227m
D:1.227m
D:1.227m
D:1.227m
D:1.227m
D:1.227m
D:1.227m
D:1.227m
D:1.227m
D:1.227m
D:1.227m
D:1.227m
D:1.227m
D:1.227m
D:1.227m
D:1.227m
D:1.227m
D:1.227m
D:1.227m
D:1.227m
D:1.227m
D:1.227m
D:1.227m
D:1.227m
D:1.227m
D:1.227m
D:1.227m
D:1.227m
D:1.227m
D:1.227m
D:1.227m
D:1.227m
D:1.227m
D:1.227m
D:1.227m
D:1.227m
D:1.227m
D:1.227m
D:1.227m
D:1.227m
D:1.227m
D:1.227m
D:1.227m
D:1.227m
D:1.227m
D:1.227m
D:1.227m
D:1.227m
D:1.227m
D:1.227m
D:1.227m
D:1.227m
D:1.227m
D:1.227m
D:1.227m
D:1.227m
D:1.227m
D:1.227m
D:1.227m
D:1.227m
D:1.227m
D:1.227m
D:1.227m
D:1.227m
D:1.227m
D:1.227m
D:1.227m
D:1.227m
D:1.227m
D:1.227m
D:1.227m
D:1.227m
D:1.227m
D:1.227m
D:1.227m
D:1.227m
D:1.227m
D:1.227m
D:1.227m
D:1.227m
D:1.227m
D:1.227m
D:1.227m
D:1.227m
D:1.227m
D:1.227m
D:1.227m
D:1.227m
D:1.227m
D:1.227m
D:1.227m
D:1.227m
D:1.227m
D:1.227m
D:1.227m
D:1.227m
D:1.227m
D:1.227m
D:1.227m
D:1.227m
D:1.227m
D:1.227m
D:1.227m
D:1.227m
D:1.227m
D:1.227m
D:1.227m
D:1.227m
D:1.227m
D:1.227m
D:1.227m
D:1.227m
D:1.227m
D:1.227m
D:1.227m
D:1.227m
D:1.227m
D:1.227m
D:1.227m
D:1.227m
D:1.227m
D:1.227m
D:1.227m
D:1.227m
D:1.227m
D:1.227m
D:1.227m
D:1.227m
D:1.227m
D:1.227m
D:1.227m
D:1.227m
D:1.227m
D:1.227m
D:1.227m
D:1.227m
D:1.227m
D:1.227m
D:1.227m
D:1.227m
D:1.227m
D:1.227m
D:1.227m
D:1.227m
D:1.227m
D:1.227m
D:1.227m
D:1.227m
D:1.227m
D:1.227m
D:1.227m
D:1.227m
D:1.227m
D:1.227m
D:1.227m
D:1.227m
D:1.227m
D:1.227m
D:1.227m
D:1.227m
D:1.227m
D:1.227m
D:1.227m
D:1.227m
D:1.227m
D:1.227m
D:1.227m
D:1.227m
D:1.227m
D:1.227m
D:1.227m
D:1.227m
D:1.227m
D:1.227m
D:1.226m
D:1.226m
D:1.226m
D:1.226m
D:1.226m
D:1.226m
D:1.226m
D:1.226m
D:1.226m
D:1.226m
D:1.226m
D:1.226m
D:1.226m
D:1.226m
D:1.226m
D:1.226m
D:1.226m
D:1.226m
D:1.226m
D:1.226m
D:1.226m
D:1.226m
D:1.226m
D:1.226m
D:1.226m
D:1.226m
D:1.226m
D:1.226m
D:1.226m
D:1.226m
D:1.226m
D:1.226m
D:1.226m
D:1.226m
D:1.226m
D:1.226m
D:1.226m
D:1.226m
D:1.226m
D:1.226m
D:1.226m
D:1.226m
D:1.226m
D:1.226m
D:1.226m
D:1.226m
D:1.226m
D:1.226m
D:1.226m
D:1.226m
D:1.226m
D:1.226m
D:1.226m
D:1.226m
D:1.226m
D:1.226m
D:1.226m
D:1.226m
D:1.226m
D:1.226m
D:1.226m
D:1.229m
D:1.229m
D:1.229m
D:1.229m
D:1.229m
D:1.229m
D:1.226m
D:1.226m
D:1.226m
D:1.226m
D:1.226m
D:1.226m
D:1.226m
D:1.226m
D:1.226m
D:1.226m
D:1.226m
D:1.226m
D:1.226m
D:1.227m
D:1.227m
D:1.227m
D:1.227m
D:1.227m
D:1.227m
D:1.226m
D:1.226m
D:1.226m
D:1.226m
D:1.226m
D:1.226m
D:1.226m
D:1.226m
D:1.226m
D:1.226m
D:1.226m
D:1.226m
D:1.226m
D:1.226m
D:1.226m
D:1.226m
D:1.226m
D:1.226m
D:1.226m
D:1.226m
D:1.226m
D:1.226m
D:1.226m
D:1.226m
D:1.226m
D:1.226m
D:1.226m
D:1.226m
D:1.226m
D:1.226m
D:1.226m
D:1.226m
D:1.226m
D:1.226m
D:1.226m
D:1.226m
D:1.226m
D:1.226m
D:1.226m
D:1.226m
D:1.226m
D:1.226m
D:1.226m
D:1.226m
D:1.226m
D:1.226m
D:1.226m
D:1.226m
D:1.226m
D:1.226m
D:1.226m
D:1.226m
D:1.226m
D:1.226m
D:1.226m
D:1.226m
D:1.226m
D:1.226m
D:1.226m
D:1.226m
D:1.226m
D:1.226m
D:1.226m
D:1.226m
D:1.226m
D:1.226m
D:1.226m
D:1.226m
D:1.226m
D:1.226m
D:1.226m
D:1.226m
D:1.226m
D:1.226m
D:1.226m
D:1.226m
D:1.226m
D:1.226m
D:1.226m
D:1.226m
D:1.226m
D:1.226m
D:1.226m
D:1.226m
D:1.226m
D:1.226m
D:1.226m
D:1.226m
D:1.226m
D:1.226m
D:1.226m
D:1.226m
D:1.226m
D:1.226m
D:1.226m
D:1.226m
D:1.226m
D:1.226m
D:1.226m
D:1.226m
D:1.226m
D:1.226m
D:1.226m
D:1.226m
D:1.226m
D:1.226m
D:1.226m
D:1.226m
D:1.226m
D:1.226m
D:1.226m
D:1.226m
D:1.226m
D:1.226m
D:1.226m
D:1.226m
D:1.226m
D:1.226m
D:1.226m
D:1.226m
D:1.226m
D:1.226m
D:1.226m
D:1.226m
D:1.226m
D:1.226m
D:1.226m
D:1.226m
D:1.226m
D:1.226m
D:1.226m
D:1.226m
D:1.226m
D:1.226m
D:1.226m
D:1.226m
D:1.226m
D:1.226m
D:1.226m
D:1.226m
D:1.226m
D:1.226m
D:1.226m
D:1.226m
D:1.226m
D:1.226m
D:1.226m
D:1.226m
D:1.226m
D:1.226m
D:1.226m
D:1.226m
D:1.226m
D:1.226m
D:1.226m
D:1.226m
D:1.226m
D:1.226m
D:1.226m
D:1.226m
D:1.226m
D:1.226m
D:1.226m
D:1.226m
D:1.226m
D:1.226m
D:1.226m
D:1.226m
D:1.227m
D:1.227m
D:1.227m
D:1.227m
D:1.227m
D:1.227m
D:1.227m
D:1.227m
D:1.226m
D:1.226m
D:1.226m
D:1.226m
D:1.226m
D:1.226m
D:1.227m
D:1.227m
D:1.227m
D:1.227m
D:1.227m
D:1.227m
D:1.227m
D:1.227m
D:1.227m
D:1.227m
D:1.227m
D:1.227m
D:1.227m
D:1.227m
D:1.227m
D:1.227m
D:1.227m
D:1.227m
D:1.227m
D:1.227m
D:1.227m
D:1.227m
D:1.227m
D:1.227m
D:1.227m
D:1.227m
D:1.227m
D:1.227m
D:1.227m
D:1.227m
D:1.227m
D:1.226m
D:1.226m
D:1.226m
D:1.226m
D:1.226m
D:1.226m
D:1.226m
D:1.226m
D:1.226m
D:1.226m
D:1.226m
D:1.226m
D:1.226m
D:1.226m
D:1.226m
D:1.226m
D:1.226m
D:1.226m
D:1.226m
D:1.226m
D:1.226m
D:1.226m
D:1.226m
D:1.226m
D:1.226m
D:1.226m
D:1.226m
D:1.226m
D:1.226m
D:1.226m
D:1.226m
D:1.226m
D:1.226m
D:1.226m
D:1.226m
D:1.226m
D:1.226m
D:1.226m
D:1.226m
D:1.226m
D:1.226m
D:1.226m
D:1.226m
D:1.226m
D:1.226m
D:1.226m
D:1.226m
D:1.226m
D:1.226m
D:1.226m
D:1.226m
D:1.226m
D:1.226m
D:1.226m
D:1.226m
D:1.226m
D:1.226m
D:1.226m
D:1.226m
D:1.226m
D:1.226m
D:1.226m
D:1.226m
D:1.226m
D:1.226m
D:1.226m
D:1.227m
D:1.227m
D:1.227m
D:1.227m
D:1.227m
D:1.227m
D:1.227m
D:1.227m
D:1.227m
D:1.227m
D:1.227m
D:1.227m
D:1.227m
D:1.227m
D:1.227m
D:1.227m
D:1.227m
D:1.227m
D:1.227m
D:1.227m
D:1.227m
D:1.227m
D:1.227m
D:1.227m
D:1.227m
D:1.227m
D:1.227m
D:1.227m
D:1.227m
D:1.227m
D:1.227m
D:1.227m
D:1.227m
D:1.227m
D:1.227m
D:1.227m
D:1.227m
D:1.227m
D:1.227m
D:1.227m
D:1.227m
D:1.227m
D:1.227m
D:1.227m
D:1.227m
D:1.227m
D:1.227m
D:1.227m
D:1.226m
D:1.226m
D:1.226m
D:1.226m
D:1.226m
D:1.226m
D:1.226m
D:1.226m
D:1.226m
D:1.226m
D:1.226m
D:1.226m
D:1.226m
D:1.226m
D:1.226m
D:1.226m
D:1.227m
D:1.227m
D:1.227m
D:1.227m
D:1.227m
D:1.227m
D:1.227m
D:1.227m
D:1.227m
D:1.227m
D:1.227m
D:1.227m
D:1.227m
D:1.227m
D:1.227m
D:1.227m
D:1.227m
D:1.226m
D:1.226m
D:1.226m
D:1.226m
D:1.226m
D:1.226m
D:1.226m
D:1.226m
D:1.226m
D:1.226m
D:1.226m
D:1.226m
D:1.226m
D:1.226m
D:1.226m
D:1.226m
D:1.226m
D:1.226m
D:1.226m
D:1.226m
D:1.226m
D:1.226m
D:1.226m
D:1.226m
D:1.226m
D:1.226m
D:1.226m
D:1.226m
D:1.226m
D:1.226m
D:1.226m
D:1.226m
D:1.226m
D:1.226m
D:1.226m
D:1.226m
D:1.226m
D:1.226m
D:1.226m
D:1.226m
D:1.226m
D:1.226m
D:1.226m
D:1.226m
D:1.226m
D:1.226m
D:1.226m
D:1.226m
D:1.226m
D:1.226m
D:1.226m
D:1.226m
D:1.226m
D:1.226m
D:1.226m
D:1.226m
D:1.226m
D:1.226m
D:1.226m
D:1.226m
D:1.226m
D:1.226m
D:1.226m
D:1.226m
D:1.226m
D:1.226m
D:1.226m
D:1.226m
D:1.226m
D:1.226m
D:1.226m
D:1.226m
D:1.226m
D:1.226m
D:1.226m
D:1.226m
D:1.226m
D:1.226m
D:1.226m
D:1.226m
D:1.226m
D:1.226m
D:1.226m
D:1.226m
D:1.226m
D:1.226m
D:1.226m
D:1.226m
D:1.226m
D:1.226m
D:1.226m
D:1.226m
D:1.226m
D:1.226m
D:1.226m
D:1.226m
D:1.226m
D:1.226m
D:1.226m
D:1.226m
D:1.226m
D:1.226m
D:1.226m
D:1.226m
D:1.226m
D:1.226m
D:1.226m
D:1.226m
D:1.226m
D:1.226m
D:1.226m
D:1.226m
D:1.226m
D:1.226m
D:1.226m
D:1.226m
D:1.226m
D:1.226m
D:1.226m
D:1.226m
D:1.226m
D:1.226m
D:1.226m
D:1.226m
D:1.226m
D:1.226m
D:1.226m
D:1.226m
D:1.226m
D:1.226m
D:1.226m
D:1.226m
D:1.226m
D:1.226m
D:1.226m
D:1.226m
D:1.226m
D:1.226m
D:1.226m
D:1.226m
D:1.226m
D:1.226m
D:1.226m
D:1.226m
D:1.226m
D:1.226m
D:1.226m
D:1.226m
D:1.226m
D:1.226m
D:1.227m
D:1.227m
D:1.227m
D:1.227m
D:1.227m
D:1.227m
D:1.227m
D:1.227m
D:1.227m
D:1.227m
D:1.227m
D:1.227m
D:1.227m
D:1.227m
D:1.227m
D:1.227m
D:1.227m
D:1.227m
D:1.227m
D:1.227m
D:1.227m
D:1.227m
D:1.227m
D:1.227m
D:1.227m
D:1.227m
D:1.227m
D:1.227m
D:1.225m
D:1.225m
D:1.225m
D:1.225m
D:1.225m
D:1.225m
D:1.225m
D:1.225m
D:1.225m
D:1.225m
D:1.225m
D:1.225m
D:1.225m
D:1.225m
D:1.225m
D:1.225m
D:1.227m
D:1.227m
D:1.227m
D:1.227m
D:1.227m
D:1.227m
D:1.228m
D:1.228m
D:1.228m
D:1.228m
D:1.228m
D:1.228m
D:1.228m
D:1.228m
D:1.228m
D:1.228m
D:1.228m
D:1.228m
D:1.228m
D:1.228m
D:1.227m
D:1.227m
D:1.227m
D:1.227m
D:1.227m
D:1.227m
D:1.227m
D:1.227m
D:1.227m
D:1.227m
D:1.227m
D:1.227m
D:1.227m
D:1.227m
D:1.227m
D:1.227m
D:1.227m
D:1.227m
D:1.227m
D:1.227m
D:1.227m
D:1.227m
D:1.227m
D:1.227m
D:1.227m
D:1.227m
D:1.227m
D:1.227m
D:1.227m
D:1.227m
D:1.227m
D:1.227m
D:1.227m
D:1.227m
D:1.227m
D:1.227m
D:1.227m
D:1.227m
D:1.227m
D:1.227m
D:1.227m
D:1.227m
D:1.227m
D:1.227m
D:1.227m
D:1.227m
D:1.227m
D:1.227m
D:1.227m
D:1.227m
D:1.227m
D:1.227m
D:1.227m
D:1.227m
D:1.227m
D:1.227m
D:1.227m
D:1.227m
D:1.227m
D:1.227m
D:1.227m
D:1.227m
D:1.227m
D:1.227m
D:1.227m
D:1.227m
D:1.227m
D:1.227m
D:1.227m
D:1.227m
D:1.227m
D:1.227m
D:1.227m
D:1.227m
D:1.227m
D:1.227m
D:1.227m
D:1.227m
D:1.227m
D:1.227m
D:1.227m
D:1.227m
D:1.227m
D:1.227m
D:1.227m
D:1.227m
D:1.227m
D:1.227m
D:1.227m
D:1.227m
D:1.227m
D:1.227m
D:1.227m
D:1.227m
D:1.227m
D:1.227m
D:1.227m
D:1.227m
D:1.227m
D:1.227m
D:1.227m
D:1.227m
D:1.227m
D:1.227m
D:1.227m
D:1.227m
D:1.227m
D:1.227m
D:1.227m
D:1.227m
D:1.227m
D:1.227m
D:1.227m
D:1.227m
D:1.227m
D:1.227m
D:1.227m
D:1.227m
D:1.227m
D:1.227m
D:1.227m
D:1.227m
D:1.227m
D:1.227m
D:1.227m
D:1.227m
D:1.227m
D:1.227m
D:1.227m
D:1.227m
D:1.227m
D:1.227m
D:1.227m
D:1.227m
D:1.227m
D:1.227m
D:1.227m
D:1.227m
D:1.227m
D:1.227m
D:1.227m
D:1.227m
D:1.227m
D:1.227m
D:1.227m
D:1.227m
D:1.227m
D:1.227m
D:1.227m
D:1.227m
D:1.227m
D:1.227m
D:1.227m
D:1.227m
D:1.227m
D:1.227m
D:1.227m
D:1.227m
D:1.227m
D:1.227m
D:1.227m
D:1.227m
D:1.227m
D:1.227m
D:1.227m
D:1.227m
D:1.227m
D:1.227m
D:1.227m
D:1.227m
D:1.227m
D:1.227m
D:1.227m
D:1.227m
D:1.227m
D:1.227m
D:1.227m
D:1.227m
D:1.227m
D:1.227m
D:1.227m
D:1.227m
D:1.227m
D:1.227m
D:1.227m
D:1.227m
D:1.227m
D:1.227m
D:1.227m
D:1.227m
D:1.227m
D:1.227m
D:1.227m
D:1.227m
D:1.227m
D:1.227m
D:1.227m
D:1.227m
D:1.227m
D:1.227m
D:1.227m
D:1.227m
D:1.227m
D:1.227m
D:1.227m
D:1.227m
D:1.227m
D:1.227m
D:1.227m
D:1.227m
D:1.227m
D:1.227m
D:1.227m
D:1.227m
D:1.227m
D:1.227m
D:1.227m
D:1.227m
D:1.227m
D:1.227m
D:1.227m
D:1.227m
D:1.227m
D:1.228m
D:1.228m
D:1.228m
D:1.228m
D:1.228m
D:1.228m
D:1.228m
D:1.228m
D:1.228m
D:1.228m
D:1.228m
D:1.228m
D:1.228m
D:1.228m
D:1.228m
D:1.228m
D:1.228m
D:1.228m
D:1.228m
D:1.228m
D:1.228m
D:1.228m
D:1.228m
D:1.228m
D:1.228m
D:1.228m
D:1.228m
D:1.228m
D:1.228m
D:1.228m
D:1.228m
D:1.228m
D:1.228m
D:1.228m
D:1.228m
D:1.228m
D:1.228m
D:1.228m
D:1.228m
D:1.228m
D:1.228m
D:1.228m
D:1.228m
D:1.228m
D:1.228m
D:1.227m
D:1.227m
D:1.227m
D:1.227m
D:1.227m
D:1.227m
D:1.227m
D:1.227m
D:1.227m
D:1.227m
D:1.227m
D:1.227m
D:1.227m
D:1.227m
D:1.227m
D:1.227m
D:1.227m
D:1.227m
D:1.227m
D:1.227m
D:1.227m
D:1.227m
D:1.227m
D:1.227m
D:1.227m
D:1.227m
D:1.227m
D:1.227m
D:1.227m
D:1.227m
D:1.227m
D:1.227m
D:1.227m
D:1.227m
D:1.227m
D:1.227m
D:1.227m
D:1.227m
D:1.227m
D:1.227m
D:1.227m
D:1.227m
D:1.227m
D:1.227m
D:1.227m
D:1.227m
D:1.227m
D:1.227m
D:1.227m
D:1.227m
D:1.227m
D:1.227m
D:1.227m
D:1.227m
D:1.227m
D:1.227m
D:1.227m
D:1.227m
D:1.227m
D:1.227m
D:1.227m
D:1.227m
D:1.227m
D:1.227m
D:1.227m
D:1.227m
D:1.227m
D:1.227m
D:1.227m
D:1.227m
D:1.227m
D:1.227m
D:1.227m
D:1.226m
D:1.226m
D:1.226m
D:1.226m
D:1.226m
D:1.226m
D:1.226m
D:1.226m
D:1.226m
D:1.226m
D:1.226m
D:1.226m
D:1.226m
D:1.226m
D:1.226m
D:1.226m
D:1.226m
D:1.226m
D:1.226m
D:1.226m
D:1.226m
D:1.226m
D:1.226m
D:1.226m
D:1.226m
D:1.226m
D:1.226m
D:1.226m
D:1.226m
D:1.226m
D:1.226m
D:1.226m
D:1.226m
D:1.226m
D:1.226m
D:1.226m
D:1.226m
D:1.226m
D:1.226m
D:1.226m
D:1.226m
D:1.226m
D:1.226m
D:1.226m
D:1.227m
D:1.227m
D:1.227m
D:1.227m
D:1.227m
D:1.227m
D:1.227m
D:1.227m
D:1.227m
D:1.227m
D:1.227m
D:1.226m
D:1.226m
D:1.226m
D:1.226m
D:1.226m
D:1.226m
D:1.227m
D:1.227m
D:1.227m
D:1.227m
D:1.227m
D:1.227m
D:1.227m
D:1.227m
D:1.227m
D:1.227m
D:1.227m
D:1.226m
D:1.226m
D:1.226m
D:1.226m
D:1.226m
D:1.226m
D:1.226m
D:1.226m
D:1.226m
D:1.226m
D:1.226m
D:1.226m
D:1.226m
D:1.226m
D:1.226m
D:1.226m
D:1.226m
D:1.226m
D:1.226m
D:1.226m
D:1.226m
D:1.226m
D:1.226m
D:1.226m
D:1.226m
D:1.226m
D:1.226m
D:1.226m
D:1.226m
D:1.226m
D:1.226m
D:1.226m
D:1.226m
D:1.226m
D:1.226m
D:1.226m
D:1.227m
D:1.227m
D:1.227m
D:1.227m
D:1.227m
D:1.227m
D:1.227m
D:1.227m
D:1.227m
D:1.227m
D:1.227m
D:1.227m
D:1.226m
D:1.226m
D:1.226m
D:1.226m
D:1.226m
D:1.226m
D:1.226m
D:1.226m
D:1.226m
D:1.226m
D:1.226m
D:1.226m
D:1.226m
D:1.226m
D:1.226m
D:1.226m
D:1.226m
D:1.226m
D:1.226m
D:1.226m
D:1.226m
D:1.226m
D:1.226m
D:1.226m
D:1.226m
D:1.226m
D:1.226m
D:1.226m
D:1.226m
D:1.226m
D:1.226m
D:1.226m
D:1.226m
D:1.226m
D:1.226m
D:1.226m
D:1.226m
D:1.226m
D:1.226m
D:1.226m
D:1.226m
D:1.226m
D:1.226m
D:1.226m
D:1.226m
D:1.226m
D:1.226m
D:1.226m
D:1.226m
D:1.226m
D:1.226m
D:1.226m
D:1.226m
D:1.226m
D:1.226m
D:1.228m
D:1.228m
D:1.228m
D:1.228m
D:1.228m
D:1.228m
D:1.228m
D:1.228m
D:1.228m
D:1.228m
D:1.228m
D:1.228m
D:1.228m
D:1.228m
D:1.228m
D:1.228m
D:1.228m
D:1.228m
D:1.228m
D:1.228m
D:1.228m
D:1.228m
D:1.227m
D:1.227m
D:1.227m
D:1.227m
D:1.227m
D:1.227m
D:1.227m
D:1.227m
D:1.227m
D:1.227m
D:1.227m
D:1.227m
D:1.227m
D:1.227m
D:1.227m
D:1.227m
D:1.227m
D:1.227m
D:1.227m
D:1.227m
D:1.227m
D:1.227m
D:1.227m
D:1.227m
D:1.227m
D:1.227m
D:1.227m
D:1.227m
D:1.227m
D:1.227m
D:1.227m
D:1.227m
D:1.227m
D:1.227m
D:1.227m
D:1.227m
D:1.227m
D:1.227m
D:1.227m
D:1.227m
D:1.227m
D:1.227m
D:1.227m
D:1.227m
D:1.227m
D:1.227m
D:1.227m
D:1.227m
D:1.227m
D:1.227m
D:1.227m
D:1.227m
D:1.227m
D:1.227m
D:1.227m
D:1.227m
D:1.227m
D:1.227m
D:1.227m
D:1.227m
D:1.227m
D:1.227m
D:1.227m
D:1.227m
D:1.227m
D:1.227m
D:1.227m
D:1.227m
D:1.227m
D:1.227m
D:1.227m
D:1.227m
D:1.227m
D:1.227m
D:1.227m
D:1.227m
D:1.227m
D:1.227m
D:1.227m
D:1.227m
D:1.227m
D:1.227m
D:1.227m
D:1.227m
D:1.227m
D:1.227m
D:1.227m
D:1.227m
D:1.227m
D:1.227m
D:1.227m
D:1.227m
D:1.227m
D:1.227m
D:1.227m
D:1.227m
D:1.227m
D:1.227m
D:1.227m
D:1.227m
D:1.227m
D:1.227m
D:1.227m
D:1.227m
D:1.228m
D:1.228m
D:1.228m
D:1.228m
D:1.228m
D:1.228m
D:1.228m
D:1.228m
D:1.228m
D:1.228m
D:1.228m
D:1.228m
D:1.228m
D:1.228m
D:1.228m
D:1.228m
D:1.228m
D:1.228m
D:1.228m
D:1.228m
D:1.228m
D:1.228m
D:1.228m
D:1.228m
D:1.228m
D:1.228m
D:1.228m
D:1.228m
D:1.228m
D:1.228m
D:1.228m
D:1.228m
D:1.228m
D:1.228m
D:1.228m
D:1.228m
D:1.228m
D:1.228m
D:1.228m
D:1.228m
D:1.228m
D:1.228m
D:1.228m
D:1.228m
D:1.228m
D:1.228m
D:1.228m
D:1.228m
D:1.228m
D:1.228m
D:1.226m
D:1.226m
D:1.226m
D:1.226m
D:1.226m
D:1.226m
D:1.226m
D:1.226m
D:1.226m
D:1.226m
D:1.226m
D:1.226m
D:1.226m
D:1.226m
D:1.226m
D:1.226m
D:1.226m
D:1.226m
D:1.226m
D:1.226m
D:1.226m
D:1.226m
D:1.226m
D:1.226m
D:1.226m
D:1.226m
D:1.226m
D:1.226m
D:1.226m
D:1.226m
D:1.226m
D:1.226m
D:1.226m
D:1.226m
D:1.227m
D:1.227m
D:1.227m
D:1.227m
D:1.227m
D:1.227m
D:1.227m
D:1.227m
D:1.227m
D:1.227m
D:1.227m
D:1.227m
D:1.227m
D:1.227m
D:1.227m
D:1.227m
D:1.227m
D:1.227m
D:1.227m
D:1.227m
D:1.227m
D:1.227m
D:1.227m
D:1.227m
D:1.227m
D:1.227m
D:1.227m
D:1.227m
D:1.227m
D:1.227m
D:1.227m
D:1.227m
D:1.227m
D:1.227m
D:1.227m
D:1.227m
D:1.227m
D:1.227m
D:1.227m
D:1.227m
D:1.227m
D:1.227m
D:1.227m
D:1.227m
D:1.227m
D:1.227m
D:1.227m
D:1.227m
D:1.227m
D:1.227m
D:1.227m
D:1.227m
D:1.227m
D:1.227m
D:1.227m
D:1.227m
D:1.227m
D:1.227m
D:1.227m
D:1.227m
D:1.227m
D:1.227m
D:1.227m
D:1.227m
D:1.227m
D:1.227m
D:1.227m
D:1.227m
D:1.227m
D:1.227m
D:1.227m
D:1.227m
D:1.227m
D:1.227m
D:1.227m
D:1.227m
D:1.227m
D:1.227m
D:1.227m
D:1.227m
D:1.227m
D:1.227m
D:1.227m
D:1.227m
D:1.227m
D:1.227m
D:1.227m
D:1.227m
D:1.227m
D:1.227m
D:1.227m
D:1.227m
D:1.227m
D:1.227m
D:1.227m
D:1.227m
D:1.227m
D:1.227m
D:1.227m
D:1.227m
D:1.227m
D:1.227m
D:1.227m
D:1.227m
D:1.227m
D:1.227m
D:1.227m
D:1.227m
D:1.227m
D:1.227m
D:1.227m
D:1.227m
D:1.227m
D:1.227m
D:1.227m
D:1.227m
D:1.227m
D:1.227m
D:1.227m
D:1.227m
D:1.227m
D:1.227m
D:1.227m
D:1.227m
D:1.227m
D:1.227m
D:1.227m
D:1.227m
D:1.227m
D:1.227m
D:1.227m
D:1.227m
D:1.227m
D:1.227m
D:1.227m
D:1.227m
D:1.227m
D:1.227m
D:1.227m
D:1.227m
D:1.227m
D:1.227m
D:1.227m
D:1.227m
D:1.227m
D:1.227m
D:1.227m
D:1.227m
D:1.227m
D:1.227m
D:1.227m
D:1.227m
D:1.227m
D:1.227m
D:1.227m
D:1.227m
D:1.227m
D:1.227m
D:1.227m
D:1.227m
D:1.227m
D:1.227m
D:1.227m
D:1.227m
D:1.227m
D:1.227m
D:1.227m
D:1.227m
D:1.227m
D:1.227m
D:1.227m
D:1.227m
D:1.227m
D:1.227m
D:1.227m
D:1.227m
D:1.227m
D:1.227m
D:1.227m
D:1.227m
D:1.227m
D:1.227m
D:1.227m
D:1.227m
D:1.227m
D:1.227m
D:1.227m
D:1.227m
D:1.227m
D:1.227m
D:1.227m
D:1.227m
D:1.227m
D:1.227m
D:1.227m
D:1.227m
D:1.227m
D:1.227m
D:1.227m
D:1.227m
D:1.227m
D:1.227m
D:1.227m
D:1.227m
D:1.227m
D:1.227m
D:1.227m
D:1.227m
D:1.227m
D:1.227m
D:1.227m
D:1.227m
D:1.227m
D:1.227m
D:1.227m
D:1.227m
D:1.227m
D:1.227m
D:1.227m
D:1.227m
D:1.227m
D:1.227m
D:1.227m
D:1.227m
D:1.227m
D:1.227m
D:1.227m
D:1.227m
D:1.227m
D:1.227m
D:1.227m
D:1.227m
D:1.227m
D:1.227m
D:1.227m
D:1.227m
D:1.227m
D:1.227m
D:1.227m
D:1.227m
D:1.227m
D:1.227m
D:1.227m
D:1.227m
D:1.227m
D:1.227m
D:1.227m
D:1.227m
D:1.227m
D:1.227m
D:1.227m
D:1.227m
D:1.227m
D:1.227m
D:1.227m
D:1.227m
D:1.227m
D:1.227m
D:1.227m
D:1.227m
D:1.227m
D:1.227m
D:1.227m
D:1.227m
D:1.227m
D:1.227m
D:1.227m
D:1.227m
D:1.227m
D:1.227m
D:1.227m
D:1.227m
D:1.227m
D:1.227m
D:1.227m
D:1.227m
D:1.227m
D:1.227m
D:1.227m
D:1.227m
D:1.227m
D:1.227m
D:1.227m
D:1.227m
D:1.227m
D:1.227m
D:1.227m
D:1.227m
D:1.227m
D:1.227m
D:1.227m
D:1.227m
D:1.227m
D:1.227m
D:1.227m
D:1.227m
D:1.227m
D:1.227m
D:1.227m
D:1.227m
D:1.227m
D:1.227m
D:1.227m
D:1.227m
D:1.227m
D:1.227m
D:1.227m
D:1.227m
D:1.227m
D:1.227m
D:1.227m
D:1.227m
D:1.227m
D:1.227m
D:1.227m
D:1.227m
D:1.227m
D:1.227m
D:1.227m
D:1.227m
D:1.227m
D:1.227m
D:1.227m
D:1.227m
D:1.227m
D:1.227m
D:1.227m
D:1.227m
D:1.227m
D:1.227m
D:1.227m
D:1.227m
D:1.227m
D:1.227m
D:1.227m
D:1.227m
D:1.227m
D:1.227m
D:1.227m
D:1.227m
D:1.227m
D:1.227m
D:1.227m
D:1.227m
D:1.227m
D:1.227m
D:1.227m
D:1.227m
D:1.227m
D:1.227m
D:1.227m
D:1.227m
D:1.227m
D:1.227m
D:1.227m
D:1.227m
D:1.227m
D:1.228m
D:1.228m
D:1.228m
D:1.228m
D:1.228m
D:1.228m
D:1.228m
D:1.228m
D:1.228m
D:1.228m
D:1.228m
D:1.228m
D:1.228m
D:1.228m
D:1.228m
D:1.228m
D:1.228m
D:1.228m
D:1.228m
D:1.228m
D:1.228m
D:1.228m
D:1.228m
D:1.228m
D:1.228m
D:1.227m
D:1.227m
D:1.227m
D:1.227m
D:1.227m
D:1.227m
D:1.227m
D:1.227m
D:1.227m
D:1.227m
D:1.227m
D:1.227m
D:1.227m
D:1.227m
D:1.227m
D:1.227m
D:1.227m
D:1.227m
D:1.227m
D:1.227m
D:1.227m
D:1.227m
D:1.227m
D:1.227m
D:1.227m
D:1.227m
D:1.227m
D:1.227m
D:1.227m
D:1.227m
D:1.227m
D:1.227m
D:1.227m
D:1.227m
D:1.227m
D:1.227m
D:1.227m
D:1.227m
D:1.227m
D:1.227m
D:1.227m
D:1.227m
D:1.227m
D:1.227m
D:1.227m
D:1.227m
D:1.227m
D:1.227m
D:1.227m
D:1.227m
D:1.227m
D:1.227m
D:1.227m
D:1.227m
D:1.227m
D:1.227m
D:1.227m
D:1.227m
D:1.227m
D:1.227m
D:1.227m
D:1.227m
D:1.227m
D:1.227m
D:1.227m
D:1.227m
D:1.227m
D:1.227m
D:1.227m
D:1.227m
D:1.227m
D:1.227m
D:1.227m
D:1.227m
D:1.227m
D:1.227m
D:1.227m
D:1.227m
D:1.227m
D:1.227m
D:1.227m
D:1.227m
D:1.227m
D:1.227m
D:1.227m
D:1.227m
D:1.227m
D:1.227m
D:1.227m
D:1.227m
D:1.227m
D:1.227m
D:1.227m
D:1.227m
D:1.227m
D:1.227m
D:1.227m
D:1.228m
D:1.228m
D:1.228m
D:1.228m
D:1.228m
D:1.228m
D:1.228m
D:1.228m
D:1.228m
D:1.228m
D:1.228m
D:1.228m
D:1.226m
D:1.226m
D:1.226m
D:1.226m
D:1.226m
D:1.226m
D:1.226m
D:1.226m
D:1.226m
D:1.226m
D:1.226m
D:1.226m
D:1.226m
D:1.226m
D:1.228m
D:1.228m
D:1.228m
D:1.228m
D:1.228m
D:1.228m
D:1.228m
D:1.228m
D:1.226m
D:1.226m
D:1.226m
D:1.226m
D:1.226m
D:1.226m
D:1.226m
D:1.226m
D:1.226m
D:1.226m
D:1.226m
D:1.226m
D:1.226m
D:1.226m
D:1.226m
D:1.226m
D:1.226m
D:1.226m
D:1.226m
D:1.226m
D:1.226m
D:1.226m
D:1.226m
D:1.226m
D:1.226m
D:1.226m
D:1.226m
D:1.226m
D:1.226m
D:1.226m
D:1.226m
D:1.226m
D:1.226m
D:1.226m
D:1.226m
D:1.226m
D:1.226m
D:1.226m
D:1.226m
D:1.226m
D:1.226m
D:1.226m
D:1.226m
D:1.226m
D:1.226m
D:1.226m
D:1.226m
D:1.226m
D:1.226m
D:1.226m
D:1.226m
D:1.226m
D:1.227m
D:1.227m
D:1.227m
D:1.227m
D:1.227m
D:1.227m
D:1.227m
D:1.227m
D:1.227m
D:1.227m
D:1.227m
D:1.227m
D:1.227m
D:1.227m
D:1.227m
D:1.227m
D:1.227m
D:1.227m
D:1.227m
D:1.227m
D:1.227m
D:1.227m
D:1.227m
D:1.227m
D:1.227m
D:1.227m
D:1.227m
D:1.227m
D:1.227m
D:1.227m
D:1.227m
D:1.227m
D:1.227m
D:1.227m
D:1.227m
D:1.227m
D:1.227m
D:1.227m
D:1.227m
D:1.227m
D:1.227m
D:1.227m
D:1.227m
D:1.227m
D:1.227m
D:1.227m
D:1.227m
D:1.227m
D:1.227m
D:1.227m
D:1.227m
D:1.227m
D:1.227m
D:1.227m
D:1.227m
D:1.227m
D:1.227m
D:1.227m
D:1.227m
D:1.227m
D:1.227m
D:1.227m
D:1.227m
D:1.227m
D:1.227m
D:1.227m
D:1.227m
D:1.227m
D:1.227m
D:1.227m
D:1.227m
D:1.227m
D:1.227m
D:1.227m
D:1.227m
D:1.227m
D:1.227m
D:1.227m
D:1.227m
D:1.227m
D:1.227m
D:1.227m
D:1.227m
D:1.227m
D:1.227m
D:1.227m
D:1.227m
D:1.227m
D:1.227m
D:1.227m
D:1.227m
D:1.227m
D:1.227m
D:1.227m
D:1.227m
D:1.227m
D:1.227m
D:1.227m
D:1.227m
D:1.227m
D:1.227m
D:1.227m
D:1.227m
D:1.227m
D:1.227m
D:1.227m
D:1.227m
D:1.227m
D:1.227m
D:1.227m
D:1.227m
D:1.227m
D:1.227m
D:1.227m
D:1.227m
D:1.227m
D:1.227m
D:1.227m
D:1.227m
D:1.227m
D:1.227m
D:1.227m
D:1.227m
D:1.227m
D:1.227m
D:1.227m
D:1.227m
D:1.227m
D:1.227m
D:1.227m
D:1.227m
D:1.227m
D:1.227m
D:1.227m
D:1.227m
D:1.227m
D:1.227m
D:1.227m
D:1.227m
D:1.227m
D:1.227m
D:1.227m
D:1.227m
D:1.227m
D:1.227m
D:1.227m
D:1.227m
D:1.227m
D:1.227m
D:1.227m
D:1.227m
D:1.227m
D:1.227m
D:1.227m
D:1.227m
D:1.227m
D:1.227m
D:1.227m
D:1.227m
D:1.227m
D:1.227m
D:1.227m
D:1.227m
D:1.227m
D:1.227m
D:1.227m
D:1.227m
D:1.227m
D:1.227m
D:1.227m
D:1.227m
D:1.227m
D:1.227m
D:1.227m
D:1.227m
D:1.227m
D:1.227m
D:1.227m
D:1.227m
D:1.227m
D:1.227m
D:1.227m
D:1.227m
D:1.227m
D:1.227m
D:1.227m
D:1.227m
D:1.227m
D:1.227m
D:1.227m
D:1.227m
D:1.227m
D:1.227m
D:1.227m
D:1.227m
D:1.227m
D:1.227m
D:1.227m
D:1.227m
D:1.227m
D:1.227m
D:1.227m
D:1.227m
D:1.227m
D:1.227m
D:1.227m
D:1.227m
D:1.227m
D:1.227m
D:1.227m
D:1.227m
D:1.227m
D:1.227m
D:1.227m
D:1.227m
D:1.227m
D:1.227m
D:1.227m
D:1.227m
D:1.227m
D:1.227m
D:1.227m
D:1.227m
D:1.227m
D:1.227m
D:1.227m
D:1.227m
D:1.227m
D:1.227m
D:1.227m
D:1.227m
D:1.227m
D:1.227m
D:1.227m
D:1.227m
D:1.279m
D:1.279m
D:1.279m
D:1.279m
D:1.279m
D:1.279m
D:1.279m
D:1.279m
D:1.279m
D:1.279m
D:1.279m
D:1.279m
D:1.279m
D:1.279m
D:1.279m
D:1.279m
D:1.279m
D:1.279m
D:1.279m
D:1.279m
D:1.279m
D:1.279m
D:1.279m
D:1.279m
D:1.279m
D:1.279m
D:1.279m
D:1.279m
D:1.279m
D:1.279m
D:1.279m
D:1.279m
D:1.279m
D:1.279m
D:1.279m
D:1.279m
D:1.279m
D:1.279m
D:1.279m
D:1.279m
D:1.279m
D:1.279m
D:1.279m
D:1.279m
D:1.279m
D:1.279m
D:1.279m
D:1.279m
D:1.279m
D:1.279m
D:1.279m
D:1.279m
D:1.279m
D:1.279m
D:1.279m
D:1.279m
D:1.279m
D:1.279m
D:1.279m
D:1.279m
D:1.279m
D:1.279m
D:1.279m
D:1.279m
D:1.279m
D:1.279m
D:1.279m
D:1.279m
D:1.279m
D:1.279m
D:1.279m
D:1.279m
D:1.279m
D:1.279m
D:1.279m
D:1.279m
D:1.279m
D:1.279m
D:1.279m
D:1.279m
D:1.279m
D:1.279m
D:1.279m
D:1.279m
D:1.279m
D:1.279m
D:1.279m
D:1.279m
D:1.279m
D:1.279m
D:1.279m
D:1.279m
D:1.279m
D:1.279m
D:1.279m
D:1.279m
D:1.279m
D:1.279m
D:1.279m
D:1.279m
D:1.279m
D:1.279m
D:1.279m
D:1.279m
D:1.279m
D:1.279m
D:1.279m
D:1.279m
D:1.279m
D:1.279m
D:1.279m
D:1.279m
D:1.279m
D:1.279m
D:1.279m
D:1.279m
D:1.279m
D:1.279m
D:1.279m
D:1.279m
D:1.279m
D:1.279m
D:1.279m
D:1.279m
D:1.279m
D:1.279m
D:1.279m
D:1.279m
D:1.279m
D:1.279m
D:1.279m
D:1.279m
D:1.279m
D:1.279m
D:1.279m
D:1.279m
D:1.278m
D:1.278m
D:1.278m
D:1.278m
D:1.278m
D:1.278m
D:1.278m
D:1.278m
D:1.278m
D:1.278m
D:1.278m
D:1.278m
D:1.278m
D:1.278m
D:1.278m
D:1.278m
D:1.278m
D:1.278m
D:1.278m
D:1.278m
D:1.278m
D:1.278m
D:1.278m
D:1.278m
D:1.278m
D:1.278m
D:1.278m
D:1.278m
D:1.278m
D:1.278m
D:1.278m
D:1.278m
D:1.278m
D:1.278m
D:1.278m
D:1.278m
D:1.278m
D:1.278m
D:1.278m
D:1.278m
D:1.278m
D:1.278m
D:1.278m
D:1.278m
D:1.278m
D:1.278m
D:1.278m
D:1.278m
D:1.278m
D:1.278m
D:1.278m
D:1.278m
D:1.278m
D:1.278m
D:1.278m
D:1.278m
D:1.278m
D:1.278m
D:1.278m
D:1.278m
D:1.278m
D:1.278m
D:1.278m
D:1.278m
D:1.278m
D:1.278m
D:1.278m
D:1.278m
D:1.278m
D:1.278m
D:1.278m
D:1.278m
D:1.278m
D:1.278m
D:1.278m
D:1.278m
D:1.278m
D:1.278m
D:1.278m
D:1.278m
D:1.278m
D:1.278m
D:1.278m
D:1.278m
D:1.278m
D:1.278m
D:1.278m
D:1.278m
D:1.278m
D:1.278m
D:1.278m
D:1.278m
D:1.278m
D:1.278m
D:1.278m
D:1.278m
D:1.278m
D:1.278m
D:1.278m
D:1.278m
D:1.278m
D:1.278m
D:1.278m
D:1.278m
D:1.278m
D:1.278m
D:1.278m
D:1.278m
D:1.278m
D:1.278m
D:1.278m
D:1.278m
D:1.278m
D:1.278m
D:1.278m
D:1.278m
D:1.278m
D:1.278m
D:1.278m
D:1.278m
D:1.278m
D:1.278m
D:1.278m
D:1.278m
D:1.278m
D:1.278m
D:1.278m
D:1.278m
D:1.278m
D:1.278m
D:1.278m
D:1.278m
D:1.278m
D:1.278m
D:1.278m
D:1.278m
D:1.278m
D:1.278m
D:1.278m
D:1.278m
D:1.278m
D:1.278m
D:1.278m
D:1.278m
D:1.278m
D:1.278m
D:1.278m
D:1.278m
D:1.278m
D:1.279m
D:1.279m
D:1.279m
D:1.279m
D:1.279m
D:1.279m
D:1.279m
D:1.279m
D:1.279m
D:1.279m
D:1.279m
D:1.279m
D:1.279m
D:1.279m
D:1.279m
D:1.279m
D:1.279m
D:1.279m
D:1.279m
D:1.279m
D:1.278m
D:1.278m
D:1.278m
D:1.278m
D:1.278m
D:1.278m
D:1.278m
D:1.279m
D:1.279m
D:1.279m
D:1.279m
D:1.279m
D:1.279m
D:1.279m
D:1.279m
D:1.279m
D:1.279m
D:1.279m
D:1.279m
D:1.279m
D:1.279m
D:1.279m
D:1.279m
D:1.279m
D:1.279m
D:1.279m
D:1.279m
D:1.279m
D:1.279m
D:1.279m
D:1.279m
D:1.279m
D:1.278m
D:1.278m
D:1.278m
D:1.278m
D:1.278m
D:1.278m
D:1.278m
D:1.278m
D:1.278m
D:1.278m
D:1.278m
D:1.278m
D:1.278m
D:1.278m
D:1.278m
D:1.278m
D:1.278m
D:1.278m
D:1.278m
D:1.278m
D:1.278m
D:1.278m
D:1.278m
D:1.278m
D:1.278m
D:1.278m
D:1.278m
D:1.278m
D:1.278m
D:1.278m
D:1.278m
D:1.278m
D:1.278m
D:1.278m
D:1.278m
D:1.278m
D:1.278m
D:1.278m
D:1.278m
D:1.278m
D:1.278m
D:1.278m
D:1.278m
D:1.278m
D:1.278m
D:1.278m
D:1.278m
D:1.278m
D:1.278m
D:1.278m
D:1.278m
D:1.278m
D:1.278m
D:1.278m
D:1.278m
D:1.278m
D:1.278m
D:1.278m
D:1.278m
D:1.278m
D:1.278m
D:1.278m
D:1.278m
D:1.278m
D:1.278m
D:1.278m
D:1.280m
D:1.280m
D:1.280m
D:1.280m
D:1.280m
D:1.280m
D:1.280m
D:1.280m
D:1.280m
D:1.280m
D:1.280m
D:1.280m
D:1.280m
D:1.280m
D:1.280m
D:1.280m
D:1.280m
D:1.280m
D:1.280m
D:1.280m
D:1.280m
D:1.280m
D:1.280m
D:1.278m
D:1.278m
D:1.278m
D:1.278m
D:1.278m
D:1.278m
D:1.278m
D:1.278m
D:1.278m
D:1.278m
D:1.278m
D:1.278m
D:1.278m
D:1.278m
D:1.278m
D:1.278m
D:1.278m
D:1.278m
D:1.278m
D:1.278m
D:1.278m
D:1.278m
D:1.278m
D:1.278m
D:1.278m
D:1.278m
D:1.278m
D:1.277m
D:1.277m
D:1.277m
D:1.277m
D:1.277m
D:1.277m
D:1.277m
D:1.277m
D:1.277m
D:1.277m
D:1.277m
D:1.277m
D:1.277m
D:1.277m
D:1.277m
D:1.277m
D:1.277m
D:1.277m
D:1.279m
D:1.279m
D:1.279m
D:1.279m
D:1.279m
D:1.279m
D:1.279m
D:1.279m
D:1.279m
D:1.279m
D:1.279m
D:1.279m
D:1.279m
D:1.279m
D:1.279m
D:1.279m
D:1.279m
D:1.279m
D:1.279m
D:1.279m
D:1.279m
D:1.279m
D:1.279m
D:1.279m
D:1.279m
D:1.278m
D:1.278m
D:1.278m
D:1.278m
D:1.278m
D:1.278m
D:1.278m
D:1.278m
D:1.278m
D:1.278m
D:1.278m
D:1.278m
D:1.278m
D:1.278m
D:1.278m
D:1.278m
D:1.278m
D:1.278m
D:1.278m
D:1.278m
D:1.279m
D:1.279m
D:1.279m
D:1.279m
D:1.279m
D:1.279m
D:1.279m
D:1.279m
D:1.279m
D:1.279m
D:1.279m
D:1.279m
D:1.278m
D:1.278m
D:1.278m
D:1.278m
D:1.278m
D:1.278m
D:1.278m
D:1.278m
D:1.278m
D:1.278m
D:1.278m
D:1.278m
D:1.278m
D:1.278m
D:1.278m
D:1.279m
D:1.279m
D:1.279m
D:1.279m
D:1.279m
D:1.279m
D:1.279m
D:1.279m
D:1.279m
D:1.279m
D:1.279m
D:1.279m
D:1.279m
D:1.279m
D:1.279m
D:1.279m
D:1.279m
D:1.279m
D:1.279m
D:1.279m
D:1.279m
D:1.279m
D:1.279m
D:1.279m
D:1.279m
D:1.279m
D:1.278m
D:1.278m
D:1.278m
D:1.278m
D:1.278m
D:1.278m
D:1.278m
D:1.278m
D:1.278m
D:1.278m
D:1.278m
D:1.278m
D:1.278m
D:1.278m
D:1.278m
D:1.278m
D:1.278m
D:1.278m
D:1.278m
D:1.278m
D:1.278m
D:1.278m
D:1.278m
D:1.278m
D:1.278m
D:1.278m
D:1.278m
D:1.278m
D:1.278m
D:1.278m
D:1.278m
D:1.278m
D:1.278m
D:1.278m
D:1.278m
D:1.278m
D:1.278m
D:1.278m
D:1.278m
D:1.278m
D:1.278m
D:1.278m
D:1.278m
D:1.278m
D:1.278m
D:1.278m
D:1.278m
D:1.278m
D:1.278m
D:1.278m
D:1.278m
D:1.278m
D:1.278m
D:1.278m
D:1.278m
D:1.278m
D:1.278m
D:1.278m
D:1.278m
D:1.278m
D:1.278m
D:1.278m
D:1.278m
D:1.278m
D:1.278m
D:1.278m
D:1.278m
D:1.278m
D:1.278m
D:1.278m
D:1.278m
D:1.278m
D:1.278m
D:1.278m
D:1.278m
D:1.278m
D:1.278m
D:1.278m
D:1.278m
D:1.278m
D:1.278m
D:1.278m
D:1.278m
D:1.278m
D:1.278m
D:1.278m
D:1.278m
D:1.278m
D:1.278m
D:1.278m
D:1.278m
D:1.278m
D:1.278m
D:1.278m
D:1.278m
D:1.278m
D:1.278m
D:1.278m
D:1.278m
D:1.278m
D:1.278m
D:1.278m
D:1.278m
D:1.278m
D:1.278m
D:1.278m
D:1.278m
D:1.278m
D:1.278m
D:1.278m
D:1.278m
D:1.278m
D:1.278m
D:1.278m
D:1.278m
D:1.278m
D:1.278m
D:1.278m
D:1.278m
D:1.278m
D:1.278m
D:1.278m
D:1.278m
D:1.278m
D:1.278m
D:1.278m
D:1.278m
D:1.278m
D:1.278m
D:1.278m
D:1.278m
D:1.278m
D:1.278m
D:1.278m
D:1.278m
D:1.278m
D:1.278m
D:1.278m
D:1.278m
D:1.278m
D:1.278m
D:1.278m
D:1.278m
D:1.278m
D:1.278m
D:1.278m
D:1.278m
D:1.278m
D:1.278m
D:1.278m
D:1.278m
D:1.278m
D:1.278m
D:1.278m
D:1.278m
D:1.278m
D:1.278m
D:1.278m
D:1.278m
D:1.278m
D:1.278m
D:1.278m
D:1.278m
D:1.278m
D:1.278m
D:1.278m
D:1.278m
D:1.278m
D:1.278m
D:1.278m
D:1.278m
D:1.278m
D:1.278m
D:1.278m
D:1.278m
D:1.278m
D:1.278m
D:1.278m
D:1.278m
D:1.278m
D:1.278m
D:1.278m
D:1.278m
D:1.279m
D:1.279m
D:1.279m
D:1.279m
D:1.279m
D:1.279m
D:1.279m
D:1.279m
D:1.279m
D:1.279m
D:1.279m
D:1.279m
D:1.279m
D:1.279m
D:1.279m
D:1.279m
D:1.279m
D:1.279m
D:1.279m
D:1.279m
D:1.279m
D:1.279m
D:1.279m
D:1.279m
D:1.279m
D:1.279m
D:1.279m
D:1.279m
D:1.279m
D:1.279m
D:1.279m
D:1.279m
D:1.279m
D:1.279m
D:1.279m
D:1.279m
D:1.279m
D:1.279m
D:1.279m
D:1.279m
D:1.279m
D:1.279m
D:1.279m
D:1.279m
D:1.279m
D:1.279m
D:1.279m
D:1.279m
D:1.279m
D:1.279m
D:1.279m
D:1.279m
D:1.279m
D:1.279m
D:1.279m
D:1.279m
D:1.279m
D:1.279m
D:1.279m
D:1.279m
D:1.279m
D:1.279m
D:1.279m
D:1.279m
D:1.279m
D:1.279m
D:1.279m
D:1.279m
D:1.279m
D:1.279m
D:1.279m
D:1.279m
D:1.279m
D:1.279m
D:1.279m
D:1.279m
D:1.279m
D:1.279m
D:1.279m
D:1.279m
D:1.279m
D:1.279m
D:1.279m
D:1.279m
D:1.279m
D:1.279m
D:1.279m
D:1.279m
D:1.279m
D:1.279m
D:1.279m
D:1.279m
D:1.279m
D:1.279m
D:1.279m
D:1.279m
D:1.279m
D:1.279m
D:1.279m
D:1.279m
D:1.278m
D:1.278m
D:1.278m
D:1.278m
D:1.278m
D:1.278m
D:1.278m
D:1.278m
D:1.278m
D:1.278m
D:1.278m
D:1.278m
D:1.278m
D:1.278m
D:1.278m
D:1.278m
D:1.278m
D:1.278m
D:1.278m
D:1.278m
D:1.278m
D:1.278m
D:1.278m
D:1.278m
D:1.278m
D:1.278m
D:1.278m
D:1.278m
D:1.278m
D:1.278m
D:1.278m
D:1.278m
D:1.278m
D:1.278m
D:1.278m
D:1.278m
D:1.278m
D:1.278m
D:1.278m
D:1.278m
D:1.278m
D:1.278m
D:1.278m
D:1.278m
D:1.278m
D:1.278m
D:1.278m
D:1.278m
D:1.278m
D:1.278m
D:1.278m
D:1.278m
D:1.278m
D:1.278m
D:1.278m
D:1.278m
D:1.278m
D:1.278m
D:1.278m
D:1.278m
D:1.278m
D:1.278m
D:1.278m
D:1.278m
D:1.278m
D:1.278m
D:1.278m
D:1.278m
D:1.278m
D:1.278m
D:1.278m
D:1.278m
D:1.278m
D:1.278m
D:1.278m
D:1.278m
D:1.278m
D:1.278m
D:1.278m
D:1.278m
D:1.278m
D:1.278m
D:1.278m
D:1.278m
D:1.278m
D:1.278m
D:1.278m
D:1.278m
D:1.278m
D:1.278m
D:1.278m
D:1.278m
D:1.278m
D:1.278m
D:1.278m
D:1.278m
D:1.278m
D:1.278m
D:1.278m
D:1.278m
D:1.278m
D:1.278m
D:1.278m
D:1.278m
D:1.278m
D:1.278m
D:1.278m
D:1.278m
D:1.278m
D:1.278m
D:1.278m
D:1.278m
D:1.278m
D:1.278m
D:1.278m
D:1.277m
D:1.277m
D:1.277m
D:1.277m
D:1.277m
D:1.277m
D:1.277m
D:1.277m
D:1.277m
D:1.277m
D:1.277m
D:1.277m
D:1.277m
D:1.277m
D:1.277m
D:1.277m
D:1.277m
D:1.277m
D:1.277m
D:1.277m
D:1.277m
D:1.277m
D:1.277m
D:1.277m
D:1.277m
D:1.277m
D:1.277m
D:1.277m
D:1.277m
D:1.277m
D:1.277m
D:1.277m
D:1.277m
D:1.277m
D:1.277m
D:1.277m
D:1.277m
D:1.277m
D:1.279m
D:1.279m
D:1.279m
D:1.279m
D:1.279m
D:1.279m
D:1.278m
D:1.278m
D:1.278m
D:1.278m
D:1.278m
D:1.278m
D:1.278m
D:1.278m
D:1.278m
D:1.278m
D:1.278m
D:1.278m
D:1.278m
D:1.278m
D:1.278m
D:1.278m
D:1.278m
D:1.278m
D:1.278m
D:1.278m
D:1.278m
D:1.278m
D:1.278m
D:1.278m
D:1.278m
D:1.278m
D:1.280m
D:1.280m
D:1.280m
D:1.280m
D:1.280m
D:1.280m
D:1.278m
D:1.278m
D:1.278m
D:1.278m
D:1.278m
D:1.278m
D:1.278m
D:1.279m
D:1.279m
D:1.279m
D:1.279m
D:1.279m
D:1.279m
D:1.279m
D:1.279m
D:1.279m
D:1.279m
D:1.279m
D:1.279m
D:1.279m
D:1.278m
D:1.278m
D:1.278m
D:1.278m
D:1.278m
D:1.278m
D:1.278m
D:1.278m
D:1.278m
D:1.278m
D:1.278m
D:1.278m
D:1.279m
D:1.279m
D:1.279m
D:1.279m
D:1.279m
D:1.279m
D:1.279m
D:1.279m
D:1.279m
D:1.279m
D:1.279m
D:1.279m
D:1.279m
D:1.279m
D:1.279m
D:1.279m
D:1.279m
D:1.279m
D:1.279m
D:1.279m
D:1.279m
D:1.279m
D:1.279m
D:1.279m
D:1.279m
D:1.279m
D:1.279m
D:1.279m
D:1.279m
D:1.279m
D:1.279m
D:1.279m
D:1.279m
D:1.279m
D:1.279m
D:1.279m
D:1.279m
D:1.279m
D:1.279m
D:1.279m
D:1.279m
D:1.279m
D:1.279m
D:1.279m
D:1.279m
D:1.279m
D:1.279m
D:1.279m
D:1.279m
D:1.279m
D:1.279m
D:1.279m
D:1.279m
D:1.279m
D:1.279m
D:1.279m
D:1.279m
D:1.279m
D:1.279m
D:1.279m
D:1.279m
D:1.279m
D:1.279m
D:1.279m
D:1.279m
D:1.279m
D:1.279m
D:1.279m
D:1.279m
D:1.279m
D:1.279m
D:1.279m
D:1.279m
D:1.279m
D:1.279m
D:1.279m
D:1.279m
D:1.279m
D:1.279m
D:1.279m
D:1.279m
D:1.279m
D:1.279m
D:1.279m
D:1.279m
D:1.279m
D:1.279m
D:1.279m
D:1.279m
D:1.279m
D:1.279m
D:1.279m
D:1.279m
D:1.279m
D:1.279m
D:1.279m
D:1.279m
D:1.279m
D:1.279m
D:1.279m
D:1.279m
D:1.279m
D:1.279m
D:1.279m
D:1.279m
D:1.279m
D:1.279m
D:1.279m
D:1.279m
D:1.279m
D:1.279m
D:1.279m
D:1.279m
D:1.278m
D:1.278m
D:1.278m
D:1.278m
D:1.278m
D:1.278m
D:1.278m
D:1.278m
D:1.278m
D:1.278m
D:1.278m
D:1.278m
D:1.278m
D:1.278m
D:1.278m
D:1.278m
D:1.278m
D:1.278m
D:1.278m
D:1.278m
D:1.278m
D:1.278m
D:1.278m
D:1.278m
D:1.278m
D:1.278m
D:1.278m
D:1.278m
D:1.278m
D:1.278m
D:1.278m
D:1.278m
D:1.279m
D:1.279m
D:1.279m
D:1.279m
D:1.279m
D:1.279m
D:1.279m
D:1.279m
D:1.278m
D:1.278m
D:1.278m
D:1.278m
D:1.278m
D:1.278m
D:1.278m
D:1.278m
D:1.278m
D:1.278m
D:1.278m
D:1.278m
D:1.278m
D:1.279m
D:1.279m
D:1.279m
D:1.279m
D:1.279m
D:1.279m
D:1.279m
D:1.279m
D:1.279m
D:1.279m
D:1.279m
D:1.279m
D:1.279m
D:1.279m
D:1.279m
D:1.279m
D:1.279m
D:1.279m
D:1.279m
D:1.279m
D:1.279m
D:1.279m
D:1.279m
D:1.279m
D:1.279m
D:1.279m
D:1.279m
D:1.279m
D:1.279m
D:1.279m
D:1.279m
D:1.279m
D:1.279m
D:1.279m
D:1.279m
D:1.279m
D:1.279m
D:1.279m
D:1.279m
D:1.279m
D:1.279m
D:1.279m
D:1.279m
D:1.279m
D:1.279m
D:1.279m
D:1.279m
D:1.279m
D:1.279m
D:1.279m
D:1.279m
D:1.279m
D:1.279m
D:1.279m
D:1.279m
D:1.277m
D:1.277m
D:1.277m
D:1.277m
D:1.277m
D:1.277m
D:1.277m
D:1.277m
D:1.277m
D:1.277m
D:1.277m
D:1.277m
D:1.277m
D:1.277m
D:1.277m
D:1.277m
D:1.277m
D:1.277m
D:1.277m
D:1.277m
D:1.277m
D:1.277m
D:1.277m
D:1.277m
D:1.277m
D:1.277m
D:1.277m
D:1.277m
D:1.277m
D:1.277m
D:1.277m
D:1.277m
D:1.277m
D:1.277m
D:1.277m
D:1.277m
D:1.277m
D:1.277m
D:1.279m
D:1.279m
D:1.279m
D:1.279m
D:1.279m
D:1.279m
D:1.279m
D:1.279m
D:1.279m
D:1.279m
D:1.279m
D:1.279m
D:1.279m
D:1.279m
D:1.279m
D:1.279m
D:1.279m
D:1.279m
D:1.279m
D:1.279m
D:1.279m
D:1.279m
D:1.279m
D:1.279m
D:1.279m
D:1.279m
D:1.279m
D:1.279m
D:1.279m
D:1.279m
D:1.279m
D:1.279m
D:1.279m
D:1.279m
D:1.279m
D:1.279m
D:1.279m
D:1.279m
D:1.279m
D:1.279m
D:1.279m
D:1.279m
D:1.279m
D:1.279m
D:1.279m
D:1.279m
D:1.279m
D:1.279m
D:1.279m
D:1.279m
D:1.279m
D:1.279m
D:1.279m
D:1.279m
D:1.279m
D:1.279m
D:1.279m
D:1.279m
D:1.279m
D:1.279m
D:1.279m
D:1.279m
D:1.279m
D:1.279m
D:1.279m
D:1.279m
D:1.279m
D:1.278m
D:1.278m
D:1.278m
D:1.278m
D:1.278m
D:1.278m
D:1.278m
D:1.278m
D:1.278m
D:1.278m
D:1.278m
D:1.278m
D:1.278m
D:1.278m
D:1.278m
D:1.278m
D:1.278m
D:1.278m
D:1.278m
D:1.278m
D:1.278m
D:1.278m
D:1.278m
D:1.278m
D:1.278m
D:1.278m
D:1.278m
D:1.278m
D:1.278m
D:1.278m
D:1.278m
D:1.278m
D:1.278m
D:1.278m
D:1.278m
D:1.278m
D:1.278m
D:1.278m
D:1.278m
D:1.278m
D:1.278m
D:1.278m
D:1.278m
D:1.278m
D:1.278m
D:1.278m
D:1.278m
D:1.278m
D:1.278m
D:1.278m
D:1.278m
D:1.278m
D:1.278m
D:1.278m
D:1.278m
D:1.278m
D:1.278m
D:1.278m
D:1.278m
D:1.278m
D:1.278m
D:1.278m
D:1.278m
D:1.278m
D:1.278m
D:1.278m
D:1.278m
D:1.278m
D:1.278m
D:1.278m
D:1.278m
D:1.278m
D:1.278m
D:1.278m
D:1.278m
D:1.278m
D:1.278m
D:1.278m
D:1.278m
D:1.278m
D:1.278m
D:1.278m
D:1.278m
D:1.278m
D:1.278m
D:1.278m
D:1.278m
D:1.278m
D:1.278m
D:1.278m
D:1.278m
D:1.278m
D:1.278m
D:1.278m
D:1.278m
D:1.278m
D:1.278m
D:1.278m
D:1.278m
D:1.278m
D:1.278m
D:1.278m
D:1.278m
D:1.278m
D:1.278m
D:1.277m
D:1.277m
D:1.277m
D:1.277m
D:1.277m
D:1.277m
D:1.279m
D:1.279m
D:1.279m
D:1.279m
D:1.279m
D:1.279m
D:1.279m
D:1.279m
D:1.279m
D:1.279m
D:1.279m
D:1.279m
D:1.279m
D:1.279m
D:1.279m
D:1.279m
D:1.279m
D:1.279m
D:1.279m
D:1.279m
D:1.279m
D:1.279m
D:1.279m
D:1.279m
D:1.279m
D:1.279m
D:1.279m
D:1.279m
D:1.279m
D:1.279m
D:1.279m
D:1.279m
D:1.279m
D:1.279m
D:1.279m
D:1.279m
D:1.279m
D:1.279m
D:1.279m
D:1.279m
D:1.279m
D:1.279m
D:1.279m
D:1.279m
D:1.279m
D:1.279m
D:1.279m
D:1.279m
D:1.279m
D:1.279m
D:1.279m
D:1.279m
D:1.279m
D:1.279m
D:1.279m
D:1.279m
D:1.279m
D:1.279m
D:1.279m
D:1.279m
D:1.279m
D:1.279m
D:1.279m
D:1.279m
D:1.279m
D:1.279m
D:1.279m
D:1.279m
D:1.279m
D:1.279m
D:1.279m
D:1.279m
D:1.279m
D:1.279m
D:1.279m
D:1.279m
D:1.279m
D:1.279m
D:1.279m
D:1.279m
D:1.279m
D:1.279m
D:1.279m
D:1.279m
D:1.279m
D:1.279m
D:1.279m
D:1.279m
D:1.279m
D:1.279m
D:1.279m
D:1.279m
D:1.279m
D:1.279m
D:1.279m
D:1.279m
D:1.279m
D:1.279m
D:1.279m
D:1.279m
D:1.279m
D:1.279m
D:1.279m
D:1.279m
D:1.279m
D:1.279m
D:1.279m
D:1.279m
D:1.279m
D:1.279m
D:1.279m
D:1.279m
D:1.279m
D:1.279m
D:1.279m
D:1.279m
D:1.280m
D:1.280m
D:1.280m
D:1.280m
D:1.280m
D:1.280m
D:1.280m
D:1.280m
D:1.280m
D:1.278m
D:1.278m
D:1.278m
D:1.278m
D:1.278m
D:1.278m
D:1.278m
D:1.278m
D:1.278m
D:1.278m
D:1.278m
D:1.278m
D:1.278m
D:1.278m
D:1.278m
D:1.278m
D:1.278m
D:1.278m
D:1.278m
D:1.278m
D:1.278m
D:1.278m
D:1.278m
D:1.278m
D:1.278m
D:1.278m
D:1.278m
D:1.278m
D:1.278m
D:1.278m
D:1.278m
D:1.278m
D:1.278m
D:1.278m
D:1.278m
D:1.278m
D:1.278m
D:1.278m
D:1.278m
D:1.278m
D:1.278m
D:1.278m
D:1.278m
D:1.278m
D:1.278m
D:1.278m
D:1.278m
D:1.278m
D:1.278m
D:1.278m
D:1.278m
D:1.278m
D:1.278m
D:1.278m
D:1.278m
D:1.278m
D:1.278m
D:1.278m
D:1.278m
D:1.278m
D:1.278m
D:1.278m
D:1.278m
D:1.278m
D:1.278m
D:1.278m
D:1.278m
D:1.278m
D:1.278m
D:1.278m
D:1.278m
D:1.278m
D:1.278m
D:1.278m
D:1.278m
D:1.278m
D:1.278m
D:1.278m
D:1.278m
D:1.278m
D:1.278m
D:1.278m
D:1.278m
D:1.278m
D:1.278m
D:1.278m
D:1.278m
D:1.278m
D:1.278m
D:1.278m
D:1.278m
D:1.278m
D:1.278m
D:1.278m
D:1.278m
D:1.278m
D:1.278m
D:1.278m
D:1.278m
D:1.278m
D:1.278m
D:1.278m
D:1.278m
D:1.278m
D:1.278m
D:1.278m
D:1.278m
D:1.278m
D:1.278m
D:1.278m
D:1.278m
D:1.278m
D:1.278m
D:1.278m
D:1.278m
D:1.278m
D:1.278m
D:1.278m
D:1.278m
D:1.278m
D:1.278m
D:1.278m
D:1.278m
D:1.278m
D:1.278m
D:1.278m
D:1.278m
D:1.278m
D:1.278m
D:1.278m
D:1.278m
D:1.278m
D:1.278m
D:1.278m
D:1.278m
D:1.278m
D:1.278m
D:1.278m
D:1.278m
D:1.278m
D:1.278m
D:1.278m
D:1.278m
D:1.278m
D:1.278m
D:1.278m
D:1.278m
D:1.278m
D:1.278m
D:1.278m
D:1.278m
D:1.278m
D:1.278m
D:1.278m
D:1.278m
D:1.278m
D:1.278m
D:1.278m
D:1.278m
D:1.278m
D:1.278m
D:1.278m
D:1.278m
D:1.278m
D:1.278m
D:1.278m
D:1.278m
D:1.280m
D:1.280m
D:1.280m
D:1.280m
D:1.280m
D:1.280m
D:1.280m
D:1.280m
D:1.280m
D:1.280m
D:1.280m
D:1.278m
D:1.278m
D:1.278m
D:1.278m
D:1.278m
D:1.278m
D:1.278m
D:1.278m
D:1.280m
D:1.280m
D:1.280m
D:1.280m
D:1.280m
D:1.280m
D:1.280m
D:1.280m
D:1.280m
D:1.280m
D:1.280m
D:1.280m
D:1.280m
D:1.280m
D:1.280m
D:1.280m
D:1.280m
D:1.280m
D:1.280m
D:1.280m
D:1.280m
D:1.280m
D:1.280m
D:1.280m
D:1.280m
D:1.278m
D:1.278m
D:1.278m
D:1.278m
D:1.278m
D:1.278m
D:1.278m
D:1.278m
D:1.278m
D:1.278m
D:1.278m
D:1.278m
D:1.278m
D:1.278m
D:1.278m
D:1.278m
D:1.278m
D:1.278m
D:1.278m
D:1.278m
D:1.278m
D:1.278m
D:1.278m
D:1.278m
D:1.278m
D:1.278m
D:1.278m
D:1.278m
D:1.278m
D:1.278m
D:1.278m
D:1.278m
D:1.278m
D:1.278m
D:1.278m
D:1.278m
D:1.278m
D:1.278m
D:1.278m
D:1.278m
D:1.278m
D:1.278m
D:1.278m
D:1.278m
D:1.278m
D:1.278m
D:1.278m
D:1.278m
D:1.278m
D:1.278m
D:1.278m
D:1.278m
D:1.278m
D:1.278m
D:1.278m
D:1.278m
D:1.278m
D:1.278m
D:1.278m
D:1.278m
D:1.278m
D:1.278m
D:1.278m
D:1.278m
D:1.278m
D:1.279m
D:1.279m
D:1.279m
D:1.279m
D:1.279m
D:1.279m
D:1.279m
D:1.279m
D:1.279m
D:1.279m
D:1.279m
D:1.279m
D:1.279m
D:1.279m
D:1.279m
D:1.279m
D:1.279m
D:1.279m
D:1.279m
D:1.279m
D:1.279m
D:1.279m
D:1.279m
D:1.279m
D:1.279m
D:1.279m
D:1.279m
D:1.279m
D:1.279m
D:1.279m
D:1.279m
D:1.279m
D:1.279m
D:1.278m
D:1.278m
D:1.278m
D:1.278m
D:1.278m
D:1.278m
D:1.278m
D:1.278m
D:1.278m
D:1.278m
D:1.278m
D:1.278m
D:1.278m
D:1.278m
D:1.280m
D:1.280m
D:1.280m
D:1.280m
D:1.280m
D:1.280m
D:1.278m
D:1.278m
D:1.278m
D:1.278m
D:1.278m
D:1.278m
D:1.278m
D:1.278m
D:1.278m
D:1.278m
D:1.278m
D:1.278m
D:1.278m
D:1.278m
D:1.278m
D:1.278m
D:1.278m
D:1.278m
D:1.278m
D:1.278m
D:1.278m
D:1.278m
D:1.278m
D:1.278m
D:1.278m
D:1.278m
D:1.278m
D:1.278m
D:1.278m
D:1.278m
D:1.278m
D:1.278m
D:1.278m
D:1.278m
D:1.278m
D:1.278m
D:1.278m
D:1.278m
D:1.278m
D:1.278m
D:1.278m
D:1.278m
D:1.278m
D:1.278m
D:1.278m
D:1.279m
D:1.279m
D:1.279m
D:1.279m
D:1.279m
D:1.279m
D:1.279m
D:1.279m
D:1.279m
D:1.279m
D:1.279m
D:1.279m
D:1.279m
D:1.279m
D:1.279m
D:1.279m
D:1.279m
D:1.279m
D:1.279m
D:1.279m
D:1.279m
D:1.279m
D:1.279m
D:1.279m
D:1.279m
D:1.279m
D:1.279m
D:1.279m
D:1.279m
D:1.279m
D:1.279m
D:1.279m
D:1.279m
D:1.279m
D:1.279m
D:1.279m
D:1.279m
D:1.279m
D:1.279m
D:1.279m
D:1.279m
D:1.279m
D:1.279m
D:1.279m
D:1.279m
D:1.279m
D:1.279m
D:1.279m
D:1.279m
D:1.279m
D:1.279m
D:1.279m
D:1.279m
D:1.279m
D:1.279m
D:1.279m
D:1.279m
D:1.279m
D:1.279m
D:1.279m
D:1.279m
D:1.279m
D:1.279m
D:1.279m
D:1.279m
D:1.278m
D:1.278m
D:1.278m
D:1.278m
D:1.278m
D:1.278m
D:1.278m
D:1.278m
D:1.278m
D:1.278m
D:1.278m
D:1.278m
D:1.278m
D:1.278m
D:1.278m
D:1.278m
D:1.278m
D:1.278m
D:1.278m
D:1.278m
D:1.278m
D:1.280m
D:1.280m
D:1.280m
D:1.280m
D:1.280m
D:1.280m
D:1.278m
D:1.278m
D:1.278m
D:1.278m
D:1.278m
D:1.278m
D:1.278m
D:1.278m
D:1.278m
D:1.278m
D:1.278m
D:1.278m
D:1.278m
D:1.278m
D:1.278m
D:1.278m
D:1.278m
D:1.278m
D:1.278m
D:1.278m
D:1.278m
D:1.278m
D:1.278m
D:1.278m
D:1.278m
D:1.278m
D:1.278m
D:1.278m
D:1.278m
D:1.278m
D:1.278m
D:1.278m
D:1.278m
D:1.278m
D:1.279m
D:1.279m
D:1.279m
D:1.279m
D:1.279m
D:1.279m
D:1.279m
D:1.279m
D:1.279m
D:1.279m
D:1.279m
D:1.279m
D:1.279m
D:1.279m
D:1.279m
D:1.279m
D:1.279m
D:1.279m
D:1.279m
D:1.279m
D:1.279m
D:1.279m
D:1.279m
D:1.279m
D:1.279m
D:1.279m
D:1.279m
D:1.279m
D:1.279m
D:1.279m
D:1.279m
D:1.279m
D:1.279m
D:1.279m
D:1.279m
D:1.279m
D:1.279m
D:1.279m
D:1.279m
D:1.279m
D:1.279m
D:1.279m
D:1.279m
D:1.279m
D:1.279m
D:1.279m
D:1.279m
D:1.279m
D:1.279m
D:1.279m
D:1.279m
D:1.279m
D:1.279m
D:1.279m
D:1.279m
D:1.279m
D:1.279m
D:1.279m
D:1.279m
D:1.279m
D:1.279m
D:1.279m
D:1.279m
D:1.279m
D:1.279m
D:1.279m
D:1.279m
D:1.279m
D:1.279m
D:1.279m
D:1.279m
D:1.279m
D:1.279m
D:1.279m
D:1.279m
D:1.279m
D:1.279m
D:1.279m
D:1.279m
D:1.279m
D:1.279m
D:1.279m
D:1.279m
D:1.279m
D:1.279m
D:1.279m
D:1.279m
D:1.279m
D:1.279m
D:1.279m
D:1.279m
D:1.279m
D:1.279m
D:1.279m
D:1.279m
D:1.279m
D:1.279m
D:1.279m
D:1.279m
D:1.279m
D:1.279m
D:1.279m
D:1.279m
D:1.279m
D:1.279m
D:1.279m
D:1.279m
D:1.279m
D:1.279m
D:1.279m
D:1.279m
D:1.279m
D:1.279m
D:1.279m
D:1.279m
D:1.279m
D:1.279m
D:1.279m
D:1.279m
D:1.279m
D:1.279m
D:1.279m
D:1.279m
D:1.279m
D:1.278m
D:1.278m
D:1.278m
D:1.278m
D:1.278m
D:1.278m
D:1.278m
D:1.278m
D:1.278m
D:1.278m
D:1.278m
D:1.278m
D:1.278m
D:1.278m
D:1.278m
D:1.278m
D:1.278m
D:1.278m
D:1.278m
D:1.278m
D:1.278m
D:1.278m
D:1.278m
D:1.278m
D:1.278m
D:1.278m
D:1.278m
D:1.278m
D:1.278m
D:1.278m
D:1.278m
D:1.278m
D:1.278m
D:1.278m
D:1.278m
D:1.278m
D:1.278m
D:1.278m
D:1.278m
D:1.278m
D:1.278m
D:1.278m
D:1.278m
D:1.278m
D:1.278m
D:1.278m
D:1.279m
D:1.279m
D:1.279m
D:1.279m
D:1.279m
D:1.279m
D:1.279m
D:1.279m
D:1.279m
D:1.279m
D:1.279m
D:1.279m
D:1.279m
D:1.279m
D:1.279m
D:1.279m
D:1.279m
D:1.279m
D:1.279m
D:1.279m
D:1.278m
D:1.278m
D:1.278m
D:1.278m
D:1.278m
D:1.278m
D:1.278m
D:1.278m
D:1.278m
D:1.278m
D:1.278m
D:1.278m
D:1.278m
D:1.278m
D:1.278m
D:1.278m
D:1.278m
D:1.278m
D:1.278m
D:1.278m
D:1.278m
D:1.278m
D:1.278m
D:1.278m
D:1.278m
D:1.278m
D:1.278m
D:1.278m
D:1.278m
D:1.278m
D:1.278m
D:1.278m
D:1.278m
D:1.278m
D:1.278m
D:1.278m
D:1.278m
D:1.278m
D:1.278m
D:1.278m
D:1.278m
D:1.278m
D:1.278m
D:1.278m
D:1.278m
D:1.278m
D:1.278m
D:1.278m
D:1.278m
D:1.278m
D:1.278m
D:1.278m
D:1.278m
D:1.278m
D:1.278m
D:1.278m
D:1.278m
D:1.278m
D:1.278m
D:1.278m
D:1.278m
D:1.278m
D:1.278m
D:1.278m
D:1.278m
D:1.278m
D:1.278m
D:1.278m
D:1.278m
D:1.278m
D:1.278m
D:1.278m
D:1.279m
D:1.279m
D:1.279m
D:1.279m
D:1.279m
D:1.279m
D:1.279m
D:1.279m
D:1.279m
D:1.279m
D:1.279m
D:1.279m
D:1.279m
D:1.279m
D:1.279m
D:1.279m
D:1.279m
D:1.279m
D:1.279m
D:1.279m
D:1.279m
D:1.279m
D:1.279m
D:1.279m
D:1.279m
D:1.279m
D:1.279m
D:1.279m
D:1.279m
D:1.279m
D:1.279m
D:1.279m
D:1.279m
D:1.279m
D:1.279m
D:1.279m
D:1.279m
D:1.279m
D:1.279m
D:1.279m
D:1.279m
D:1.279m
D:1.279m
D:1.279m
D:1.279m
D:1.279m
D:1.279m
D:1.279m
D:1.279m
D:1.279m
D:1.279m
D:1.279m
D:1.279m
D:1.279m
D:1.279m
D:1.279m
D:1.279m
D:1.279m
D:1.279m
D:1.279m
D:1.277m
D:1.277m
D:1.277m
D:1.277m
D:1.277m
D:1.277m
D:1.277m
D:1.277m
D:1.277m
D:1.277m
D:1.277m
D:1.277m
D:1.277m
D:1.277m
D:1.277m
D:1.277m
D:1.277m
D:1.277m
D:1.279m
D:1.279m
D:1.279m
D:1.279m
D:1.279m
D:1.279m
D:1.279m
D:1.279m
D:1.279m
D:1.279m
D:1.279m
D:1.279m
D:1.279m
D:1.279m
D:1.279m
D:1.279m
D:1.279m
D:1.279m
D:1.279m
D:1.279m
D:1.279m
D:1.279m
D:1.279m
D:1.279m
D:1.279m
D:1.279m
D:1.279m
D:1.279m
D:1.279m
D:1.279m
D:1.279m
D:1.279m
D:1.279m
D:1.279m
D:1.279m
D:1.279m
D:1.279m
D:1.279m
D:1.279m
D:1.279m
D:1.279m
D:1.279m
D:1.279m
D:1.279m
D:1.279m
D:1.279m
D:1.279m
D:1.279m
D:1.279m
D:1.279m
D:1.279m
D:1.279m
D:1.279m
D:1.279m
D:1.279m
D:1.279m
D:1.278m
D:1.278m
D:1.278m
D:1.278m
D:1.278m
D:1.278m
D:1.278m
D:1.278m
D:1.278m
D:1.278m
D:1.278m
D:1.278m
D:1.278m
D:1.278m
D:1.278m
D:1.278m
D:1.278m
D:1.278m
D:1.278m
D:1.278m
D:1.278m
D:1.278m
D:1.278m
D:1.278m
D:1.278m
D:1.278m
D:1.278m
D:1.278m
D:1.278m
D:1.278m
D:1.278m
D:1.278m
D:1.278m
D:1.278m
D:1.279m
D:1.279m
D:1.279m
D:1.279m
D:1.279m
D:1.279m
D:1.279m
D:1.279m
D:1.279m
D:1.279m
D:1.279m
D:1.279m
D:1.279m
D:1.279m
D:1.279m
D:1.279m
D:1.279m
D:1.279m
D:1.279m
D:1.279m
D:1.279m
D:1.279m
D:1.279m
D:1.279m
D:1.279m
D:1.279m
D:1.279m
D:1.279m
D:1.279m
D:1.279m
D:1.279m
D:1.279m
D:1.279m
D:1.279m
D:1.279m
D:1.279m
D:1.279m
D:1.279m
D:1.279m
D:1.279m
D:1.279m
D:1.279m
D:1.278m
D:1.278m
D:1.278m
D:1.278m
D:1.278m
D:1.278m
D:1.278m
D:1.278m
D:1.278m
D:1.278m
D:1.278m
D:1.278m
D:1.278m
D:1.278m
D:1.278m
D:1.278m
D:1.278m
D:1.278m
D:1.278m
D:1.278m
D:1.278m
D:1.278m
D:1.278m
D:1.278m
D:1.278m
D:1.278m
D:1.278m
D:1.278m
D:1.279m
D:1.279m
D:1.279m
D:1.279m
D:1.279m
D:1.279m
D:1.279m
D:1.279m
D:1.279m
D:1.279m
D:1.279m
D:1.279m
D:1.279m
D:1.278m
D:1.278m
D:1.278m
D:1.278m
D:1.278m
D:1.278m
D:1.278m
D:1.278m
D:1.278m
D:1.278m
D:1.278m
D:1.278m
D:1.278m
D:1.278m
D:1.278m
D:1.278m
D:1.278m
D:1.278m
D:1.278m
D:1.278m
D:1.278m
D:1.278m
D:1.278m
D:1.278m
D:1.278m
D:1.278m
D:1.278m
D:1.278m
D:1.278m
D:1.278m
D:1.278m
D:1.278m
D:1.278m
D:1.278m
D:1.278m
D:1.278m
D:1.278m
D:1.278m
D:1.278m
D:1.278m
D:1.278m
D:1.278m
D:1.278m
D:1.278m
D:1.278m
D:1.278m
D:1.278m
D:1.278m
D:1.278m
D:1.278m
D:1.278m
D:1.278m
D:1.278m
D:1.278m
D:1.278m
D:1.278m
D:1.278m
D:1.278m
D:1.278m
D:1.278m
D:1.278m
D:1.278m
D:1.278m
D:1.278m
D:1.278m
D:1.278m
D:1.278m
D:1.278m
D:1.278m
D:1.278m
D:1.278m
D:1.278m
D:1.278m
D:1.278m
D:1.278m
D:1.278m
D:1.278m
D:1.278m
D:1.278m
D:1.278m
D:1.278m
D:1.278m
D:1.278m
D:1.278m
D:1.278m
D:1.278m
D:1.278m
D:1.278m
D:1.278m
D:1.278m
D:1.278m
D:1.278m
D:1.278m
D:1.278m
D:1.278m
D:1.278m
D:1.279m
D:1.279m
D:1.279m
D:1.279m
D:1.279m
D:1.279m
D:1.279m
D:1.279m
D:1.279m
D:1.279m
D:1.279m
D:1.279m
D:1.279m
D:1.279m
D:1.279m
D:1.279m
D:1.279m
D:1.279m
D:1.279m
D:1.279m
D:1.279m
D:1.279m
D:1.278m
D:1.278m
D:1.278m
D:1.278m
D:1.278m
D:1.278m
D:1.278m
D:1.278m
D:1.278m
D:1.278m
D:1.278m
D:1.278m
D:1.278m
D:1.278m
D:1.278m
D:1.278m
D:1.278m
D:1.278m
D:1.278m
D:1.278m
D:1.278m
D:1.278m
D:1.278m
D:1.278m
D:1.278m
D:1.278m
D:1.278m
D:1.278m
D:1.280m
D:1.280m
D:1.280m
D:1.280m
D:1.280m
D:1.280m
D:1.278m
D:1.278m
D:1.278m
D:1.278m
D:1.278m
D:1.278m
D:1.278m
D:1.278m
D:1.278m
D:1.278m
D:1.278m
D:1.278m
D:1.278m
D:1.278m
D:1.278m
D:1.278m
D:1.278m
D:1.278m
D:1.278m
D:1.278m
D:1.278m
D:1.278m
D:1.278m
D:1.278m
D:1.278m
D:1.278m
D:1.278m
D:1.278m
D:1.278m
D:1.278m
D:1.278m
D:1.278m
D:1.278m
D:1.278m
D:1.278m
D:1.278m
D:1.278m
D:1.278m
D:1.278m
D:1.278m
D:1.278m
D:1.278m
D:1.278m
D:1.278m
D:1.278m
D:1.278m
D:1.278m
D:1.278m
D:1.278m
D:1.278m
D:1.278m
D:1.278m
D:1.278m
D:1.278m
D:1.278m
D:1.278m
D:1.278m
D:1.278m
D:1.278m
D:1.278m
D:1.278m
D:1.278m
D:1.278m
D:1.279m
D:1.279m
D:1.279m
D:1.279m
D:1.279m
D:1.279m
D:1.279m
D:1.279m
D:1.279m
D:1.279m
D:1.278m
D:1.278m
D:1.278m
D:1.278m
D:1.278m
D:1.278m
D:1.278m
D:1.278m
D:1.278m
D:1.278m
D:1.278m
D:1.278m
D:1.278m
D:1.278m
D:1.278m
D:1.278m
D:1.278m
D:1.278m
D:1.278m
D:1.278m
D:1.278m
D:1.278m
D:1.278m
D:1.278m
D:1.278m
D:1.278m
D:1.278m
D:1.278m
D:1.278m
D:1.278m
D:1.278m
D:1.278m
D:1.278m
D:1.278m
D:1.278m
D:1.278m
D:1.278m
D:1.278m
D:1.278m
D:1.278m
D:1.278m
D:1.278m
D:1.278m
D:1.278m
D:1.278m
D:1.278m
D:1.278m
D:1.278m
D:1.278m
D:1.278m
D:1.278m
D:1.278m
D:1.278m
D:1.278m
D:1.278m
D:1.278m
D:1.278m
D:1.278m
D:1.278m
D:1.278m
D:1.278m
D:1.278m
D:1.278m
D:1.278m
D:1.278m
D:1.278m
D:1.278m
D:1.278m
D:1.278m
D:1.278m
D:1.278m
D:1.278m
D:1.278m
D:1.278m
D:1.278m
D:1.278m
D:1.278m
D:1.278m
D:1.278m
D:1.278m
D:1.278m
D:1.278m
D:1.278m
D:1.278m
D:1.278m
D:1.278m
D:1.278m
D:1.278m
D:1.278m
D:1.278m
D:1.278m
D:1.278m
D:1.278m
D:1.278m
D:1.278m
D:1.278m
D:1.278m
D:1.278m
D:1.278m
D:1.278m
D:1.278m
D:1.278m
D:1.278m
D:1.278m
D:1.278m
D:1.278m
D:1.278m
D:1.278m
D:1.278m
D:1.278m
D:1.278m
D:1.278m
D:1.278m
D:1.278m
D:1.278m
D:1.278m
D:1.278m
D:1.278m
D:1.278m
D:1.278m
D:1.278m
D:1.278m
D:1.278m
D:1.278m
D:1.278m
D:1.278m
D:1.278m
D:1.278m
D:1.278m
D:1.278m
D:1.278m
D:1.278m
D:1.278m
D:1.278m
D:1.278m
D:1.278m
D:1.278m
D:1.278m
D:1.278m
D:1.278m
D:1.278m
D:1.278m
D:1.278m
D:1.278m
D:1.278m
D:1.278m
D:1.278m
D:1.278m
D:1.278m
D:1.278m
D:1.278m
D:1.278m
D:1.278m
D:1.278m
D:1.278m
D:1.280m
D:1.280m
D:1.280m
D:1.280m
D:1.280m
D:1.280m
D:1.280m
D:1.280m
D:1.280m
D:1.280m
D:1.280m
D:1.280m
D:1.278m
D:1.278m
D:1.278m
D:1.278m
D:1.278m
D:1.278m
D:1.278m
D:1.278m
D:1.278m
D:1.278m
D:1.278m
D:1.278m
D:1.278m
D:1.278m
D:1.278m
D:1.278m
D:1.278m
D:1.278m
D:1.278m
D:1.278m
D:1.278m
D:1.278m
D:1.278m
D:1.278m
D:1.278m
D:1.279m
D:1.279m
D:1.279m
D:1.279m
D:1.279m
D:1.279m
D:1.279m
D:1.279m
D:1.279m
D:1.279m
D:1.279m
D:1.279m
D:1.279m
D:1.279m
D:1.279m
D:1.279m
D:1.279m
D:1.279m
D:1.279m
D:1.279m
D:1.279m
D:1.279m
D:1.279m
D:1.279m
D:1.279m
D:1.279m
D:1.279m
D:1.279m
D:1.279m
D:1.279m
D:1.279m
D:1.278m
D:1.278m
D:1.278m
D:1.278m
D:1.278m
D:1.278m
D:1.278m
D:1.278m
D:1.278m
D:1.278m
D:1.278m
D:1.278m
D:1.278m
D:1.278m
D:1.278m
D:1.278m
D:1.278m
D:1.278m
D:1.278m
D:1.278m
D:1.278m
D:1.278m
D:1.278m
D:1.278m
D:1.278m
D:1.278m
D:1.278m
D:1.278m
D:1.278m
D:1.278m
D:1.278m
D:1.278m
D:1.278m
D:1.278m
D:1.278m
D:1.278m
D:1.278m
D:1.278m
D:1.278m
D:1.278m
D:1.278m
D:1.278m
D:1.278m
D:1.278m
D:1.278m
D:1.278m
D:1.278m
D:1.278m
D:1.278m
D:1.278m
D:1.278m
D:1.278m
D:1.278m
D:1.278m
D:1.278m
D:1.278m
D:1.278m
D:1.278m
D:1.278m
D:1.278m
D:1.278m
D:1.278m
D:1.278m
D:1.278m
D:1.278m
D:1.278m
D:1.278m
D:1.278m
D:1.278m
D:1.278m
D:1.278m
D:1.278m
D:1.278m
D:1.278m
D:1.278m
D:1.278m
D:1.278m
D:1.278m
D:1.278m
D:1.278m
D:1.278m
D:1.278m
D:1.278m
D:1.278m
D:1.278m
D:1.278m
D:1.279m
D:1.279m
D:1.279m
D:1.279m
D:1.279m
D:1.279m
D:1.279m
D:1.279m
D:1.279m
D:1.279m
D:1.278m
D:1.278m
D:1.278m
D:1.278m
D:1.278m
D:1.278m
D:1.278m
D:1.278m
D:1.278m
D:1.278m
D:1.278m
D:1.278m
D:1.278m
D:1.278m
D:1.278m
D:1.278m
D:1.278m
D:1.278m
D:1.278m
D:1.278m
D:1.278m
D:1.278m
D:1.278m
D:1.278m
D:1.278m
D:1.278m
D:1.278m
D:1.278m
D:1.278m
D:1.278m
D:1.278m
D:1.278m
D:1.278m
D:1.278m
D:1.279m
D:1.279m
D:1.279m
D:1.279m
D:1.279m
D:1.279m
D:1.279m
D:1.279m
D:1.279m
D:1.279m
D:1.279m
D:1.279m
D:1.279m
D:1.279m
D:1.279m
D:1.279m
D:1.279m
D:1.279m
D:1.279m
D:1.279m
D:1.279m
D:1.279m
D:1.279m
D:1.279m
D:1.279m
D:1.279m
D:1.279m
D:1.279m
D:1.279m
D:1.279m
D:1.279m
D:1.279m
D:1.279m
D:1.279m
D:1.279m
D:1.279m
D:1.279m
D:1.279m
D:1.279m
D:1.279m
D:1.279m
D:1.279m
D:1.279m
D:1.279m
D:1.279m
D:1.279m
D:1.279m
D:1.279m
D:1.279m
D:1.279m
D:1.279m
D:1.279m
D:1.279m
D:1.279m
D:1.279m
D:1.279m
D:1.278m
D:1.278m
D:1.278m
D:1.278m
D:1.278m
D:1.278m
D:1.278m
D:1.278m
D:1.278m
D:1.278m
D:1.278m
D:1.278m
D:1.278m
D:1.278m
D:1.278m
D:1.278m
D:1.278m
D:1.278m
D:1.278m
D:1.278m
D:1.278m
D:1.278m
D:1.278m
D:1.278m
D:1.278m
D:1.278m
D:1.278m
D:1.278m
D:1.278m
D:1.278m
D:1.278m
D:1.278m
D:1.278m
D:1.278m
D:1.278m
D:1.278m
D:1.278m
D:1.278m
D:1.278m
D:1.278m
D:1.278m
D:1.278m
D:1.278m
D:1.278m
D:1.278m
D:1.278m
D:1.278m
D:1.278m
D:1.278m
D:1.278m
D:1.278m
D:1.278m
D:1.278m
D:1.278m
D:1.278m
D:1.278m
D:1.278m
D:1.278m
D:1.278m
D:1.278m
D:1.278m
D:1.278m
D:1.278m
D:1.278m
D:1.278m
D:1.278m
D:1.278m
D:1.278m
D:1.278m
D:1.278m
D:1.278m
D:1.278m
D:1.278m
D:1.278m
D:1.278m
D:1.278m
D:1.278m
D:1.278m
D:1.278m
D:1.278m
D:1.278m
D:1.278m
D:1.278m
D:1.278m
D:1.278m
D:1.278m
D:1.278m
D:1.279m
D:1.279m
D:1.279m
D:1.279m
D:1.279m
D:1.279m
D:1.279m
D:1.279m
D:1.279m
D:1.279m
D:1.279m
D:1.279m
D:1.279m
D:1.279m
D:1.279m
D:1.279m
D:1.279m
D:1.279m
D:1.279m
D:1.279m
D:1.279m
D:1.277m
D:1.277m
D:1.277m
D:1.277m
D:1.277m
D:1.277m
D:1.277m
D:1.277m
D:1.277m
D:1.277m
D:1.277m
D:1.277m
D:1.277m
D:1.277m
D:1.277m
D:1.277m
D:1.279m
D:1.279m
D:1.279m
D:1.279m
D:1.279m
D:1.279m
D:1.279m
D:1.279m
D:1.279m
D:1.279m
D:1.279m
D:1.279m
D:1.279m
D:1.279m
D:1.279m
D:1.279m
D:1.279m
D:1.279m
D:1.279m
D:1.279m
D:1.279m
D:1.279m
D:1.279m
D:1.279m
D:1.279m
D:1.279m
D:1.279m
D:1.279m
D:1.279m
D:1.279m
D:1.279m
D:1.279m
D:1.279m
D:1.279m
D:1.279m
D:1.279m
D:1.279m
D:1.279m
D:1.279m
D:1.279m
D:1.279m
D:1.279m
D:1.279m
D:1.279m
D:1.279m
D:1.279m
D:1.279m
D:1.279m
D:1.279m
D:1.279m
D:1.279m
D:1.279m
D:1.279m
D:1.279m
D:1.279m
D:1.279m
D:1.279m
D:1.279m
D:1.279m
D:1.279m
D:1.279m
D:1.279m
D:1.279m
D:1.279m
D:1.279m
D:1.279m
D:1.279m
D:1.279m
D:1.279m
D:1.279m
D:1.279m
D:1.279m
D:1.279m
D:1.279m
D:1.279m
D:1.279m
D:1.279m
D:1.279m
D:1.279m
D:1.279m
D:1.279m
D:1.279m
D:1.279m
D:1.279m
D:1.279m
D:1.279m
D:1.279m
D:1.279m
D:1.279m
D:1.279m
D:1.279m
D:1.279m
D:1.279m
D:1.279m
D:1.279m
D:1.279m
D:1.279m
D:1.279m
D:1.279m
D:1.279m
D:1.279m
D:1.279m
D:1.279m
D:1.279m
D:1.279m
D:1.279m
D:1.279m
D:1.279m
D:1.279m
D:1.279m
D:1.279m
D:1.279m
D:1.279m
D:1.279m
D:1.279m
D:1.279m
D:1.279m
D:1.279m
D:1.279m
D:1.279m
D:1.278m
D:1.278m
D:1.278m
D:1.278m
D:1.278m
D:1.278m
D:1.281m
D:1.281m
D:1.281m
D:1.281m
D:1.281m
D:1.281m
D:1.279m
D:1.279m
D:1.279m
D:1.279m
D:1.279m
D:1.279m
D:1.279m
D:1.279m
D:1.279m
D:1.279m
D:1.279m
D:1.279m
D:1.279m
D:1.279m
D:1.279m
D:1.279m
D:1.279m
D:1.279m
D:1.279m
D:1.279m
D:1.279m
D:1.279m
D:1.279m
D:1.279m
D:1.279m
D:1.279m
D:1.279m
D:1.279m
D:1.279m
D:1.279m
D:1.279m
D:1.279m
D:1.279m
D:1.279m
D:1.279m
D:1.279m
D:1.279m
D:1.279m
D:1.279m
D:1.279m
D:1.279m
D:1.279m
D:1.279m
D:1.279m
D:1.279m
D:1.279m
D:1.279m
D:1.279m
D:1.279m
D:1.279m
D:1.279m
D:1.279m
D:1.279m
D:1.279m
D:1.279m
D:1.279m
D:1.279m
D:1.279m
D:1.279m
D:1.279m
D:1.278m
D:1.278m
D:1.278m
D:1.278m
D:1.278m
D:1.278m
D:1.278m
D:1.278m
D:1.278m
D:1.278m
D:1.278m
D:1.278m
D:1.278m
D:1.278m
D:1.278m
D:1.278m
D:1.278m
D:1.278m
D:1.278m
D:1.278m
D:1.279m
D:1.279m
D:1.279m
D:1.279m
D:1.279m
D:1.279m
D:1.279m
D:1.279m
D:1.279m
D:1.279m
D:1.279m
D:1.279m
D:1.279m
D:1.279m
D:1.279m
D:1.279m
D:1.279m
D:1.279m
D:1.279m
D:1.279m
D:1.279m
D:1.279m
D:1.279m
D:1.277m
D:1.277m
D:1.277m
D:1.277m
D:1.277m
D:1.277m
D:1.279m
D:1.279m
D:1.279m
D:1.279m
D:1.279m
D:1.279m
D:1.279m
D:1.279m
D:1.279m
D:1.279m
D:1.279m
D:1.279m
D:1.279m
D:1.279m
D:1.279m
D:1.279m
D:1.279m
D:1.279m
D:1.279m
D:1.279m
D:1.279m
D:1.279m
D:1.279m
D:1.279m
D:1.279m
D:1.279m
D:1.279m
D:1.277m
D:1.277m
D:1.277m
D:1.277m
D:1.277m
D:1.277m
D:1.280m
D:1.280m
D:1.280m
D:1.280m
D:1.280m
D:1.280m
D:1.280m
D:1.280m
D:1.278m
D:1.278m
D:1.278m
D:1.278m
D:1.278m
D:1.278m
D:1.278m
D:1.278m
D:1.278m
D:1.278m
D:1.278m
D:1.278m
D:1.278m
D:1.278m
D:1.278m
D:1.278m
D:1.278m
D:1.278m
D:1.278m
D:1.278m
D:1.278m
D:1.278m
D:1.278m
D:1.278m
D:1.278m
D:1.278m
D:1.278m
D:1.278m
D:1.278m
D:1.278m
D:1.278m
D:1.278m
D:1.278m
D:1.278m
D:1.278m
D:1.278m
D:1.278m
D:1.278m
D:1.278m
D:1.278m
D:1.278m
D:1.278m
D:1.278m
D:1.278m
D:1.278m
D:1.278m
D:1.278m
D:1.278m
D:1.278m
D:1.278m
D:1.278m
D:1.278m
D:1.278m
D:1.278m
D:1.278m
D:1.278m
D:1.278m
D:1.278m
D:1.278m
D:1.278m
D:1.278m
D:1.278m
D:1.278m
D:1.278m
D:1.278m
D:1.278m
D:1.278m
D:1.278m
D:1.278m
D:1.278m
D:1.278m
D:1.278m
D:1.278m
D:1.278m
D:1.278m
D:1.278m
D:1.278m
D:1.278m
D:1.278m
D:1.278m
D:1.278m
D:1.278m
D:1.278m
D:1.278m
D:1.278m
D:1.278m
D:1.278m
D:1.278m
D:1.278m
D:1.278m
D:1.278m
D:1.278m
D:1.278m
D:1.278m
D:1.278m
D:1.278m
D:1.278m
D:1.278m
D:1.278m
D:1.278m
D:1.279m
D:1.279m
D:1.279m
D:1.279m
D:1.279m
D:1.279m
D:1.279m
D:1.279m
D:1.279m
D:1.279m
D:1.279m
D:1.279m
D:1.279m
D:1.279m
D:1.279m
D:1.279m
D:1.279m
D:1.279m
D:1.279m
D:1.279m
D:1.279m
D:1.279m
D:1.279m
D:1.279m
D:1.279m
D:1.279m
D:1.279m
D:1.279m
D:1.279m
D:1.279m
D:1.279m
D:1.279m
D:1.279m
D:1.279m
D:1.279m
D:1.279m
D:1.279m
D:1.279m
D:1.279m
D:1.279m
D:1.279m
D:1.279m
D:1.279m
D:1.279m
D:1.279m
D:1.279m
D:1.279m
D:1.279m
D:1.279m
D:1.279m
D:1.279m
D:1.279m
D:1.279m
D:1.279m
D:1.279m
D:1.279m
D:1.279m
D:1.279m
D:1.279m
D:1.279m
D:1.279m
D:1.279m
D:1.279m
D:1.277m
D:1.277m
D:1.277m
D:1.277m
D:1.277m
D:1.277m
D:1.277m
D:1.277m
D:1.277m
D:1.277m
D:1.277m
D:1.277m
D:1.277m
D:1.279m
D:1.279m
D:1.279m
D:1.279m
D:1.279m
D:1.279m
D:1.279m
D:1.279m
D:1.279m
D:1.279m
D:1.278m
D:1.278m
D:1.278m
D:1.278m
D:1.278m
D:1.278m
D:1.278m
D:1.278m
D:1.278m
D:1.278m
D:1.278m
D:1.279m
D:1.279m
D:1.279m
D:1.279m
D:1.279m
D:1.279m
D:1.279m
D:1.279m
D:1.279m
D:1.279m
D:1.279m
D:1.279m
D:1.279m
D:1.279m
D:1.279m
D:1.279m
D:1.279m
D:1.279m
D:1.279m
D:1.279m
D:1.279m
D:1.279m
D:1.278m
D:1.278m
D:1.278m
D:1.278m
D:1.278m
D:1.278m
D:1.278m
D:1.278m
D:1.278m
D:1.278m
D:1.278m
D:1.278m
D:1.278m
D:1.278m
D:1.278m
D:1.278m
D:1.278m
D:1.278m
D:1.278m
D:1.278m
D:1.278m
D:1.278m
D:1.278m
D:1.278m
D:1.278m
D:1.278m
D:1.278m
D:1.278m
D:1.278m
D:1.278m
D:1.278m
D:1.278m
D:1.278m
D:1.278m
D:1.278m
D:1.278m
D:1.278m
D:1.278m
D:1.278m
D:1.278m
D:1.278m
D:1.278m
D:1.278m
D:1.278m
D:1.278m
D:1.278m
D:1.278m
D:1.278m
D:1.278m
D:1.278m
D:1.278m
D:1.278m
D:1.278m
D:1.278m
D:1.278m
D:1.279m
D:1.279m
D:1.279m
D:1.279m
D:1.279m
D:1.279m
D:1.279m
D:1.279m
D:1.279m
D:1.279m
D:1.279m
D:1.279m
D:1.279m
D:1.279m
D:1.279m
D:1.279m
D:1.279m
D:1.279m
D:1.279m
D:1.279m
D:1.279m
D:1.279m
D:1.279m
D:1.279m
D:1.279m
D:1.279m
D:1.279m
D:1.279m
D:1.279m
D:1.279m
D:1.279m
D:1.279m
D:1.279m
D:1.279m
D:1.279m
D:1.279m
D:1.279m
D:1.279m
D:1.279m
D:1.279m
D:1.279m
D:1.279m
D:1.279m
D:1.279m
D:1.279m
D:1.279m
D:1.279m
D:1.279m
D:1.279m
D:1.277m
D:1.277m
D:1.277m
D:1.277m
D:1.277m
D:1.277m
D:1.277m
D:1.277m
D:1.277m
D:1.277m
D:1.277m
D:1.277m
D:1.279m
D:1.279m
D:1.279m
D:1.279m
D:1.279m
D:1.279m
D:1.279m
D:1.279m
D:1.279m
D:1.279m
D:1.279m
D:1.279m
D:1.279m
D:1.279m
D:1.279m
D:1.279m
D:1.279m
D:1.279m
D:1.279m
D:1.279m
D:1.279m
D:1.279m
D:1.279m
D:1.279m
D:1.279m
D:1.279m
D:1.279m
D:1.279m
D:1.279m
D:1.279m
D:1.279m
D:1.279m
D:1.279m
D:1.279m
D:1.279m
D:1.279m
D:1.279m
D:1.279m
D:1.279m
D:1.279m
D:1.279m
D:1.279m
D:1.279m
D:1.279m
D:1.279m
D:1.279m
D:1.279m
D:1.279m
D:1.279m
D:1.279m
D:1.279m
D:1.279m
D:1.279m
D:1.279m
D:1.279m
D:1.279m
D:1.279m
D:1.279m
D:1.279m
D:1.279m
D:1.279m
D:1.279m
D:1.279m
D:1.279m
D:1.279m
D:1.279m
D:1.279m
D:1.279m
D:1.279m
D:1.279m
D:1.279m
D:1.279m
D:1.279m
D:1.279m
D:1.279m
D:1.279m
D:1.279m
D:1.279m
D:1.279m
D:1.279m
D:1.279m
D:1.279m
D:1.279m
D:1.279m
D:1.279m
D:1.279m
D:1.279m
D:1.279m
D:1.279m
D:1.279m
D:1.279m
D:1.279m
D:1.279m
D:1.279m
D:1.279m
D:1.279m
D:1.279m
D:1.279m
D:1.279m
D:1.279m
D:1.279m
D:1.278m
D:1.278m
D:1.278m
D:1.278m
D:1.278m
D:1.278m
D:1.278m
D:1.278m
D:1.278m
D:1.278m
D:1.278m
D:1.278m
D:1.278m
D:1.278m
D:1.278m
D:1.278m
D:1.278m
D:1.278m
D:1.278m
D:1.278m
D:1.278m
D:1.278m
D:1.278m
D:1.278m
D:1.278m
D:1.278m
D:1.278m
D:1.278m
D:1.278m
D:1.278m
D:1.278m
D:1.278m
D:1.278m
D:1.278m
D:1.278m
D:1.278m
D:1.278m
D:1.278m
D:1.278m
D:1.278m
D:1.278m
D:1.278m
D:1.278m
D:1.278m
D:1.278m
D:1.278m
D:1.278m
D:1.279m
D:1.279m
D:1.279m
D:1.279m
D:1.279m
D:1.279m
D:1.279m
D:1.279m
D:1.279m
D:1.279m
D:1.279m
D:1.279m
D:1.279m
D:1.279m
D:1.279m
D:1.279m
D:1.279m
D:1.279m
D:1.279m
D:1.279m
D:1.279m
D:1.279m
D:1.279m
D:1.279m
D:1.279m
D:1.279m
D:1.279m
D:1.279m
D:1.279m
D:1.279m
D:1.279m
D:1.279m
D:1.279m
D:1.279m
D:1.279m
D:1.279m
D:1.279m
D:1.279m
D:1.279m
D:1.277m
D:1.277m
D:1.277m
D:1.277m
D:1.277m
D:1.277m
D:1.279m
D:1.279m
D:1.279m
D:1.279m
D:1.279m
D:1.279m
D:1.279m
D:1.279m
D:1.279m
D:1.279m
D:1.279m
D:1.279m
D:1.279m
D:1.279m
D:1.280m
D:1.280m
D:1.280m
D:1.280m
D:1.280m
D:1.280m
D:1.280m
D:1.280m
D:1.280m
D:1.280m
D:1.280m
D:1.280m
D:1.280m
D:1.280m
D:1.278m
D:1.278m
D:1.278m
D:1.278m
D:1.278m
D:1.278m
D:1.278m
D:1.278m
D:1.278m
D:1.278m
D:1.279m
D:1.279m
D:1.279m
D:1.279m
D:1.279m
D:1.279m
D:1.279m
D:1.279m
D:1.279m
D:1.279m
D:1.279m
D:1.279m
D:1.279m
D:1.279m
D:1.279m
D:1.280m
D:1.280m
D:1.280m
D:1.280m
D:1.280m
D:1.280m
D:1.280m
D:1.280m
D:1.280m
D:1.278m
D:1.278m
D:1.278m
D:1.278m
D:1.278m
D:1.278m
D:1.278m
D:1.278m
D:1.278m
D:1.278m
D:1.278m
D:1.278m
D:1.278m
D:1.278m
D:1.278m
D:1.278m
D:1.278m
D:1.278m
D:1.278m
D:1.278m
D:1.278m
D:1.278m
D:1.278m
D:1.278m
D:1.278m
D:1.278m
D:1.278m
D:1.279m
D:1.279m
D:1.279m
D:1.279m
D:1.279m
D:1.279m
D:1.279m
D:1.279m
D:1.279m
D:1.279m
D:1.279m
D:1.279m
D:1.279m
D:1.279m
D:1.279m
D:1.279m
D:1.279m
D:1.279m
D:1.279m
D:1.279m
D:1.279m
D:1.279m
D:1.279m
D:1.279m
D:1.279m
D:1.279m
D:1.279m
D:1.279m
D:1.279m
D:1.279m
D:1.279m
D:1.279m
D:1.279m
D:1.279m
D:1.279m
D:1.279m
D:1.279m
D:1.279m
D:1.279m
D:1.279m
D:1.279m
D:1.279m
D:1.279m
D:1.279m
D:1.279m
D:1.279m
D:1.279m
D:1.279m
D:1.279m
D:1.279m
D:1.279m
D:1.279m
D:1.279m
D:1.279m
D:1.279m
D:1.279m
D:1.279m
D:1.279m
D:1.279m
D:1.279m
D:1.279m
D:1.279m
D:1.279m
D:1.279m
D:1.279m
D:1.279m
D:1.279m
D:1.279m
D:1.279m
D:1.279m
D:1.279m
D:1.279m
D:1.279m
D:1.279m
D:1.279m
D:1.279m
D:1.279m
D:1.280m
D:1.280m
D:1.280m
D:1.280m
D:1.280m
D:1.280m
D:1.280m
D:1.280m
D:1.280m
D:1.280m
D:1.280m
D:1.280m
D:1.280m
D:1.280m
D:1.280m
D:1.280m
D:1.280m
D:1.280m
D:1.280m
D:1.280m
D:1.280m
D:1.278m
D:1.278m
D:1.278m
D:1.278m
D:1.278m
D:1.278m
D:1.278m
D:1.278m
D:1.278m
D:1.278m
D:1.278m
D:1.278m
D:1.278m
D:1.278m
D:1.278m
D:1.278m
D:1.278m
D:1.278m
D:1.278m
D:1.278m
D:1.278m
D:1.278m
D:1.278m
D:1.278m
D:1.278m
D:1.278m
D:1.278m
D:1.278m
D:1.278m
D:1.278m
D:1.278m
D:1.278m
D:1.278m
D:1.278m
D:1.278m
D:1.278m
D:1.278m
D:1.278m
D:1.278m
D:1.278m
D:1.278m
D:1.278m
D:1.278m
D:1.278m
D:1.278m
D:1.278m
D:1.278m
D:1.278m
D:1.278m
D:1.278m
D:1.278m
D:1.278m
D:1.278m
D:1.278m
D:1.278m
D:1.278m
D:1.278m
D:1.278m
D:1.278m
D:1.278m
D:1.278m
D:1.278m
D:1.278m
D:1.278m
D:1.278m
D:1.278m
D:1.278m
D:1.278m
D:1.278m
D:1.278m
D:1.278m
D:1.278m
D:1.278m
D:1.278m
D:1.278m
D:1.278m
D:1.278m
D:1.278m
D:1.278m
D:1.278m
D:1.278m
D:1.278m
D:1.278m
D:1.278m
D:1.278m
D:1.278m
D:1.278m
D:1.278m
D:1.278m
D:1.278m
D:1.278m
D:1.278m
D:1.278m
D:1.278m
D:1.278m
D:1.278m
D:1.278m
D:1.278m
D:1.278m
D:1.278m
D:1.278m
D:1.278m
D:1.278m
D:1.278m
D:1.278m
D:1.278m
D:1.278m
D:1.278m
D:1.278m
D:1.278m
D:1.278m
D:1.278m
D:1.278m
D:1.278m
D:1.278m
D:1.278m
D:1.278m
D:1.278m
D:1.278m
D:1.278m
D:1.278m
D:1.278m
D:1.278m
D:1.278m
D:1.278m
D:1.278m
D:1.278m
D:1.278m
D:1.278m
D:1.278m
D:1.278m
D:1.278m
D:1.278m
D:1.278m
D:1.278m
D:1.278m
D:1.278m
D:1.278m
D:1.278m
D:1.278m
D:1.278m
D:1.278m
D:1.278m
D:1.278m
D:1.278m
D:1.278m
D:1.278m
D:1.278m
D:1.278m
D:1.278m
D:1.278m
D:1.278m
D:1.278m
D:1.278m
D:1.278m
D:1.278m
D:1.279m
D:1.279m
D:1.279m
D:1.279m
D:1.279m
D:1.279m
D:1.279m
D:1.279m
D:1.279m
D:1.279m
D:1.279m
D:1.279m
D:1.279m
D:1.279m
D:1.279m
D:1.279m
D:1.279m
D:1.279m
D:1.279m
D:1.279m
D:1.279m
D:1.279m
D:1.279m
D:1.279m
D:1.279m
D:1.279m
D:1.279m
D:1.279m
D:1.279m
D:1.279m
D:1.279m
D:1.279m
D:1.279m
D:1.279m
D:1.279m
D:1.279m
D:1.279m
D:1.279m
D:1.279m
D:1.279m
D:1.279m
D:1.279m
D:1.279m
D:1.279m
D:1.279m
D:1.279m
D:1.279m
D:1.279m
D:1.279m
D:1.279m
D:1.279m
D:1.279m
D:1.279m
D:1.279m
D:1.279m
D:1.279m
D:1.279m
D:1.279m
D:1.279m
D:1.279m
D:1.279m
D:1.279m
D:1.279m
D:1.279m
D:1.279m
D:1.279m
D:1.279m
D:1.279m
D:1.279m
D:1.279m
D:1.279m
D:1.279m
D:1.279m
D:1.279m
D:1.279m
D:1.279m
D:1.279m
D:1.280m
D:1.280m
D:1.280m
D:1.280m
D:1.280m
D:1.280m
D:1.280m
D:1.280m
D:1.280m
D:1.280m
D:1.280m
D:1.280m
D:1.278m
D:1.278m
D:1.278m
D:1.278m
D:1.278m
D:1.278m
D:1.278m
D:1.278m
D:1.278m
D:1.278m
D:1.278m
D:1.278m
D:1.278m
D:1.278m
D:1.278m
D:1.278m
D:1.278m
D:1.278m
D:1.278m
D:1.278m
D:1.278m
D:1.278m
D:1.278m
D:1.278m
D:1.278m
D:1.278m
D:1.278m
D:1.278m
D:1.278m
D:1.278m
D:1.278m
D:1.278m
D:1.278m
D:1.278m
D:1.278m
D:1.278m
D:1.280m
D:1.280m
D:1.280m
D:1.280m
D:1.280m
D:1.280m
D:1.280m
D:1.280m
D:1.280m
D:1.280m
D:1.278m
D:1.278m
D:1.278m
D:1.278m
D:1.278m
D:1.278m
D:1.278m
D:1.278m
D:1.278m
D:1.278m
D:1.278m
D:1.278m
D:1.278m
D:1.278m
D:1.278m
D:1.278m
D:1.279m
D:1.279m
D:1.279m
D:1.279m
D:1.279m
D:1.279m
D:1.279m
D:1.279m
D:1.279m
D:1.279m
D:1.279m
D:1.279m
D:1.279m
D:1.279m
D:1.279m
D:1.279m
D:1.279m
D:1.279m
D:1.279m
D:1.279m
D:1.279m
D:1.279m
D:1.279m
D:1.279m
D:1.279m
D:1.279m
D:1.279m
D:1.279m
D:1.279m
D:1.279m
D:1.279m
D:1.279m
D:1.279m
D:1.279m
D:1.279m
D:1.279m
D:1.279m
D:1.279m
D:1.279m
D:1.279m
D:1.279m
D:1.279m
D:1.279m
D:1.279m
D:1.279m
D:1.279m
D:1.279m
D:1.279m
D:1.279m
D:1.279m
D:1.279m
D:1.279m
D:1.279m
D:1.279m
D:1.279m
D:1.279m
D:1.279m
D:1.279m
D:1.279m
D:1.279m
D:1.279m
D:1.279m
D:1.279m
D:1.279m
D:1.279m
D:1.279m
D:1.279m
D:1.279m
D:1.280m
D:1.280m
D:1.280m
D:1.280m
D:1.280m
D:1.280m
D:1.280m
D:1.280m
D:1.280m
D:1.280m
D:1.280m
D:1.280m
D:1.280m
D:1.280m
D:1.280m
D:1.278m
D:1.278m
D:1.278m
D:1.278m
D:1.278m
D:1.278m
D:1.278m
D:1.278m
D:1.278m
D:1.278m
D:1.278m
D:1.278m
D:1.278m
D:1.278m
D:1.278m
D:1.278m
D:1.278m
D:1.278m
D:1.278m
D:1.278m
D:1.278m
D:1.278m
D:1.278m
D:1.278m
D:1.278m
D:1.278m
D:1.278m
D:1.278m
D:1.278m
D:1.278m
D:1.278m
D:1.278m
D:1.278m
D:1.278m
D:1.278m
D:1.278m
D:1.278m
D:1.278m
D:1.278m
D:1.278m
D:1.278m
D:1.278m
D:1.278m
D:1.278m
D:1.278m
D:1.278m
D:1.278m
D:1.278m
D:1.278m
D:1.278m
D:1.278m
D:1.278m
D:1.278m
D:1.278m
D:1.278m
D:1.278m
D:1.278m
D:1.278m
D:1.278m
D:1.278m
D:1.278m
D:1.278m
D:1.278m
D:1.278m
D:1.278m
D:1.278m
D:1.278m
D:1.278m
D:1.278m
D:1.278m
D:1.278m
D:1.278m
D:1.278m
D:1.278m
D:1.278m
D:1.278m
D:1.278m
D:1.278m
D:1.278m
D:1.278m
D:1.278m
D:1.278m
D:1.278m
D:1.278m
D:1.278m
D:1.278m
D:1.278m
D:1.278m
D:1.278m
D:1.278m
D:1.278m
D:1.278m
D:1.278m
D:1.278m
D:1.278m
D:1.278m
D:1.278m
D:1.278m
D:1.278m
D:1.278m
D:1.278m
D:1.278m
D:1.278m
D:1.278m
D:1.278m
D:1.278m
D:1.278m
D:1.278m
D:1.278m
D:1.278m
D:1.278m
D:1.278m
D:1.278m
D:1.278m
D:1.278m
D:1.278m
D:1.278m
D:1.278m
D:1.278m
D:1.278m
D:1.278m
D:1.278m
D:1.278m
D:1.278m
D:1.278m
D:1.278m
D:1.278m
D:1.278m
D:1.278m
D:1.278m
D:1.278m
D:1.278m
D:1.278m
D:1.278m
D:1.278m
D:1.278m
D:1.278m
D:1.278m
D:1.278m
D:1.278m
D:1.278m
D:1.278m
D:1.278m
D:1.278m
D:1.278m
D:1.278m
D:1.278m
D:1.278m
D:1.278m
D:1.278m
D:1.278m
D:1.278m
D:1.278m
D:1.278m
D:1.278m
D:1.278m
D:1.278m
D:1.278m
D:1.278m
D:1.278m
D:1.278m
D:1.278m
D:1.278m
D:1.278m
D:1.278m
D:1.278m
D:1.278m
D:1.278m
D:1.278m
D:1.278m
D:1.278m
D:1.278m
D:1.278m
D:1.278m
D:1.278m
D:1.278m
D:1.278m
D:1.278m
D:1.278m
D:1.278m
D:1.278m
D:1.278m
D:1.278m
D:1.278m
D:1.278m
D:1.278m
D:1.278m
D:1.278m
D:1.278m
D:1.278m
D:1.278m
D:1.278m
D:1.278m
D:1.278m
D:1.278m
D:1.278m
D:1.278m
D:1.278m
D:1.278m
D:1.278m
D:1.278m
D:1.278m
D:1.278m
D:1.278m
D:1.279m
D:1.279m
D:1.279m
D:1.279m
D:1.279m
D:1.279m
D:1.279m
D:1.279m
D:1.279m
D:1.279m
D:1.279m
D:1.279m
D:1.279m
D:1.279m
D:1.279m
D:1.279m
D:1.279m
D:1.279m
D:1.279m
D:1.279m
D:1.279m
D:1.279m
D:1.279m
D:1.279m
D:1.279m
D:1.279m
D:1.279m
D:1.279m
D:1.279m
D:1.279m
D:1.279m
D:1.279m
D:1.279m
D:1.279m
D:1.279m
D:1.279m
D:1.279m
D:1.279m
D:1.279m
D:1.279m
D:1.279m
D:1.279m
D:1.279m
D:1.279m
D:1.279m
D:1.279m
D:1.279m
D:1.279m
D:1.279m
D:1.279m
D:1.279m
D:1.279m
D:1.279m
D:1.279m
D:1.279m
D:1.279m
D:1.279m
D:1.279m
D:1.279m
D:1.279m
D:1.279m
D:1.279m
D:1.279m
D:1.279m
D:1.279m
D:1.279m
D:1.279m
D:1.279m
D:1.279m
D:1.279m
D:1.279m
D:1.279m
D:1.279m
D:1.279m
D:1.279m
D:1.279m
D:1.279m
D:1.279m
D:1.279m
D:1.279m
D:1.279m
D:1.278m
D:1.278m
D:1.278m
D:1.278m
D:1.278m
D:1.278m
D:1.278m
D:1.278m
D:1.278m
D:1.278m
D:1.278m
D:1.278m
D:1.278m
D:1.278m
D:1.278m
D:1.278m
D:1.278m
D:1.278m
D:1.278m
D:1.279m
D:1.279m
D:1.279m
D:1.279m
D:1.279m
D:1.279m
D:1.279m
D:1.279m
D:1.279m
D:1.279m
D:1.279m
D:1.279m
D:1.279m
D:1.279m
D:1.279m
D:1.279m
D:1.279m
D:1.279m
D:1.279m
D:1.279m
D:1.279m
D:1.279m
D:1.279m
D:1.279m
D:1.278m
D:1.278m
D:1.278m
D:1.278m
D:1.278m
D:1.278m
D:1.278m
D:1.278m
D:1.278m
D:1.278m
D:1.278m
D:1.278m
D:1.278m
D:1.278m
D:1.278m
D:1.278m
D:1.278m
D:1.278m
D:1.278m
D:1.279m
D:1.279m
D:1.279m
D:1.279m
D:1.279m
D:1.279m
D:1.279m
D:1.279m
D:1.279m
D:1.279m
D:1.279m
D:1.279m
D:1.279m
D:1.279m
D:1.279m
D:1.279m
D:1.279m
D:1.279m
D:1.279m
D:1.279m
D:1.279m
D:1.279m
D:1.279m
D:1.279m
D:1.279m
D:1.279m
D:1.279m
D:1.279m
D:1.279m
D:1.279m
D:1.279m
D:1.279m
D:1.279m
D:1.279m
D:1.279m
D:1.279m
D:1.279m
D:1.279m
D:1.279m
D:1.279m
D:1.279m
D:1.279m
D:1.279m
D:1.279m
D:1.278m
D:1.278m
D:1.278m
D:1.278m
D:1.278m
D:1.278m
D:1.278m
D:1.278m
D:1.278m
D:1.278m
D:1.278m
D:1.278m
D:1.278m
D:1.278m
D:1.278m
D:1.278m
D:1.278m
D:1.278m
D:1.278m
D:1.278m
D:1.278m
D:1.278m
D:1.278m
D:1.278m
D:1.278m
D:1.278m
D:1.278m
D:1.278m
D:1.278m
D:1.278m
D:1.278m
D:1.278m
D:1.278m
D:1.278m
D:1.278m
D:1.278m
D:1.278m
D:1.278m
D:1.278m
D:1.278m
D:1.278m
D:1.278m
D:1.277m
D:1.277m
D:1.277m
D:1.277m
D:1.277m
D:1.277m
D:1.277m
D:1.277m
D:1.277m
D:1.280m
D:1.280m
D:1.280m
D:1.280m
D:1.280m
D:1.280m
D:1.280m
D:1.278m
D:1.278m
D:1.278m
D:1.278m
D:1.278m
D:1.278m
D:1.278m
D:1.278m
D:1.278m
D:1.278m
D:1.278m
D:1.278m
D:1.278m
D:1.278m
D:1.278m
D:1.278m
D:1.278m
D:1.278m
D:1.278m
D:1.278m
D:1.278m
D:1.278m
D:1.278m
D:1.278m
D:1.278m
D:1.278m
D:1.278m
D:1.278m
D:1.278m
D:1.278m
D:1.278m
D:1.278m
D:1.278m
D:1.278m
D:1.278m
D:1.278m
D:1.278m
D:1.278m
D:1.278m
D:1.278m
D:1.278m
D:1.278m
D:1.278m
D:1.278m
D:1.278m
D:1.278m
D:1.278m
D:1.278m
D:1.278m
D:1.278m
D:1.278m
D:1.278m
D:1.278m
D:1.278m
D:1.278m
D:1.278m
D:1.278m
D:1.278m
D:1.278m
D:1.278m
D:1.278m
D:1.278m
D:1.278m
D:1.278m
D:1.278m
D:1.278m
D:1.278m
D:1.278m
D:1.278m
D:1.278m
D:1.278m
D:1.278m
D:1.279m
D:1.279m
D:1.279m
D:1.279m
D:1.279m
D:1.279m
D:1.279m
D:1.279m
D:1.279m
D:1.279m
D:1.279m
D:1.279m
D:1.279m
D:1.279m
D:1.279m
D:1.279m
D:1.279m
D:1.279m
D:1.279m
D:1.279m
D:1.279m
D:1.279m
D:1.279m
D:1.279m
D:1.279m
D:1.279m
D:1.279m
D:1.279m
D:1.279m
D:1.279m
D:1.279m
D:1.279m
D:1.279m
D:1.278m
D:1.278m
D:1.278m
D:1.278m
D:1.278m
D:1.278m
D:1.278m
D:1.278m
D:1.278m
D:1.278m
D:1.278m
D:1.278m
D:1.278m
D:1.278m
D:1.278m
D:1.278m
D:1.278m
D:1.278m
D:1.278m
D:1.278m
D:1.278m
D:1.278m
D:1.278m
D:1.278m
D:1.278m
D:1.278m
D:1.278m
D:1.278m
D:1.278m
D:1.278m
D:1.278m
D:1.278m
D:1.278m
D:1.279m
D:1.279m
D:1.279m
D:1.279m
D:1.279m
D:1.279m
D:1.279m
D:1.279m
D:1.279m
D:1.279m
D:1.279m
D:1.279m
D:1.279m
D:1.279m
D:1.279m
D:1.279m
D:1.279m
D:1.279m
D:1.279m
D:1.279m
D:1.279m
D:1.279m
D:1.279m
D:1.278m
D:1.278m
D:1.278m
D:1.278m
D:1.278m
D:1.278m
D:1.278m
D:1.278m
D:1.278m
D:1.278m
D:1.278m
D:1.278m
D:1.278m
D:1.278m
D:1.278m
D:1.278m
D:1.278m
D:1.278m
D:1.278m
D:1.278m
D:1.278m
D:1.278m
D:1.278m
D:1.278m
D:1.278m
D:1.278m
D:1.278m
D:1.278m
D:1.278m
D:1.278m
D:1.278m
D:1.278m
D:1.278m
D:1.278m
D:1.278m
D:1.278m
D:1.278m
D:1.278m
D:1.278m
D:1.278m
D:1.278m
D:1.278m
D:1.278m
D:1.278m
D:1.278m
D:1.278m
D:1.277m
D:1.277m
D:1.277m
D:1.277m
D:1.277m
D:1.277m
D:1.277m
D:1.277m
D:1.277m
D:1.277m
D:1.277m
D:1.277m
D:1.278m
D:1.278m
D:1.278m
D:1.278m
D:1.278m
D:1.278m
D:1.278m
D:1.278m
D:1.278m
D:1.278m
D:1.278m
D:1.278m
D:1.278m
D:1.278m
D:1.278m
D:1.278m
D:1.278m
D:1.278m
D:1.278m
D:1.278m
D:1.278m
D:1.278m
D:1.278m
D:1.278m
D:1.278m
D:1.278m
D:1.278m
D:1.278m
D:1.278m
D:1.278m
D:1.278m
D:1.278m
D:1.278m
D:1.278m
D:1.278m
D:1.278m
D:1.278m
D:1.278m
D:1.278m
D:1.278m
D:1.278m
D:1.278m
D:1.278m
D:1.278m
D:1.278m
D:1.278m
D:1.278m
D:1.278m
D:1.278m
D:1.278m
D:1.278m
D:1.278m
D:1.278m
D:1.278m
D:1.278m
D:1.278m
D:1.278m
D:1.278m
D:1.278m
D:1.278m
D:1.278m
D:1.278m
D:1.278m
D:1.278m
D:1.278m
D:1.278m
D:1.278m
D:1.278m
D:1.278m
D:1.278m
D:1.278m
D:1.278m
D:1.278m
D:1.278m
D:1.278m
D:1.278m
D:1.278m
D:1.278m
D:1.278m
D:1.278m
D:1.278m
D:1.278m
D:1.278m
D:1.278m
D:1.278m
D:1.278m
D:1.278m
D:1.278m
D:1.278m
D:1.278m
D:1.278m
D:1.278m
D:1.278m
D:1.278m
D:1.278m
D:1.278m
D:1.278m
D:1.278m
D:1.278m
D:1.278m
D:1.278m
D:1.278m
D:1.278m
D:1.278m
D:1.278m
D:1.278m
D:1.278m
D:1.278m
D:1.278m
D:1.278m
D:1.278m
D:1.278m
D:1.278m
D:1.278m
D:1.278m
D:1.278m
D:1.278m
D:1.279m
D:1.279m
D:1.279m
D:1.279m
D:1.279m
D:1.279m
D:1.278m
D:1.278m
D:1.278m
D:1.278m
D:1.278m
D:1.278m
D:1.278m
D:1.278m
D:1.278m
D:1.278m
D:1.278m
D:1.278m
D:1.278m
D:1.278m
D:1.278m
D:1.278m
D:1.278m
D:1.278m
D:1.278m
D:1.278m
D:1.278m
D:1.278m
D:1.278m
D:1.278m
D:1.278m
D:1.278m
D:1.278m
D:1.278m
D:1.278m
D:1.278m
D:1.278m
D:1.278m
D:1.278m
D:1.278m
D:1.278m
D:1.278m
D:1.278m
D:1.278m
D:1.278m
D:1.278m
D:1.278m
D:1.278m
D:1.278m
D:1.278m
D:1.278m
D:1.278m
D:1.278m
D:1.278m
D:1.278m
D:1.278m
D:1.278m
D:1.278m
D:1.278m
D:1.278m
D:1.278m
D:1.278m
D:1.278m
D:1.278m
D:1.278m
D:1.278m
D:1.278m
D:1.278m
D:1.278m
D:1.278m
D:1.278m
D:1.278m
D:1.278m
D:1.278m
D:1.278m
D:1.278m
D:1.278m
D:1.278m
D:1.278m
D:1.278m
D:1.278m
D:1.278m
D:1.278m
D:1.278m
D:1.278m
D:1.278m
D:1.278m
D:1.278m
D:1.278m
D:1.278m
D:1.278m
D:1.278m
D:1.278m
D:1.278m
D:1.278m
D:1.278m
D:1.278m
D:1.278m
D:1.278m
D:1.278m
D:1.278m
D:1.278m
D:1.278m
D:1.278m
D:1.278m
D:1.278m
D:1.278m
D:1.278m
D:1.278m
D:1.278m
D:1.278m
D:1.278m
D:1.278m
D:1.278m
D:1.278m
D:1.278m
D:1.278m
D:1.278m
D:1.278m
D:1.278m
D:1.278m
D:1.279m
D:1.279m
D:1.279m
D:1.279m
D:1.279m
D:1.279m
D:1.279m
D:1.279m
D:1.279m
D:1.279m
D:1.279m
D:1.279m
D:1.279m
D:1.279m
D:1.279m
D:1.279m
D:1.279m
D:1.279m
D:1.279m
D:1.279m
D:1.279m
D:1.279m
D:1.279m
D:1.279m
D:1.279m
D:1.279m
D:1.279m
D:1.279m
D:1.279m
D:1.279m
D:1.279m
D:1.279m
D:1.279m
D:1.279m
D:1.279m
D:1.279m
D:1.279m
D:1.279m
D:1.279m
D:1.279m
D:1.279m
D:1.279m
D:1.279m
D:1.279m
D:1.279m
D:1.279m
D:1.279m
D:1.279m
D:1.279m
D:1.279m
D:1.279m
D:1.279m
D:1.279m
D:1.279m
D:1.279m
D:1.279m
D:1.279m
D:1.279m
D:1.279m
D:1.279m
D:1.279m
D:1.279m
D:1.279m
D:1.279m
D:1.279m
D:1.279m
D:1.279m
D:1.279m
D:1.279m
D:1.279m
D:1.278m
D:1.278m
D:1.278m
D:1.278m
D:1.278m
D:1.278m
D:1.278m
D:1.278m
D:1.278m
D:1.278m
D:1.278m
D:1.278m
D:1.278m
D:1.278m
D:1.278m
D:1.278m
D:1.278m
D:1.278m
D:1.278m
D:1.278m
D:1.278m
D:1.278m
D:1.278m
D:1.278m
D:1.278m
D:1.278m
D:1.278m
D:1.278m
D:1.278m
D:1.279m
D:1.279m
D:1.279m
D:1.279m
D:1.279m
D:1.279m
D:1.279m
D:1.279m
D:1.279m
D:1.279m
D:1.279m
D:1.279m
D:1.279m
D:1.279m
D:1.279m
D:1.279m
D:1.279m
D:1.279m
D:1.279m
D:1.279m
D:1.279m
D:1.279m
D:1.279m
D:1.279m
D:1.279m
D:1.279m
D:1.279m
D:1.279m
D:1.279m
D:1.279m
D:1.279m
D:1.279m
D:1.277m
D:1.277m
D:1.277m
D:1.277m
D:1.277m
D:1.277m
D:1.277m
D:1.277m
D:1.277m
D:1.277m
D:1.277m
D:1.277m
D:1.277m
D:1.277m
D:1.277m
D:1.277m
D:1.277m
D:1.277m
D:1.277m
D:1.278m
D:1.278m
D:1.278m
D:1.278m
D:1.278m
D:1.278m
D:1.278m
D:1.278m
D:1.278m
D:1.278m
D:1.278m
D:1.278m
D:1.278m
D:1.278m
D:1.278m
D:1.278m
D:1.278m
D:1.278m
D:1.278m
D:1.278m
D:1.278m
D:1.278m
D:1.278m
D:1.278m
D:1.278m
D:1.278m
D:1.278m
D:1.278m
D:1.278m
D:1.278m
D:1.278m
D:1.278m
D:1.278m
D:1.278m
D:1.278m
D:1.278m
D:1.278m
D:1.278m
D:1.278m
D:1.278m
D:1.278m
D:1.278m
D:1.278m
D:1.278m
D:1.278m
D:1.278m
D:1.278m
D:1.278m
D:1.278m
D:1.278m
D:1.278m
D:1.278m
D:1.278m
D:1.278m
D:1.278m
D:1.278m
D:1.278m
D:1.278m
D:1.278m
D:1.278m
D:1.278m
D:1.278m
D:1.278m
D:1.278m
D:1.278m
D:1.278m
D:1.278m
D:1.278m
D:1.278m
D:1.278m
D:1.278m
D:1.278m
D:1.278m
D:1.278m
D:1.278m
D:1.278m
D:1.278m
D:1.278m
D:1.278m
D:1.278m
D:1.278m
D:1.278m
D:1.278m
D:1.278m
D:1.278m
D:1.279m
D:1.279m
D:1.279m
D:1.279m
D:1.279m
D:1.279m
D:1.279m
D:1.279m
D:1.279m
D:1.279m
D:1.279m
D:1.277m
D:1.277m
D:1.277m
D:1.277m
D:1.277m
D:1.277m
D:1.277m
D:1.277m
D:1.277m
D:1.277m
D:1.277m
D:1.277m
D:1.277m
D:1.277m
D:1.277m
D:1.277m
D:1.279m
D:1.279m
D:1.279m
D:1.279m
D:1.279m
D:1.279m
D:1.279m
D:1.279m
D:1.279m
D:1.279m
D:1.279m
D:1.279m
D:1.279m
D:1.279m
D:1.279m
D:1.279m
D:1.279m
D:1.279m
D:1.279m
D:1.279m
D:1.279m
D:1.279m
D:1.279m
D:1.279m
D:1.279m
D:1.279m
D:1.279m
D:1.279m
D:1.279m
D:1.279m
D:1.279m
D:1.279m
D:1.279m
D:1.279m
D:1.279m
D:1.279m
D:1.279m
D:1.279m
D:1.279m
D:1.279m
D:1.279m
D:1.279m
D:1.279m
D:1.279m
D:1.279m
D:1.279m
D:1.279m
D:1.279m
D:1.279m
D:1.279m
D:1.279m
D:1.279m
D:1.279m
D:1.279m
D:1.279m
D:1.278m
D:1.278m
D:1.278m
D:1.278m
D:1.278m
D:1.278m
D:1.278m
D:1.278m
D:1.278m
D:1.278m
D:1.278m
D:1.278m
D:1.278m
D:1.278m
D:1.278m
D:1.278m
D:1.278m
D:1.278m
D:1.278m
D:1.278m
D:1.278m
D:1.278m
D:1.278m
D:1.278m
D:1.278m
D:1.278m
D:1.278m
D:1.278m
D:1.278m
D:1.278m
D:1.278m
D:1.278m
D:1.278m
D:1.278m
D:1.278m
D:1.278m
D:1.278m
D:1.278m
D:1.278m
D:1.278m
D:1.278m
D:1.278m
D:1.278m
D:1.278m
D:1.278m
D:1.278m
D:1.278m
D:1.278m
D:1.278m
D:1.278m
D:1.278m
D:1.278m
D:1.278m
D:1.278m
D:1.278m
D:1.278m
D:1.278m
D:1.278m
D:1.278m
D:1.278m
D:1.278m
D:1.278m
D:1.278m
D:1.278m
D:1.278m
D:1.278m
D:1.278m
D:1.278m
D:1.278m
D:1.278m
D:1.278m
D:1.278m
D:1.278m
D:1.278m
D:1.278m
D:1.278m
D:1.279m
D:1.279m
D:1.279m
D:1.279m
D:1.279m
D:1.279m
D:1.279m
D:1.279m
D:1.279m
D:1.279m
D:1.279m
D:1.279m
D:1.279m
D:1.278m
D:1.278m
D:1.278m
D:1.278m
D:1.278m
D:1.278m
D:1.278m
D:1.278m
D:1.278m
D:1.278m
D:1.278m
D:1.278m
D:1.278m
D:1.278m
D:1.278m
D:1.278m
D:1.278m
D:1.278m
D:1.278m
D:1.278m
D:1.278m
D:1.278m
D:1.278m
D:1.278m
D:1.278m
D:1.278m
D:1.278m
D:1.278m
D:1.278m
D:1.278m
D:1.278m
D:1.278m
D:1.278m
D:1.278m
D:1.278m
D:1.278m
D:1.278m
D:1.278m
D:1.278m
D:1.278m
D:1.278m
D:1.278m
D:1.278m
D:1.278m
D:1.278m
D:1.278m
D:1.278m
D:1.278m
D:1.278m
D:1.278m
D:1.278m
D:1.278m
D:1.278m
D:1.278m
D:1.278m
D:1.278m
D:1.278m
D:1.278m
D:1.278m
D:1.278m
D:1.278m
D:1.278m
D:1.278m
D:1.278m
D:1.280m
D:1.280m
D:1.280m
D:1.280m
D:1.280m
D:1.280m
D:1.280m
D:1.280m
D:1.280m
D:1.280m
D:1.280m
D:1.280m
D:1.280m
D:1.280m
D:1.280m
D:1.280m
D:1.280m
D:1.280m
D:1.280m
D:1.280m
D:1.280m
D:1.280m
D:1.280m
D:1.280m
D:1.280m
D:1.280m
D:1.280m
D:1.280m
D:1.280m
D:1.280m
D:1.280m
D:1.280m
D:1.278m
D:1.278m
D:1.278m
D:1.278m
D:1.278m
D:1.278m
D:1.278m
D:1.278m
D:1.278m
D:1.278m
D:1.278m
D:1.278m
D:1.278m
D:1.278m
D:1.278m
D:1.278m
D:1.278m
D:1.278m
D:1.278m
D:1.278m
D:1.278m
D:1.278m
D:1.278m
D:1.278m
D:1.278m
D:1.278m
D:1.278m
D:1.278m
D:1.278m
D:1.278m
D:1.278m
D:1.278m
D:1.278m
D:1.278m
D:1.278m
D:1.278m
D:1.278m
D:1.278m
D:1.278m
D:1.278m
D:1.278m
D:1.278m
D:1.278m
D:1.278m
D:1.278m
D:1.278m
D:1.278m
D:1.278m
D:1.278m
D:1.278m
D:1.278m
D:1.278m
D:1.278m
D:1.278m
D:1.278m
D:1.278m
D:1.278m
D:1.278m
D:1.278m
D:1.278m
D:1.278m
D:1.278m
D:1.278m
D:1.278m
D:1.278m
D:1.278m
D:1.278m
D:1.278m
D:1.278m
D:1.278m
D:1.278m
D:1.278m
D:1.278m
D:1.278m
D:1.278m
D:1.278m
D:1.278m
D:1.278m
D:1.278m
D:1.278m
D:1.278m
D:1.278m
D:1.278m
D:1.278m
D:1.278m
D:1.278m
D:1.278m
D:1.278m
D:1.278m
D:1.278m
D:1.278m
D:1.278m
D:1.278m
D:1.278m
D:1.278m
D:1.278m
D:1.278m
D:1.278m
D:1.278m
D:1.278m
D:1.278m
D:1.279m
D:1.279m
D:1.279m
D:1.279m
D:1.279m
D:1.279m
D:1.279m
D:1.279m
D:1.279m
D:1.279m
D:1.279m
D:1.279m
D:1.279m
D:1.279m
D:1.279m
D:1.278m
D:1.278m
D:1.278m
D:1.278m
D:1.278m
D:1.278m
D:1.278m
D:1.278m
D:1.278m
D:1.278m
D:1.278m
D:1.278m
D:1.278m
D:1.278m
D:1.278m
D:1.278m
D:1.278m
D:1.278m
D:1.278m
D:1.278m
D:1.278m
D:1.278m
D:1.278m
D:1.278m
D:1.278m
D:1.278m
D:1.278m
D:1.278m
D:1.278m
D:1.278m
D:1.278m
D:1.278m
D:1.278m
D:1.278m
D:1.278m
D:1.278m
D:1.278m
D:1.278m
D:1.278m
D:1.278m
D:1.278m
D:1.278m
D:1.278m
D:1.278m
D:1.278m
D:1.278m
D:1.278m
D:1.278m
D:1.278m
D:1.278m
D:1.278m
D:1.278m
D:1.278m
D:1.278m
D:1.278m
D:1.278m
D:1.278m
D:1.278m
D:1.278m
D:1.278m
D:1.278m
D:1.278m
D:1.278m
D:1.278m
D:1.278m
D:1.278m
D:1.278m
D:1.278m
D:1.279m
D:1.279m
D:1.279m
D:1.279m
D:1.279m
D:1.279m
D:1.279m
D:1.279m
D:1.279m
D:1.279m
D:1.279m
D:1.279m
D:1.279m
D:1.279m
D:1.279m
D:1.279m
D:1.279m
D:1.279m
D:1.279m
D:1.279m
D:1.279m
D:1.279m
D:1.279m
D:1.279m
D:1.279m
D:1.279m
D:1.279m
D:1.279m
D:1.279m
D:1.279m
D:1.279m
D:1.279m
D:1.279m
D:1.279m
D:1.279m
D:1.279m
D:1.279m
D:1.279m
D:1.279m
D:1.279m
D:1.279m
D:1.279m
D:1.279m
D:1.279m
D:1.279m
D:1.279m
D:1.279m
D:1.279m
D:1.279m
D:1.279m
D:1.279m
D:1.279m
D:1.279m
D:1.279m
D:1.278m
D:1.278m
D:1.278m
D:1.278m
D:1.278m
D:1.278m
D:1.278m
D:1.278m
D:1.278m
D:1.278m
D:1.278m
D:1.278m
D:1.278m
D:1.278m
D:1.278m
D:1.280m
D:1.280m
D:1.280m
D:1.280m
D:1.280m
D:1.280m
D:1.280m
D:1.280m
D:1.280m
D:1.278m
D:1.278m
D:1.278m
D:1.278m
D:1.278m
D:1.278m
D:1.278m
D:1.278m
D:1.278m
D:1.278m
D:1.278m
D:1.278m
D:1.278m
D:1.278m
D:1.278m
D:1.278m
D:1.278m
D:1.278m
D:1.278m
D:1.278m
D:1.278m
D:1.278m
D:1.278m
D:1.278m
D:1.278m
D:1.278m
D:1.278m
D:1.278m
D:1.278m
D:1.278m
D:1.278m
D:1.278m
D:1.278m
D:1.278m
D:1.278m
D:1.278m
D:1.278m
D:1.278m
D:1.278m
D:1.278m
D:1.278m
D:1.278m
D:1.278m
D:1.278m
D:1.278m
D:1.278m
D:1.278m
D:1.278m
D:1.278m
D:1.278m
D:1.278m
D:1.278m
D:1.278m
D:1.278m
D:1.278m
D:1.278m
D:1.278m
D:1.278m
D:1.278m
D:1.278m
D:1.278m
D:1.278m
D:1.278m
D:1.278m
D:1.278m
D:1.278m
D:1.278m
D:1.278m
D:1.278m
D:1.278m
D:1.278m
D:1.278m
D:1.278m
D:1.278m
D:1.278m
D:1.278m
D:1.278m
D:1.278m
D:1.278m
D:1.278m
D:1.278m
D:1.278m
D:1.278m
D:1.278m
D:1.278m
D:1.278m
D:1.278m
D:1.278m
D:1.278m
D:1.278m
D:1.278m
D:1.278m
D:1.278m
D:1.278m
D:1.278m
D:1.278m
D:1.278m
D:1.278m
D:1.278m
D:1.278m
D:1.278m
D:1.278m
D:1.278m
D:1.278m
D:1.278m
D:1.278m
D:1.278m
D:1.278m
D:1.278m
D:1.278m
D:1.278m
D:1.278m
D:1.278m
D:1.278m
D:1.278m
D:1.278m
D:1.278m
D:1.278m
D:1.278m
D:1.278m
D:1.278m
D:1.278m
D:1.278m
D:1.278m
D:1.278m
D:1.278m
D:1.278m
D:1.278m
D:1.278m
D:1.278m
D:1.278m
D:1.278m
D:1.278m
D:1.278m
D:1.278m
D:1.278m
D:1.278m
D:1.278m
D:1.278m
D:1.278m
D:1.278m
D:1.278m
D:1.278m
D:1.278m
D:1.278m
D:1.278m
D:1.278m
D:1.278m
D:1.278m
D:1.278m
D:1.278m
D:1.278m
D:1.278m
D:1.278m
D:1.278m
D:1.278m
D:1.278m
D:1.278m
D:1.278m
D:1.278m
D:1.278m
D:1.278m
D:1.278m
D:1.278m
D:1.278m
D:1.278m
D:1.278m
D:1.278m
D:1.278m
D:1.278m
D:1.278m
D:1.278m
D:1.278m
D:1.278m
D:1.278m
D:1.278m
D:1.278m
D:1.279m
D:1.279m
D:1.279m
D:1.279m
D:1.279m
D:1.279m
D:1.279m
D:1.278m
D:1.278m
D:1.278m
D:1.278m
D:1.278m
D:1.278m
D:1.278m
D:1.278m
D:1.278m
D:1.278m
D:1.278m
D:1.278m
D:1.278m
D:1.278m
D:1.278m
D:1.278m
D:1.278m
D:1.278m
D:1.278m
D:1.279m
D:1.279m
D:1.279m
D:1.279m
D:1.279m
D:1.279m
D:1.278m
D:1.278m
D:1.278m
D:1.278m
D:1.278m
D:1.278m
D:1.278m
D:1.278m
D:1.278m
D:1.278m
D:1.278m
D:1.278m
D:1.278m
D:1.278m
D:1.278m
D:1.278m
D:1.278m
D:1.278m
D:1.278m
D:1.278m
D:1.278m
D:1.278m
D:1.278m
D:1.278m
D:1.278m
D:1.278m
D:1.278m
D:1.278m
D:1.278m
D:1.278m
D:1.278m
D:1.278m
D:1.279m
D:1.279m
D:1.279m
D:1.279m
D:1.279m
D:1.279m
D:1.279m
D:1.279m
D:1.279m
D:1.279m
D:1.279m
D:1.279m
D:1.279m
D:1.279m
D:1.279m
D:1.279m
D:1.279m
D:1.279m
D:1.279m
D:1.279m
D:1.279m
D:1.279m
D:1.279m
D:1.279m
D:1.279m
D:1.279m
D:1.279m
D:1.279m
D:1.279m
D:1.279m
D:1.279m
D:1.279m
D:1.279m
D:1.279m
D:1.279m
D:1.279m
D:1.279m
D:1.279m
D:1.279m
D:1.279m
D:1.279m
D:1.279m
D:1.279m
D:1.279m
D:1.279m
D:1.279m
D:1.279m
D:1.279m
D:1.279m
D:1.279m
D:1.279m
D:1.279m
D:1.279m
D:1.279m
D:1.279m
D:1.279m
D:1.279m
D:1.279m
D:1.279m
D:1.279m
D:1.279m
D:1.278m
D:1.278m
D:1.278m
D:1.278m
D:1.278m
D:1.278m
D:1.279m
D:1.279m
D:1.279m
D:1.279m
D:1.279m
D:1.279m
D:1.279m
D:1.279m
D:1.279m
D:1.279m
D:1.279m
D:1.279m
D:1.279m
D:1.279m
D:1.279m
D:1.279m
D:1.279m
D:1.279m
D:1.279m
D:1.279m
D:1.279m
D:1.279m
D:1.279m
D:1.279m
D:1.279m
D:1.279m
D:1.279m
D:1.279m
D:1.279m
D:1.279m
D:1.279m
D:1.279m
D:1.279m
D:1.279m
D:1.279m
D:1.279m
D:1.279m
D:1.279m
D:1.279m
D:1.279m
D:1.279m
D:1.279m
D:1.279m
D:1.279m
D:1.279m
D:1.279m
D:1.279m
D:1.279m
D:1.279m
D:1.279m
D:1.279m
D:1.279m
D:1.279m
D:1.279m
D:1.279m
D:1.279m
D:1.279m
D:1.279m
D:1.279m
D:1.279m
D:1.279m
D:1.279m
D:1.279m
D:1.279m
D:1.279m
D:1.279m
D:1.279m
D:1.279m
D:1.279m
D:1.279m
D:1.279m
D:1.279m
D:1.279m
D:1.278m
D:1.278m
D:1.278m
D:1.278m
D:1.278m
D:1.278m
D:1.278m
D:1.278m
D:1.278m
D:1.278m
D:1.278m
D:1.278m
D:1.278m
D:1.278m
D:1.278m
D:1.278m
D:1.278m
D:1.278m
D:1.278m
D:1.278m
D:1.278m
D:1.278m
D:1.278m
D:1.278m
D:1.278m
D:1.278m
D:1.279m
D:1.279m
D:1.279m
D:1.279m
D:1.279m
D:1.279m
D:1.279m
D:1.279m
D:1.279m
D:1.279m
D:1.279m
D:1.279m
D:1.279m
D:1.279m
D:1.279m
D:1.279m
D:1.279m
D:1.279m
D:1.279m
D:1.279m
D:1.279m
D:1.279m
D:1.279m
D:1.279m
D:1.279m
D:1.279m
D:1.279m
D:1.279m
D:1.279m
D:1.278m
D:1.278m
D:1.278m
D:1.278m
D:1.278m
D:1.278m
D:1.280m
D:1.280m
D:1.280m
D:1.280m
D:1.280m
D:1.280m
D:1.280m
D:1.280m
D:1.280m
D:1.279m
D:1.279m
D:1.279m
D:1.279m
D:1.279m
D:1.279m
D:1.279m
D:1.279m
D:1.279m
D:1.279m
D:1.279m
D:1.279m
D:1.279m
D:1.279m
D:1.279m
D:1.279m
D:1.279m
D:1.279m
D:1.279m
D:1.279m
D:1.279m
D:1.279m
D:1.279m
D:1.279m
D:1.279m
D:1.279m
D:1.279m
D:1.279m
D:1.279m
D:1.279m
D:1.279m
D:1.279m
D:1.279m
D:1.279m
D:1.279m
D:1.279m
D:1.279m
D:1.279m
D:1.279m
D:1.279m
D:1.279m
D:1.279m
D:1.279m
D:1.279m
D:1.279m
D:1.279m
D:1.279m
D:1.279m
D:1.279m
D:1.279m
D:1.279m
D:1.279m
D:1.279m
D:1.279m
D:1.279m
D:1.279m
D:1.279m
D:1.279m
D:1.279m
D:1.279m
D:1.279m
D:1.279m
D:1.279m
D:1.279m
D:1.279m
D:1.279m
D:1.279m
D:1.279m
D:1.279m
D:1.279m
D:1.279m
D:1.280m
D:1.280m
D:1.280m
D:1.280m
D:1.280m
D:1.280m
D:1.280m
D:1.280m
D:1.280m
D:1.280m
D:1.280m
D:1.280m
D:1.280m
D:1.280m
D:1.280m
D:1.278m
D:1.278m
D:1.278m
D:1.278m
D:1.278m
D:1.278m
D:1.278m
D:1.278m
D:1.278m
D:1.278m
D:1.278m
D:1.278m
D:1.278m
D:1.278m
D:1.278m
D:1.278m
D:1.278m
D:1.278m
D:1.278m
D:1.278m
D:1.278m
D:1.278m
D:1.278m
D:1.278m
D:1.278m
D:1.278m
D:1.278m
D:1.278m
D:1.278m
D:1.278m
D:1.278m
D:1.278m
D:1.278m
D:1.278m
D:1.278m
D:1.278m
D:1.278m
D:1.278m
D:1.278m
D:1.278m
D:1.278m
D:1.280m
D:1.280m
D:1.280m
D:1.280m
D:1.280m
D:1.280m
D:1.280m
D:1.280m
D:1.280m
D:1.280m
D:1.280m
D:1.280m
D:1.280m
D:1.278m
D:1.278m
D:1.278m
D:1.278m
D:1.278m
D:1.278m
D:1.278m
D:1.278m
D:1.278m
D:1.278m
D:1.278m
D:1.278m
D:1.278m
D:1.278m
D:1.278m
D:1.278m
D:1.278m
D:1.278m
D:1.278m
D:1.278m
D:1.278m
D:1.278m
D:1.278m
D:1.278m
D:1.278m
D:1.278m
D:1.278m
D:1.278m
D:1.278m
D:1.278m
D:1.278m
D:1.278m
D:1.278m
D:1.278m
D:1.278m
D:1.278m
D:1.278m
D:1.278m
D:1.278m
D:1.278m
D:1.278m
D:1.278m
D:1.278m
D:1.278m
D:1.278m
D:1.278m
D:1.278m
D:1.278m
D:1.278m
D:1.278m
D:1.278m
D:1.278m
D:1.278m
D:1.278m
D:1.278m
D:1.278m
D:1.279m
D:1.279m
D:1.279m
D:1.279m
D:1.279m
D:1.279m
D:1.279m
D:1.279m
D:1.279m
D:1.279m
D:1.279m
D:1.279m
D:1.279m
D:1.279m
D:1.279m
D:1.279m
D:1.279m
D:1.279m
D:1.279m
D:1.279m
D:1.279m
D:1.279m
D:1.279m
D:1.279m
D:1.279m
D:1.279m
D:1.279m
D:1.279m
D:1.279m
D:1.279m
D:1.279m
D:1.279m
D:1.279m
D:1.279m
D:1.279m
D:1.279m
D:1.279m
D:1.279m
D:1.279m
D:1.279m
D:1.279m
D:1.279m
D:1.279m
D:1.279m
D:1.279m
D:1.279m
D:1.279m
D:1.279m
D:1.279m
D:1.279m
D:1.279m
D:1.279m
D:1.279m
D:1.279m
D:1.279m
D:1.279m
D:1.279m
D:1.279m
D:1.279m
D:1.279m
D:1.279m
D:1.279m
D:1.279m
D:1.279m
D:1.279m
D:1.279m
D:1.279m
D:1.279m
D:1.279m
D:1.279m
D:1.279m
D:1.278m
D:1.278m
D:1.278m
D:1.278m
D:1.278m
D:1.278m
D:1.279m
D:1.279m
D:1.279m
D:1.279m
D:1.279m
D:1.279m
D:1.279m
D:1.279m
D:1.279m
D:1.279m
D:1.279m
D:1.279m
D:1.279m
D:1.279m
D:1.279m
D:1.279m
D:1.279m
D:1.279m
D:1.279m
D:1.279m
D:1.279m
D:1.279m
D:1.279m
D:1.279m
D:1.279m
D:1.279m
D:1.278m
D:1.278m
D:1.278m
D:1.278m
D:1.278m
D:1.278m
D:1.278m
D:1.278m
D:1.279m
D:1.279m
D:1.279m
D:1.279m
D:1.279m
D:1.279m
D:1.279m
D:1.279m
D:1.279m
D:1.279m
D:1.279m
D:1.279m
D:1.279m
D:1.279m
D:1.279m
D:1.279m
D:1.279m
D:1.279m
D:1.279m
D:1.279m
D:1.279m
D:1.279m
D:1.279m
D:1.279m
D:1.279m
D:1.279m
D:1.279m
D:1.279m
D:1.279m
D:1.279m
D:1.279m
D:1.279m
D:1.279m
D:1.279m
D:1.279m
D:1.279m
D:1.279m
D:1.279m
D:1.279m
D:1.279m
D:1.279m
D:1.279m
D:1.279m
D:1.279m
D:1.279m
D:1.279m
D:1.279m
D:1.279m
D:1.279m
D:1.279m
D:1.279m
D:1.279m
D:1.279m
D:1.279m
D:1.279m
D:1.279m
D:1.279m
D:1.279m
D:1.279m
D:1.279m
D:1.279m
D:1.279m
D:1.279m
D:1.279m
D:1.279m
D:1.279m
D:1.279m
D:1.279m
D:1.279m
D:1.279m
D:1.279m
D:1.279m
D:1.279m
D:1.279m
D:1.279m
D:1.279m
D:1.279m
D:1.279m
D:1.279m
D:1.279m
D:1.279m
D:1.279m
D:1.279m
D:1.279m
D:1.279m
D:1.279m
D:1.279m
D:1.279m
D:1.279m
D:1.279m
D:1.279m
D:1.279m
D:1.279m
D:1.279m
D:1.279m
D:1.279m
D:1.279m
D:1.279m
D:1.279m
D:1.279m
D:1.279m
D:1.279m
D:1.279m
D:1.279m
D:1.279m
D:1.279m
D:1.279m
D:1.279m
D:1.279m
D:1.279m
D:1.279m
D:1.279m
D:1.279m
D:1.279m
D:1.279m
D:1.279m
D:1.279m
D:1.279m
D:1.279m
D:1.279m
D:1.279m
D:1.279m
D:1.279m
D:1.279m
D:1.279m
D:1.279m
D:1.279m
D:1.279m
D:1.279m
D:1.279m
D:1.279m
D:1.279m
D:1.279m
D:1.279m
D:1.279m
D:1.279m
D:1.279m
D:1.279m
D:1.279m
D:1.279m
D:1.279m
D:1.279m
D:1.279m
D:1.279m
D:1.279m
D:1.279m
D:1.279m
D:1.279m
D:1.279m
D:1.279m
D:1.279m
D:1.279m
D:1.279m
D:1.279m
D:1.279m
D:1.279m
D:1.279m
D:1.278m
D:1.278m
D:1.278m
D:1.278m
D:1.278m
D:1.278m
D:1.278m
D:1.278m
D:1.278m
D:1.278m
D:1.278m
D:1.278m
D:1.278m
D:1.278m
D:1.278m
D:1.278m
D:1.278m
D:1.278m
D:1.279m
D:1.279m
D:1.279m
D:1.279m
D:1.279m
D:1.279m
D:1.279m
D:1.279m
D:1.279m
D:1.279m
D:1.278m
D:1.278m
D:1.278m
D:1.278m
D:1.278m
D:1.278m
D:1.278m
D:1.278m
D:1.278m
D:1.278m
D:1.278m
D:1.278m
D:1.278m
D:1.278m
D:1.278m
D:1.278m
D:1.278m
D:1.278m
D:1.278m
D:1.278m
D:1.278m
D:1.278m
D:1.278m
D:1.278m
D:1.278m
D:1.278m
D:1.278m
D:1.278m
D:1.278m
D:1.278m
D:1.278m
D:1.278m
D:1.278m
D:1.278m
D:1.278m
D:1.278m
D:1.278m
D:1.278m
D:1.278m
D:1.278m
D:1.278m
D:1.279m
D:1.279m
D:1.279m
D:1.279m
D:1.279m
D:1.279m
D:1.279m
D:1.279m
D:1.279m
D:1.279m
D:1.279m
D:1.279m
D:1.279m
D:1.279m
D:1.279m
D:1.279m
D:1.279m
D:1.279m
D:1.279m
D:1.279m
D:1.278m
D:1.278m
D:1.278m
D:1.278m
D:1.278m
D:1.278m
D:1.278m
D:1.278m
D:1.278m
D:1.278m
D:1.278m
D:1.278m
D:1.278m
D:1.278m
D:1.278m
D:1.278m
D:1.278m
D:1.278m
D:1.278m
D:1.278m
D:1.278m
D:1.278m
D:1.278m
D:1.279m
D:1.279m
D:1.279m
D:1.279m
D:1.279m
D:1.279m
D:1.279m
D:1.279m
D:1.279m
D:1.279m
D:1.279m
D:1.279m
D:1.279m
D:1.279m
D:1.279m
D:1.279m
D:1.279m
D:1.279m
D:1.279m
D:1.279m
D:1.279m
D:1.279m
D:1.279m
D:1.279m
D:1.279m
D:1.279m
D:1.279m
D:1.279m
D:1.279m
D:1.279m
D:1.279m
D:1.279m
D:1.279m
D:1.279m
D:1.279m
D:1.279m
D:1.279m
D:1.279m
D:1.279m
D:1.279m
D:1.279m
D:1.279m
D:1.279m
D:1.279m
D:1.279m
D:1.279m
D:1.279m
D:1.279m
D:1.279m
D:1.279m
D:1.279m
D:1.279m
D:1.279m
D:1.279m
D:1.279m
D:1.279m
D:1.279m
D:1.279m
D:1.279m
D:1.279m
D:1.279m
D:1.279m
D:1.279m
D:1.279m
D:1.279m
D:1.279m
D:1.279m
D:1.279m
D:1.279m
D:1.279m
D:1.279m
D:1.279m
D:1.279m
D:1.279m
D:1.279m
D:1.279m
D:1.279m
D:1.279m
D:1.279m
D:1.279m
D:1.279m
D:1.279m
D:1.279m
D:1.279m
D:1.279m
D:1.279m
D:1.279m
D:1.279m
D:1.279m
D:1.279m
D:1.279m
D:1.279m
D:1.279m
D:1.279m
D:1.279m
D:1.279m
D:1.279m
D:1.279m
D:1.279m
D:1.279m
D:1.279m
D:1.279m
D:1.279m
D:1.279m
D:1.279m
D:1.279m
D:1.279m
D:1.279m
D:1.279m
D:1.279m
D:1.279m
D:1.279m
D:1.279m
D:1.279m
D:1.279m
D:1.279m
D:1.279m
D:1.279m
D:1.279m
D:1.279m
D:1.279m
D:1.279m
D:1.279m
D:1.279m
D:1.279m
D:1.277m
D:1.277m
D:1.277m
D:1.277m
D:1.277m
D:1.277m
D:1.277m
D:1.277m
D:1.277m
D:1.277m
D:1.277m
D:1.277m
D:1.277m
D:1.277m
D:1.279m
D:1.279m
D:1.279m
D:1.279m
D:1.279m
D:1.279m
D:1.279m
D:1.279m
D:1.279m
D:1.279m
D:1.279m
D:1.279m
D:1.279m
D:1.279m
D:1.279m
D:1.279m
D:1.279m
D:1.279m
D:1.279m
D:1.279m
D:1.279m
D:1.279m
D:1.279m
D:1.279m
D:1.279m
D:1.279m
D:1.279m
D:1.279m
D:1.279m
D:1.279m
D:1.279m
D:1.279m
D:1.279m
D:1.279m
D:1.279m
D:1.279m
D:1.279m
D:1.279m
D:1.279m
D:1.279m
D:1.279m
D:1.279m
D:1.279m
D:1.279m
D:1.279m
D:1.279m
D:1.279m
D:1.279m
D:1.279m
D:1.279m
D:1.279m
D:1.279m
D:1.279m
D:1.279m
D:1.279m
D:1.279m
D:1.279m
D:1.279m
D:1.279m
D:1.279m
D:1.279m
D:1.279m
D:1.279m
D:1.279m
D:1.279m
D:1.279m
D:1.279m
D:1.279m
D:1.279m
D:1.279m
D:1.279m
D:1.279m
D:1.279m
D:1.279m
D:1.279m
D:1.279m
D:1.279m
D:1.279m
D:1.279m
D:1.279m
D:1.279m
D:1.280m
D:1.280m
D:1.280m
D:1.280m
D:1.280m
D:1.280m
D:1.280m
D:1.280m
D:1.280m
D:1.279m
D:1.279m
D:1.279m
D:1.279m
D:1.279m
D:1.279m
D:1.279m
D:1.279m
D:1.279m
D:1.279m
D:1.279m
D:1.279m
D:1.279m
D:1.279m
D:1.279m
D:1.279m
D:1.279m
D:1.279m
D:1.279m
D:1.279m
D:1.279m
D:1.279m
D:1.279m
D:1.279m
D:1.279m
D:1.279m
D:1.279m
D:1.279m
D:1.279m
D:1.279m
D:1.279m
D:1.279m
D:1.279m
D:1.279m
D:1.279m
D:1.277m
D:1.277m
D:1.277m
D:1.277m
D:1.277m
D:1.277m
D:1.277m
D:1.277m
D:1.277m
D:1.277m
D:1.277m
D:1.277m
D:1.277m
D:1.277m
D:1.277m
D:1.277m
D:1.277m
D:1.278m
D:1.278m
D:1.278m
D:1.278m
D:1.278m
D:1.278m
D:1.278m
D:1.278m
D:1.278m
D:1.278m
D:1.278m
D:1.278m
D:1.278m
D:1.278m
D:1.278m
D:1.278m
D:1.278m
D:1.278m
D:1.278m
D:1.278m
D:1.278m
D:1.278m
D:1.278m
D:1.278m
D:1.278m
D:1.278m
D:1.278m
D:1.278m
D:1.278m
D:1.278m
D:1.278m
D:1.278m
D:1.278m
D:1.278m
D:1.278m
D:1.278m
D:1.278m
D:1.278m
D:1.279m
D:1.279m
D:1.279m
D:1.279m
D:1.279m
D:1.279m
D:1.279m
D:1.279m
D:1.279m
D:1.278m
D:1.278m
D:1.278m
D:1.278m
D:1.278m
D:1.278m
D:1.278m
D:1.278m
D:1.278m
D:1.278m
D:1.278m
D:1.278m
D:1.278m
D:1.278m
D:1.278m
D:1.278m
D:1.278m
D:1.278m
D:1.278m
D:1.278m
D:1.278m
D:1.278m
D:1.278m
D:1.278m
D:1.278m
D:1.278m
D:1.278m
D:1.278m
D:1.278m
D:1.278m
D:1.278m
D:1.278m
D:1.278m
D:1.278m
D:1.278m
D:1.278m
D:1.278m
D:1.278m
D:1.278m
D:1.278m
D:1.278m
D:1.278m
D:1.280m
D:1.280m
D:1.280m
D:1.280m
D:1.280m
D:1.280m
D:1.280m
D:1.280m
D:1.280m
D:1.278m
D:1.278m
D:1.278m
D:1.278m
D:1.278m
D:1.278m
D:1.278m
D:1.278m
D:1.278m
D:1.278m
D:1.278m
D:1.278m
D:1.278m
D:1.278m
D:1.278m
D:1.278m
D:1.278m
D:1.278m
D:1.278m
D:1.278m
D:1.278m
D:1.278m
D:1.278m
D:1.278m
D:1.278m
D:1.278m
D:1.278m
D:1.278m
D:1.278m
D:1.278m
D:1.278m
D:1.278m
D:1.278m
D:1.278m
D:1.278m
D:1.278m
D:1.278m
D:1.278m
D:1.278m
D:1.278m
D:1.278m
D:1.278m
D:1.278m
D:1.278m
D:1.278m
D:1.278m
D:1.278m
D:1.278m
D:1.278m
D:1.278m
D:1.278m
D:1.278m
D:1.278m
D:1.278m
D:1.278m
D:1.278m
D:1.278m
D:1.278m
D:1.278m
D:1.278m
D:1.278m
D:1.278m
D:1.278m
D:1.278m
D:1.278m
D:1.278m
D:1.278m
D:1.278m
D:1.278m
D:1.278m
D:1.278m
D:1.278m
D:1.278m
D:1.278m
D:1.278m
D:1.278m
D:1.278m
D:1.278m
D:1.278m
D:1.278m
D:1.278m
D:1.278m
D:1.278m
D:1.278m
D:1.278m
D:1.278m
D:1.278m
D:1.278m
D:1.278m
D:1.278m
D:1.278m
D:1.278m
D:1.278m
D:1.278m
D:1.278m
D:1.278m
D:1.278m
D:1.278m
D:1.278m
D:1.278m
D:1.278m
D:1.278m
D:1.278m
D:1.278m
D:1.278m
D:1.278m
D:1.278m
D:1.278m
D:1.278m
D:1.278m
D:1.278m
D:1.278m
D:1.278m
D:1.278m
D:1.278m
D:1.278m
D:1.278m
D:1.278m
D:1.278m
D:1.278m
D:1.278m
D:1.278m
D:1.278m
D:1.278m
D:1.278m
D:1.278m
D:1.278m
D:1.278m
D:1.278m
D:1.278m
D:1.278m
D:1.278m
D:1.278m
D:1.278m
D:1.278m
D:1.278m
D:1.278m
D:1.278m
D:1.278m
D:1.278m
D:1.278m
D:1.278m
D:1.278m
D:1.278m
D:1.278m
D:1.278m
D:1.278m
D:1.278m
D:1.278m
D:1.278m
D:1.278m
D:1.278m
D:1.278m
D:1.278m
D:1.277m
D:1.277m
D:1.277m
D:1.277m
D:1.277m
D:1.277m
D:1.279m
D:1.279m
D:1.279m
D:1.279m
D:1.279m
D:1.279m
D:1.279m
D:1.279m
D:1.279m
D:1.279m
D:1.279m
D:1.279m
D:1.279m
D:1.279m
D:1.279m
D:1.279m
D:1.279m
D:1.279m
D:1.279m
D:1.279m
D:1.279m
D:1.279m
D:1.279m
D:1.279m
D:1.279m
D:1.279m
D:1.279m
D:1.279m
D:1.279m
D:1.279m
D:1.279m
D:1.279m
D:1.279m
D:1.279m
D:1.279m
D:1.279m
D:1.279m
D:1.279m
D:1.279m
D:1.279m
D:1.279m
D:1.279m
D:1.279m
D:1.279m
D:1.279m
D:1.279m
D:1.279m
D:1.279m
D:1.279m
D:1.279m
D:1.279m
D:1.279m
D:1.279m
D:1.279m
D:1.279m
D:1.279m
D:1.279m
D:1.279m
D:1.279m
D:1.279m
D:1.279m
D:1.279m
D:1.279m
D:1.279m
D:1.279m
D:1.279m
D:1.279m
D:1.279m
D:1.279m
D:1.279m
D:1.279m
D:1.279m
D:1.279m
D:1.279m
D:1.279m
D:1.279m
D:1.279m
D:1.279m
D:1.279m
D:1.279m
D:1.279m
D:1.279m
D:1.279m
D:1.279m
D:1.279m
D:1.279m
D:1.279m
D:1.279m
D:1.279m
D:1.279m
D:1.279m
D:1.279m
D:1.279m
D:1.279m
D:1.279m
D:1.279m
D:1.279m
D:1.279m
D:1.279m
D:1.279m
D:1.279m
D:1.279m
D:1.279m
D:1.279m
D:1.279m
D:1.279m
D:1.279m
D:1.279m
D:1.279m
D:1.279m
D:1.279m
D:1.279m
D:1.279m
D:1.279m
D:1.279m
D:1.279m
D:1.279m
D:1.279m
D:1.279m
D:1.279m
D:1.279m
D:1.279m
D:1.279m
D:1.279m
D:1.279m
D:1.279m
D:1.279m
D:1.279m
D:1.278m
D:1.278m
D:1.278m
D:1.278m
D:1.278m
D:1.278m
D:1.278m
D:1.278m
D:1.278m
D:1.278m
D:1.278m
D:1.278m
D:1.278m
D:1.278m
D:1.278m
D:1.278m
D:1.278m
D:1.278m
D:1.278m
D:1.278m
D:1.278m
D:1.278m
D:1.278m
D:1.278m
D:1.278m
D:1.278m
D:1.278m
D:1.278m
D:1.278m
D:1.278m
D:1.278m
D:1.278m
D:1.278m
D:1.278m
D:1.278m
D:1.278m
D:1.278m
D:1.278m
D:1.278m
D:1.278m
D:1.278m
D:1.278m
D:1.278m
D:1.278m
D:1.278m
D:1.278m
D:1.278m
D:1.278m
D:1.279m
D:1.279m
D:1.279m
D:1.279m
D:1.279m
D:1.279m
D:1.279m
D:1.279m
D:1.279m
D:1.279m
D:1.279m
D:1.279m
D:1.278m
D:1.278m
D:1.278m
D:1.278m
D:1.278m
D:1.278m
D:1.278m
D:1.278m
D:1.278m
D:1.278m
D:1.278m
D:1.278m
D:1.278m
D:1.278m
D:1.278m
D:1.278m
D:1.278m
D:1.278m
D:1.278m
D:1.278m
D:1.278m
D:1.278m
D:1.278m
D:1.278m
D:1.278m
D:1.278m
D:1.278m
D:1.278m
D:1.278m
D:1.278m
D:1.278m
D:1.278m
D:1.278m
D:1.278m
D:1.278m
D:1.278m
D:1.278m
D:1.278m
D:1.278m
D:1.278m
D:1.278m
D:1.278m
D:1.278m
D:1.278m
D:1.278m
D:1.278m
D:1.278m
D:1.278m
D:1.278m
D:1.278m
D:1.278m
D:1.278m
D:1.278m
D:1.278m
D:1.278m
D:1.278m
D:1.278m
D:1.278m
D:1.278m
D:1.278m
D:1.278m
D:1.278m
D:1.278m
D:1.278m
D:1.278m
D:1.278m
D:1.278m
D:1.278m
D:1.278m
D:1.278m
D:1.278m
D:1.278m
D:1.278m
D:1.278m
D:1.278m
D:1.278m
D:1.278m
D:1.278m
D:1.278m
D:1.278m
D:1.278m
D:1.278m
D:1.278m
D:1.278m
D:1.278m
D:1.278m
D:1.278m
D:1.278m
D:1.278m
D:1.278m
D:1.278m
D:1.278m
D:1.278m
D:1.278m
D:1.278m
D:1.278m
D:1.278m
D:1.278m
D:1.278m
D:1.278m
D:1.278m
D:1.278m
D:1.278m
D:1.278m
D:1.278m
D:1.278m
D:1.278m
D:1.278m
D:1.278m
D:1.278m
D:1.278m
D:1.278m
D:1.278m
D:1.278m
D:1.278m
D:1.278m
D:1.278m
D:1.278m
D:1.278m
D:1.278m
D:1.278m
D:1.278m
D:1.278m
D:1.278m
D:1.278m
D:1.278m
D:1.278m
D:1.278m
D:1.278m
D:1.278m
D:1.278m
D:1.278m
D:1.278m
D:1.278m
D:1.278m
D:1.278m
D:1.278m
D:1.278m
D:1.278m
D:1.278m
D:1.278m
D:1.278m
D:1.278m
D:1.278m
D:1.278m
D:1.278m
D:1.278m
D:1.278m
D:1.278m
D:1.278m
D:1.278m
D:1.278m
D:1.278m
D:1.278m
D:1.278m
D:1.278m
D:1.278m
D:1.278m
D:1.278m
D:1.278m
D:1.278m
D:1.278m
D:1.278m
D:1.278m
D:1.278m
D:1.278m
D:1.278m
D:1.278m
D:1.278m
D:1.278m
D:1.278m
D:1.278m
D:1.278m
D:1.278m
D:1.278m
D:1.278m
D:1.278m
D:1.278m
D:1.278m
D:1.278m
D:1.278m
D:1.278m
D:1.278m
D:1.278m
D:1.278m
D:1.278m
D:1.279m
D:1.279m
D:1.279m
D:1.279m
D:1.279m
D:1.279m
D:1.279m
D:1.279m
D:1.279m
D:1.279m
D:1.279m
D:1.279m
D:1.279m
D:1.279m
D:1.279m
D:1.279m
D:1.279m
D:1.279m
D:1.279m
D:1.279m
D:1.278m
D:1.278m
D:1.278m
D:1.278m
D:1.278m
D:1.278m
D:1.278m
D:1.278m
D:1.278m
D:1.278m
D:1.278m
D:1.278m
D:1.278m
D:1.278m
D:1.280m
D:1.280m
D:1.280m
D:1.280m
D:1.280m
D:1.280m
D:1.280m
D:1.280m
D:1.280m
D:1.280m
D:1.280m
D:1.280m
D:1.280m
D:1.280m
D:1.280m
D:1.280m
D:1.278m
D:1.278m
D:1.278m
D:1.278m
D:1.278m
D:1.278m
D:1.278m
D:1.278m
D:1.278m
D:1.278m
D:1.278m
D:1.278m
D:1.278m
D:1.278m
D:1.278m
D:1.278m
D:1.278m
D:1.278m
D:1.278m
D:1.278m
D:1.278m
D:1.278m
D:1.278m
D:1.278m
D:1.278m
D:1.278m
D:1.278m
D:1.278m
D:1.278m
D:1.278m
D:1.279m
D:1.279m
D:1.279m
D:1.279m
D:1.279m
D:1.279m
D:1.279m
D:1.279m
D:1.279m
D:1.279m
D:1.279m
D:1.279m
D:1.279m
D:1.279m
D:1.279m
D:1.279m
D:1.278m
D:1.278m
D:1.278m
D:1.278m
D:1.278m
D:1.278m
D:1.278m
D:1.279m
D:1.279m
D:1.279m
D:1.279m
D:1.279m
D:1.279m
D:1.279m
D:1.279m
D:1.279m
D:1.279m
D:1.279m
D:1.279m
D:1.279m
D:1.279m
D:1.279m
D:1.279m
D:1.279m
D:1.279m
D:1.279m
D:1.279m
D:1.279m
D:1.279m
D:1.279m
D:1.279m
D:1.279m
D:1.279m
D:1.279m
D:1.279m
D:1.279m
D:1.279m
D:1.279m
D:1.279m
D:1.279m
D:1.279m
D:1.279m
D:1.278m
D:1.278m
D:1.278m
D:1.278m
D:1.278m
D:1.278m
D:1.278m
D:1.278m
D:1.278m
D:1.278m
D:1.278m
D:1.278m
D:1.278m
D:1.278m
D:1.278m
D:1.278m
D:1.278m
D:1.278m
D:1.278m
D:1.278m
D:1.278m
D:1.278m
D:1.279m
D:1.279m
D:1.279m
D:1.279m
D:1.279m
D:1.279m
D:1.279m
D:1.279m
D:1.279m
D:1.279m
D:1.279m
D:1.279m
D:1.279m
D:1.279m
D:1.279m
D:1.279m
D:1.279m
D:1.279m
D:1.279m
D:1.279m
D:1.279m
D:1.279m
D:1.279m
D:1.279m
D:1.279m
D:1.279m
D:1.279m
D:1.279m
D:1.279m
D:1.279m
D:1.279m
D:1.279m
D:1.279m
D:1.279m
D:1.279m
D:1.279m
D:1.277m
D:1.277m
D:1.277m
D:1.277m
D:1.277m
D:1.277m
D:1.277m
D:1.277m
D:1.277m
D:1.277m
D:1.277m
D:1.278m
D:1.278m
D:1.278m
D:1.278m
D:1.278m
D:1.278m
D:1.278m
D:1.278m
D:1.278m
D:1.278m
D:1.278m
D:1.278m
D:1.278m
D:1.278m
D:1.278m
D:1.278m
D:1.278m
D:1.278m
D:1.278m
D:1.278m
D:1.278m
D:1.278m
D:1.278m
D:1.278m
D:1.278m
D:1.278m
D:1.278m
D:1.278m
D:1.278m
D:1.278m
D:1.278m
D:1.278m
D:1.278m
D:1.278m
D:1.278m
D:1.278m
D:1.278m
D:1.278m
D:1.278m
D:1.278m
D:1.278m
D:1.279m
D:1.279m
D:1.279m
D:1.279m
D:1.279m
D:1.279m
D:1.279m
D:1.279m
D:1.279m
D:1.279m
D:1.279m
D:1.279m
D:1.279m
D:1.279m
D:1.279m
D:1.279m
D:1.279m
D:1.279m
D:1.279m
D:1.279m
D:1.278m
D:1.278m
D:1.278m
D:1.278m
D:1.278m
D:1.278m
D:1.278m
D:1.278m
D:1.278m
D:1.278m
D:1.278m
D:1.278m
D:1.278m
D:1.278m
D:1.278m
D:1.278m
D:1.278m
D:1.278m
D:1.278m
D:1.278m
D:1.278m
D:1.278m
D:1.278m
D:1.278m
D:1.278m
D:1.278m
D:1.278m
D:1.278m
D:1.278m
D:1.278m
D:1.278m
D:1.278m
D:1.278m
D:1.278m
D:1.278m
D:1.278m
D:1.278m
D:1.278m
D:1.278m
D:1.278m
D:1.278m
D:1.278m
D:1.278m
D:1.278m
D:1.278m
D:1.278m
D:1.278m
D:1.278m
D:1.278m
D:1.278m
D:1.280m
D:1.280m
D:1.280m
D:1.280m
D:1.280m
D:1.280m
D:1.280m
D:1.280m
D:1.280m
D:1.280m
D:1.280m
D:1.280m
D:1.280m
D:1.280m
D:1.278m
D:1.278m
D:1.278m
D:1.278m
D:1.278m
D:1.278m
D:1.278m
D:1.278m
D:1.278m
D:1.278m
D:1.278m
D:1.278m
D:1.278m
D:1.278m
D:1.278m
D:1.278m
D:1.278m
D:1.278m
D:1.278m
D:1.278m
D:1.278m
D:1.278m
D:1.278m
D:1.278m
D:1.278m
D:1.278m
D:1.278m
D:1.278m
D:1.278m
D:1.278m
D:1.278m
D:1.278m
D:1.278m
D:1.278m
D:1.278m
D:1.278m
D:1.278m
D:1.278m
D:1.278m
D:1.278m
D:1.278m
D:1.278m
D:1.278m
D:1.278m
D:1.278m
D:1.278m
D:1.278m
D:1.278m
D:1.278m
D:1.278m
D:1.278m
D:1.278m
D:1.278m
D:1.278m
D:1.278m
D:1.278m
D:1.278m
D:1.278m
D:1.278m
D:1.279m
D:1.279m
D:1.279m
D:1.279m
D:1.279m
D:1.279m
D:1.279m
D:1.279m
D:1.279m
D:1.279m
D:1.279m
D:1.279m
D:1.279m
D:1.279m
D:1.279m
D:1.279m
D:1.279m
D:1.279m
D:1.279m
D:1.279m
D:1.279m
D:1.279m
D:1.279m
D:1.279m
D:1.279m
D:1.279m
D:1.279m
D:1.279m
D:1.279m
D:1.279m
D:1.279m
D:1.279m
D:1.279m
D:1.279m
D:1.279m
D:1.279m
D:1.279m
D:1.279m
D:1.279m
D:1.279m
D:1.279m
D:1.279m
D:1.279m
D:1.279m
D:1.279m
D:1.279m
D:1.279m
D:1.279m
D:1.279m
D:1.279m
D:1.279m
D:1.279m
D:1.279m
D:1.279m
D:1.279m
D:1.279m
D:1.279m
D:1.279m
D:1.279m
D:1.279m
D:1.279m
D:1.279m
D:1.279m
D:1.279m
D:1.279m
D:1.279m
D:1.279m
D:1.279m
D:1.279m
D:1.279m
D:1.279m
D:1.279m
D:1.279m
D:1.279m
D:1.279m
D:1.279m
D:1.279m
D:1.279m
D:1.279m
D:1.279m
D:1.279m
D:1.279m
D:1.279m
D:1.279m
D:1.279m
D:1.279m
D:1.279m
D:1.279m
D:1.279m
D:1.279m
D:1.279m
D:1.279m
D:1.279m
D:1.279m
D:1.279m
D:1.279m
D:1.279m
D:1.279m
D:1.279m
D:1.279m
D:1.279m
D:1.279m
D:1.279m
D:1.279m
D:1.279m
D:1.279m
D:1.279m
D:1.279m
D:1.279m
D:1.279m
D:1.279m
D:1.279m
D:1.279m
D:1.279m
D:1.279m
D:1.279m
D:1.279m
D:1.279m
D:1.279m
D:1.279m
D:1.279m
D:1.279m
D:1.279m
D:1.279m
D:1.279m
D:1.279m
D:1.279m
D:1.279m
D:1.279m
D:1.279m
D:1.279m
D:1.279m
D:1.279m
D:1.279m
D:1.279m
D:1.279m
D:1.279m
D:1.279m
D:1.279m
D:1.279m
D:1.279m
D:1.279m
D:1.279m
D:1.279m
D:1.279m
D:1.279m
D:1.279m
D:1.279m
D:1.279m
D:1.279m
D:1.279m
D:1.279m
D:1.279m
D:1.279m
D:1.279m
D:1.279m
D:1.279m
D:1.279m
D:1.279m
D:1.280m
D:1.280m
D:1.280m
D:1.280m
D:1.280m
D:1.280m
D:1.280m
D:1.280m
D:1.280m
D:1.280m
D:1.280m
D:1.280m
D:1.280m
D:1.278m
D:1.278m
D:1.278m
D:1.278m
D:1.278m
D:1.278m
D:1.278m
D:1.278m
D:1.278m
D:1.278m
D:1.278m
D:1.278m
D:1.278m
D:1.278m
D:1.278m
D:1.278m
D:1.278m
D:1.278m
D:1.278m
D:1.278m
D:1.278m
D:1.278m
D:1.278m
D:1.278m
D:1.278m
D:1.278m
D:1.278m
D:1.278m
D:1.278m
D:1.278m
D:1.278m
D:1.280m
D:1.280m
D:1.280m
D:1.280m
D:1.280m
D:1.280m
D:1.280m
D:1.280m
D:1.280m
D:1.280m
D:1.280m
D:1.280m
D:1.280m
D:1.280m
D:1.280m
D:1.280m
D:1.280m
D:1.280m
D:1.280m
D:1.280m
D:1.280m
D:1.278m
D:1.278m
D:1.278m
D:1.278m
D:1.278m
D:1.278m
D:1.278m
D:1.278m
D:1.278m
D:1.278m
D:1.278m
D:1.278m
D:1.278m
D:1.278m
D:1.278m
D:1.278m
D:1.278m
D:1.278m
D:1.278m
D:1.278m
D:1.278m
D:1.278m
D:1.278m
D:1.278m
D:1.278m
D:1.278m
D:1.278m
D:1.278m
D:1.278m
D:1.278m
D:1.278m
D:1.278m
D:1.278m
D:1.278m
D:1.278m
D:1.278m
D:1.278m
D:1.278m
D:1.278m
D:1.278m
D:1.278m
D:1.278m
D:1.278m
D:1.278m
D:1.278m
D:1.278m
D:1.278m
D:1.278m
D:1.278m
D:1.278m
D:1.278m
D:1.278m
D:1.278m
D:1.278m
D:1.278m
D:1.278m
D:1.280m
D:1.280m
D:1.280m
D:1.280m
D:1.280m
D:1.280m
D:1.280m
D:1.280m
D:1.280m
D:1.280m
D:1.280m
D:1.278m
D:1.278m
D:1.278m
D:1.278m
D:1.278m
D:1.278m
D:1.278m
D:1.278m
D:1.278m
D:1.278m
D:1.278m
D:1.278m
D:1.278m
D:1.278m
D:1.278m
D:1.278m
D:1.278m
D:1.278m
D:1.278m
D:1.278m
D:1.278m
D:1.278m
D:1.278m
D:1.278m
D:1.278m
D:1.278m
D:1.278m
D:1.278m
D:1.278m
D:1.278m
D:1.278m
D:1.278m
D:1.278m
D:1.278m
D:1.278m
D:1.278m
D:1.278m
D:1.278m
D:1.278m
D:1.278m
D:1.278m
D:1.278m
D:1.278m
D:1.278m
D:1.278m
D:1.278m
D:1.278m
D:1.278m
D:1.278m
D:1.278m
D:1.278m
D:1.278m
D:1.278m
D:1.278m
D:1.278m
D:1.278m
D:1.278m
D:1.278m
D:1.278m
D:1.278m
D:1.278m
D:1.278m
D:1.278m
D:1.278m
D:1.278m
D:1.278m
D:1.278m
D:1.278m
D:1.278m
D:1.279m
D:1.279m
D:1.279m
D:1.279m
D:1.279m
D:1.279m
D:1.279m
D:1.279m
D:1.279m
D:1.279m
D:1.279m
D:1.279m
D:1.279m
D:1.279m
D:1.279m
D:1.279m
D:1.279m
D:1.279m
D:1.279m
D:1.279m
D:1.279m
D:1.279m
D:1.279m
D:1.279m
D:1.279m
D:1.279m
D:1.279m
D:1.279m
D:1.279m
D:1.279m
D:1.279m
D:1.277m
D:1.277m
D:1.277m
D:1.277m
D:1.277m
D:1.277m
D:1.280m
D:1.280m
D:1.280m
D:1.280m
D:1.280m
D:1.280m
D:1.280m
D:1.280m
D:1.280m
D:1.278m
D:1.278m
D:1.278m
D:1.278m
D:1.278m
D:1.278m
D:1.278m
D:1.278m
D:1.278m
D:1.278m
D:1.278m
D:1.278m
D:1.278m
D:1.278m
D:1.278m
D:1.278m
D:1.278m
D:1.278m
D:1.280m
D:1.280m
D:1.280m
D:1.280m
D:1.280m
D:1.280m
D:1.280m
D:1.280m
D:1.280m
D:1.280m
D:1.280m
D:1.280m
D:1.280m
D:1.280m
D:1.280m
D:1.280m
D:1.280m
D:1.279m
D:1.279m
D:1.279m
D:1.279m
D:1.279m
D:1.279m
D:1.279m
D:1.279m
D:1.279m
D:1.279m
D:1.279m
D:1.279m
D:1.279m
D:1.279m
D:1.279m
D:1.279m
D:1.279m
D:1.279m
D:1.279m
D:1.279m
D:1.279m
D:1.279m
D:1.279m
D:1.279m
D:1.279m
D:1.279m
D:1.279m
D:1.279m
D:1.279m
D:1.279m
D:1.279m
D:1.279m
D:1.279m
D:1.279m
D:1.279m
D:1.279m
D:1.279m
D:1.279m
D:1.279m
D:1.279m
D:1.279m
D:1.279m
D:1.279m
D:1.279m
D:1.279m
D:1.279m
D:1.279m
D:1.279m
D:1.279m
D:1.279m
D:1.279m
D:1.279m
D:1.279m
D:1.279m
D:1.279m
D:1.279m
D:1.279m
D:1.279m
D:1.279m
D:1.279m
D:1.279m
D:1.279m
D:1.279m
D:1.279m
D:1.279m
D:1.279m
D:1.279m
D:1.279m
D:1.279m
D:1.279m
D:1.279m
D:1.279m
D:1.279m
D:1.279m
D:1.279m
D:1.279m
D:1.279m
D:1.279m
D:1.279m
D:1.279m
D:1.279m
D:1.279m
D:1.279m
D:1.279m
D:1.279m
D:1.279m
D:1.279m
D:1.279m
D:1.279m
D:1.279m
D:1.279m
D:1.279m
D:1.279m
D:1.278m
D:1.278m
D:1.278m
D:1.278m
D:1.278m
D:1.278m
D:1.278m
D:1.278m
D:1.278m
D:1.279m
D:1.279m
D:1.279m
D:1.279m
D:1.279m
D:1.279m
D:1.279m
D:1.279m
D:1.279m
D:1.279m
D:1.279m
D:1.279m
D:1.279m
D:1.279m
D:1.279m
D:1.279m
D:1.279m
D:1.279m
D:1.279m
D:1.279m
D:1.279m
D:1.279m
D:1.279m
D:1.279m
D:1.279m
D:1.279m
D:1.278m
D:1.278m
D:1.278m
D:1.278m
D:1.278m
D:1.278m
D:1.278m
D:1.278m
D:1.278m
D:1.278m
D:1.278m
D:1.278m
D:1.278m
D:1.278m
D:1.278m
D:1.278m
D:1.278m
D:1.278m
D:1.278m
D:1.278m
D:1.278m
D:1.278m
D:1.278m
D:1.278m
D:1.278m
D:1.278m
D:1.278m
D:1.278m
D:1.278m
D:1.278m
D:1.278m
D:1.278m
D:1.278m
D:1.278m
D:1.278m
D:1.278m
D:1.278m
D:1.278m
D:1.278m
D:1.278m
D:1.278m
D:1.278m
D:1.278m
D:1.278m
D:1.278m
D:1.278m
D:1.279m
D:1.279m
D:1.279m
D:1.279m
D:1.279m
D:1.279m
D:1.279m
D:1.279m
D:1.278m
D:1.278m
D:1.278m
D:1.278m
D:1.278m
D:1.278m
D:1.278m
D:1.277m
D:1.277m
D:1.277m
D:1.277m
D:1.277m
D:1.277m
D:1.278m
D:1.278m
D:1.278m
D:1.278m
D:1.278m
D:1.278m
D:1.279m
D:1.279m
D:1.279m
D:1.279m
D:1.279m
D:1.279m
D:1.279m
D:1.279m
D:1.279m
D:1.279m
D:1.279m
D:1.279m
D:1.279m
D:1.279m
D:1.279m
D:1.279m
D:1.279m
D:1.279m
D:1.279m
D:1.279m
D:1.279m
D:1.279m
D:1.279m
D:1.279m
D:1.279m
D:1.279m
D:1.279m
D:1.279m
D:1.279m
D:1.279m
D:1.279m
D:1.279m
D:1.279m
D:1.279m
D:1.279m
D:1.279m
D:1.279m
D:1.279m
D:1.279m
D:1.279m
D:1.279m
D:1.279m
D:1.279m
D:1.277m
D:1.277m
D:1.277m
D:1.277m
D:1.277m
D:1.277m
D:1.280m
D:1.280m
D:1.280m
D:1.280m
D:1.280m
D:1.280m
D:1.278m
D:1.278m
D:1.278m
D:1.278m
D:1.278m
D:1.278m
D:1.278m
D:1.278m
D:1.278m
D:1.278m
D:1.278m
D:1.278m
D:1.278m
D:1.278m
D:1.278m
D:1.278m
D:1.278m
D:1.278m
D:1.278m
D:1.278m
D:1.278m
D:1.278m
D:1.278m
D:1.278m
D:1.278m
D:1.278m
D:1.278m
D:1.278m
D:1.278m
D:1.278m
D:1.278m
D:1.278m
D:1.278m
D:1.278m
D:1.279m
D:1.279m
D:1.279m
D:1.279m
D:1.279m
D:1.279m
D:1.279m
D:1.279m
D:1.279m
D:1.279m
D:1.279m
D:1.278m
D:1.278m
D:1.278m
D:1.278m
D:1.278m
D:1.278m
D:1.278m
D:1.278m
D:1.278m
D:1.278m
D:1.278m
D:1.278m
D:1.278m
D:1.278m
D:1.278m
D:1.278m
D:1.278m
D:1.278m
D:1.278m
D:1.278m
D:1.278m
D:1.278m
D:1.278m
D:1.278m
D:1.278m
D:1.278m
D:1.278m
D:1.278m
D:1.278m
D:1.278m
D:1.278m
D:1.278m
D:1.278m
D:1.278m
D:1.278m
D:1.278m
D:1.278m
D:1.278m
D:1.278m
D:1.278m
D:1.278m
D:1.278m
D:1.278m
D:1.278m
D:1.278m
D:1.278m
D:1.278m
D:1.278m
D:1.278m
D:1.278m
D:1.278m
D:1.278m
D:1.278m
D:1.278m
D:1.278m
D:1.278m
D:1.278m
D:1.278m
D:1.278m
D:1.278m
D:1.278m
D:1.278m
D:1.278m
D:1.278m
D:1.278m
D:1.278m
D:1.278m
D:1.278m
D:1.278m
D:1.278m
D:1.278m
D:1.278m
D:1.278m
D:1.278m
D:1.278m
D:1.278m
D:1.278m
D:1.278m
D:1.278m
D:1.278m
D:1.278m
D:1.278m
D:1.278m
D:1.278m
D:1.278m
D:1.278m
D:1.278m
D:1.278m
D:1.278m
D:1.278m
D:1.278m
D:1.278m
D:1.278m
D:1.278m
D:1.278m
D:1.278m
D:1.278m
D:1.278m
D:1.278m
D:1.278m
D:1.278m
D:1.278m
D:1.278m
D:1.278m
D:1.278m
D:1.278m
D:1.278m
D:1.278m
D:1.278m
D:1.278m
D:1.278m
D:1.278m
D:1.278m
D:1.278m
D:1.278m
D:1.278m
D:1.278m
D:1.278m
D:1.278m
D:1.278m
D:1.278m
D:1.278m
D:1.278m
D:1.278m
D:1.278m
D:1.278m
D:1.278m
D:1.278m
D:1.278m
D:1.278m
D:1.278m
D:1.278m
D:1.278m
D:1.278m
D:1.278m
D:1.278m
D:1.278m
D:1.278m
D:1.278m
D:1.278m
D:1.278m
D:1.278m
D:1.278m
D:1.278m
D:1.278m
D:1.278m
D:1.278m
D:1.278m
D:1.278m
D:1.278m
D:1.278m
D:1.278m
D:1.278m
D:1.278m
D:1.278m
D:1.278m
D:1.278m
D:1.278m
D:1.278m
D:1.278m
D:1.278m
D:1.278m
D:1.278m
D:1.278m
D:1.278m
D:1.278m
D:1.278m
D:1.278m
D:1.278m
D:1.278m
D:1.279m
D:1.279m
D:1.279m
D:1.279m
D:1.279m
D:1.279m
D:1.279m
D:1.279m
D:1.279m
D:1.279m
D:1.279m
D:1.279m
D:1.279m
D:1.279m
D:1.279m
D:1.279m
D:1.279m
D:1.279m
D:1.279m
D:1.279m
D:1.279m
D:1.279m
D:1.279m
D:1.279m
D:1.279m
D:1.279m
D:1.279m
D:1.279m
D:1.279m
D:1.279m
D:1.279m
D:1.279m
D:1.279m
D:1.279m
D:1.279m
D:1.279m
D:1.279m
D:1.279m
D:1.279m
D:1.279m
D:1.279m
D:1.279m
D:1.279m
D:1.279m
D:1.279m
D:1.279m
D:1.279m
D:1.279m
D:1.279m
D:1.279m
D:1.279m
D:1.279m
D:1.279m
D:1.279m
D:1.279m
D:1.279m
D:1.279m
D:1.279m
D:1.279m
D:1.279m
D:1.279m
D:1.279m
D:1.279m
D:1.278m
D:1.278m
D:1.278m
D:1.278m
D:1.278m
D:1.278m
D:1.278m
D:1.278m
D:1.278m
D:1.278m
D:1.278m
D:1.278m
D:1.278m
D:1.278m
D:1.278m
D:1.278m
D:1.278m
D:1.278m
D:1.278m
D:1.278m
D:1.278m
D:1.278m
D:1.278m
D:1.278m
D:1.278m
D:1.278m
D:1.278m
D:1.278m
D:1.278m
D:1.278m
D:1.278m
D:1.278m
D:1.278m
D:1.278m
D:1.278m
D:1.278m
D:1.278m
D:1.278m
D:1.279m
D:1.279m
D:1.279m
D:1.279m
D:1.279m
D:1.279m
D:1.279m
D:1.279m
D:1.279m
D:1.279m
D:1.278m
D:1.278m
D:1.278m
D:1.278m
D:1.278m
D:1.278m
D:1.278m
D:1.278m
D:1.278m
D:1.278m
D:1.278m
D:1.278m
D:1.278m
D:1.278m
D:1.278m
D:1.278m
D:1.278m
D:1.278m
D:1.278m
D:1.278m
D:1.278m
D:1.279m
D:1.279m
D:1.279m
D:1.279m
D:1.279m
D:1.279m
D:1.279m
D:1.279m
D:1.279m
D:1.279m
D:1.279m
D:1.278m
D:1.278m
D:1.278m
D:1.278m
D:1.278m
D:1.278m
D:1.278m
D:1.278m
D:1.278m
D:1.278m
D:1.278m
D:1.279m
D:1.279m
D:1.279m
D:1.279m
D:1.279m
D:1.279m
D:1.279m
D:1.279m
D:1.279m
D:1.279m
D:1.279m
D:1.279m
D:1.279m
D:1.279m
D:1.279m
D:1.279m
D:1.279m
D:1.279m
D:1.279m
D:1.279m
D:1.279m
D:1.279m
D:1.279m
D:1.279m
D:1.279m
D:1.279m
D:1.279m
D:1.279m
D:1.279m
D:1.279m
D:1.279m
D:1.279m
D:1.279m
D:1.279m
D:1.279m
D:1.279m
D:1.279m
D:1.279m
D:1.279m
D:1.279m
D:1.279m
D:1.279m
D:1.279m
D:1.279m
D:1.279m
D:1.279m
D:1.279m
D:1.279m
D:1.279m
D:1.279m
D:1.279m
D:1.279m
D:1.279m
D:1.279m
D:1.279m
D:1.279m
D:1.279m
D:1.279m
D:1.279m
D:1.279m
D:1.279m
D:1.279m
D:1.279m
D:1.279m
D:1.279m
D:1.279m
D:1.279m
D:1.279m
D:1.279m
D:1.279m
D:1.279m
D:1.279m
D:1.279m
D:1.279m
D:1.279m
D:1.279m
D:1.279m
D:1.279m
D:1.279m
D:1.279m
D:1.279m
D:1.279m
D:1.279m
D:1.279m
D:1.279m
D:1.279m
D:1.279m
D:1.279m
D:1.279m
D:1.279m
D:1.279m
D:1.279m
D:1.279m
D:1.279m
D:1.279m
D:1.279m
D:1.279m
D:1.279m
D:1.279m
D:1.279m
D:1.279m
D:1.279m
D:1.279m
D:1.279m
D:1.279m
D:1.279m
D:1.279m
D:1.279m
D:1.279m
D:1.279m
D:1.279m
D:1.279m
D:1.279m
D:1.279m
D:1.279m
D:1.279m
D:1.279m
D:1.279m
D:1.279m
D:1.279m
D:1.279m
D:1.279m
D:1.279m
D:1.279m
D:1.279m
D:1.279m
D:1.279m
D:1.279m
D:1.279m
D:1.279m
D:1.279m
D:1.279m
D:1.279m
D:1.279m
D:1.279m
D:1.279m
D:1.279m
D:1.279m
D:1.279m
D:1.279m
D:1.279m
D:1.279m
D:1.279m
D:1.279m
D:1.279m
D:1.279m
D:1.279m
D:1.279m
D:1.279m
D:1.279m
D:1.279m
D:1.279m
D:1.279m
D:1.279m
D:1.279m
D:1.279m
D:1.279m
D:1.279m
D:1.279m
D:1.279m
D:1.279m
D:1.279m
D:1.279m
D:1.279m
D:1.279m
D:1.279m
D:1.279m
D:1.279m
D:1.279m
D:1.279m
D:1.279m
D:1.279m
D:1.279m
D:1.279m
D:1.279m
D:1.279m
D:1.279m
D:1.279m
D:1.279m
D:1.279m
D:1.279m
D:1.279m
D:1.279m
D:1.279m
D:1.279m
D:1.279m
D:1.279m
D:1.279m
D:1.279m
D:1.279m
D:1.279m
D:1.279m
D:1.279m
D:1.279m
D:1.279m
D:1.279m
D:1.279m
D:1.279m
D:1.279m
D:1.279m
D:1.279m
D:1.279m
D:1.279m
D:1.279m
D:1.279m
D:1.279m
D:1.279m
D:1.279m
D:1.279m
D:1.279m
D:1.279m
D:1.279m
D:1.279m
D:1.279m
D:1.279m
D:1.279m
D:1.279m
D:1.279m
D:1.279m
D:1.279m
D:1.279m
D:1.279m
D:1.279m
D:1.279m
D:1.279m
D:1.279m
D:1.279m
D:1.279m
D:1.279m
D:1.279m
D:1.279m
D:1.277m
D:1.277m
D:1.277m
D:1.277m
D:1.277m
D:1.277m
D:1.279m
D:1.279m
D:1.279m
D:1.279m
D:1.279m
D:1.279m
D:1.279m
D:1.279m
D:1.279m
D:1.279m
D:1.279m
D:1.279m
D:1.279m
D:1.279m
D:1.279m
D:1.279m
D:1.279m
D:1.279m
D:1.279m
D:1.279m
D:1.279m
D:1.279m
D:1.279m
D:1.279m
D:1.279m
D:1.279m
D:1.279m
D:1.279m
D:1.279m
D:1.279m
D:1.279m
D:1.279m
D:1.279m
D:1.279m
D:1.279m
D:1.279m
D:1.279m
D:1.279m
D:1.279m
D:1.279m
D:1.279m
D:1.279m
D:1.279m
D:1.279m
D:1.278m
D:1.278m
D:1.278m
D:1.278m
D:1.278m
D:1.278m
D:1.279m
D:1.279m
D:1.279m
D:1.279m
D:1.279m
D:1.279m
D:1.279m
D:1.279m
D:1.279m
D:1.279m
D:1.279m
D:1.278m
D:1.278m
D:1.278m
D:1.278m
D:1.278m
D:1.278m
D:1.278m
D:1.278m
D:1.278m
D:1.278m
D:1.278m
D:1.278m
D:1.278m
D:1.278m
D:1.278m
D:1.278m
D:1.278m
D:1.279m
D:1.279m
D:1.279m
D:1.279m
D:1.279m
D:1.279m
D:1.279m
D:1.279m
D:1.279m
D:1.279m
D:1.279m
D:1.279m
D:1.279m
D:1.279m
D:1.279m
D:1.279m
D:1.279m
D:1.279m
D:1.279m
D:1.279m
D:1.279m
D:1.279m
D:1.279m
D:1.279m
D:1.279m
D:1.279m
D:1.279m
D:1.279m
D:1.279m
D:1.279m
D:1.279m
D:1.279m
D:1.279m
D:1.279m
D:1.279m
D:1.279m
D:1.279m
D:1.279m
D:1.279m
D:1.279m
D:1.279m
D:1.279m
D:1.279m
D:1.279m
D:1.279m
D:1.279m
D:1.279m
D:1.279m
D:1.279m
D:1.279m
D:1.279m
D:1.279m
D:1.279m
D:1.279m
D:1.279m
D:1.279m
D:1.279m
D:1.279m
D:1.279m
D:1.278m
D:1.278m
D:1.278m
D:1.278m
D:1.278m
D:1.278m
D:1.279m
D:1.279m
D:1.279m
D:1.279m
D:1.279m
D:1.279m
D:1.279m
D:1.279m
D:1.279m
D:1.279m
D:1.279m
D:1.279m
D:1.279m
D:1.279m
D:1.279m
D:1.279m
D:1.279m
D:1.279m
D:1.279m
D:1.279m
D:1.279m
D:1.279m
D:1.279m
D:1.279m
D:1.279m
D:1.279m
D:1.279m
D:1.279m
D:1.279m
D:1.279m
D:1.279m
D:1.279m
D:1.279m
D:1.279m
D:1.279m
D:1.279m
D:1.279m
D:1.279m
D:1.279m
D:1.279m
D:1.279m
D:1.279m
D:1.279m
D:1.279m
D:1.279m
D:1.279m
D:1.279m
D:1.279m
D:1.279m
D:1.279m
D:1.279m
D:1.279m
D:1.279m
D:1.279m
D:1.279m
D:1.279m
D:1.279m
D:1.279m
D:1.279m
D:1.279m
D:1.279m
D:1.279m
D:1.279m
D:1.279m
D:1.279m
D:1.279m
D:1.279m
D:1.279m
D:1.279m
D:1.279m
D:1.279m
D:1.279m
D:1.279m
D:1.279m
D:1.279m
D:1.279m
D:1.279m
D:1.279m
D:1.279m
D:1.279m
D:1.279m
D:1.279m
D:1.279m
D:1.279m
D:1.279m
D:1.279m
D:1.279m
D:1.279m
D:1.279m
D:1.279m
D:1.279m
D:1.279m
D:1.279m
D:1.279m
D:1.279m
D:1.279m
D:1.279m
D:1.279m
D:1.279m
D:1.279m
D:1.279m
D:1.279m
D:1.279m
D:1.279m
D:1.279m
D:1.279m
D:1.279m
D:1.279m
D:1.279m
D:1.279m
D:1.277m
D:1.277m
D:1.277m
D:1.277m
D:1.277m
D:1.277m
D:1.279m
D:1.279m
D:1.279m
D:1.279m
D:1.279m
D:1.279m
D:1.279m
D:1.279m
D:1.279m
D:1.279m
D:1.279m
D:1.279m
D:1.279m
D:1.279m
D:1.279m
D:1.279m
D:1.279m
D:1.279m
D:1.279m
D:1.279m
D:1.279m
D:1.279m
D:1.279m
D:1.279m
D:1.279m
D:1.279m
D:1.279m
D:1.279m
D:1.279m
D:1.279m
D:1.279m
D:1.279m
D:1.279m
D:1.279m
D:1.279m
D:1.279m
D:1.279m
D:1.279m
D:1.279m
D:1.279m
D:1.279m
D:1.279m
D:1.279m
D:1.279m
D:1.279m
D:1.279m
D:1.279m
D:1.279m
D:1.279m
D:1.279m
D:1.279m
D:1.279m
D:1.279m
D:1.279m
D:1.279m
D:1.279m
D:1.279m
D:1.279m
D:1.279m
D:1.279m
D:1.279m
D:1.279m
D:1.279m
D:1.279m
D:1.279m
D:1.279m
D:1.279m
D:1.279m
D:1.279m
D:1.279m
D:1.279m
D:1.279m
D:1.279m
D:1.279m
D:1.279m
D:1.279m
D:1.279m
D:1.279m
D:1.279m
D:1.279m
D:1.279m
D:1.279m
D:1.279m
D:1.279m
D:1.279m
D:1.279m
D:1.279m
D:1.279m
D:1.279m
D:1.279m
D:1.279m
D:1.279m
D:1.279m
D:1.279m
D:1.279m
D:1.279m
D:1.279m
D:1.279m
D:1.279m
D:1.279m
D:1.279m
D:1.279m
D:1.279m
D:1.279m
D:1.279m
D:1.279m
D:1.279m
D:1.279m
D:1.279m
D:1.279m
D:1.279m
D:1.279m
D:1.279m
D:1.279m
D:1.279m
D:1.279m
D:1.279m
D:1.279m
D:1.279m
D:1.279m
D:1.279m
D:1.279m
D:1.279m
D:1.279m
D:1.279m
D:1.279m
D:1.279m
D:1.279m
D:1.279m
D:1.279m
D:1.279m
D:1.279m
D:1.279m
D:1.279m
D:1.279m
D:1.279m
D:1.279m
D:1.279m
D:1.279m
D:1.279m
D:1.279m
D:1.279m
D:1.279m
D:1.279m
D:1.279m
D:1.279m
D:1.279m
D:1.279m
D:1.279m
D:1.279m
D:1.279m
D:1.279m
D:1.279m
D:1.279m
D:1.279m
D:1.279m
D:1.279m
D:1.279m
D:1.279m
D:1.279m
D:1.279m
D:1.279m
D:1.279m
D:1.279m
D:1.279m
D:1.279m
D:1.278m
D:1.278m
D:1.278m
D:1.278m
D:1.278m
D:1.278m
D:1.278m
D:1.280m
D:1.280m
D:1.280m
D:1.280m
D:1.280m
D:1.280m
D:1.280m
D:1.280m
D:1.280m
D:1.280m
D:1.280m
D:1.280m
D:1.280m
D:1.280m
D:1.280m
D:1.280m
D:1.280m
D:1.279m
D:1.279m
D:1.279m
D:1.279m
D:1.279m
D:1.279m
D:1.279m
D:1.279m
D:1.279m
D:1.279m
D:1.279m
D:1.279m
D:1.279m
D:1.279m
D:1.279m
D:1.279m
D:1.279m
D:1.279m
D:1.279m
D:1.279m
D:1.279m
D:1.279m
D:1.279m
D:1.279m
D:1.279m
D:1.278m
D:1.278m
D:1.278m
D:1.278m
D:1.278m
D:1.278m
D:1.278m
D:1.278m
D:1.278m
D:1.278m
D:1.278m
D:1.278m
D:1.278m
D:1.278m
D:1.278m
D:1.278m
D:1.278m
D:1.278m
D:1.278m
D:1.278m
D:1.278m
D:1.278m
D:1.278m
D:1.278m
D:1.278m
D:1.278m
D:1.278m
D:1.278m
D:1.278m
D:1.278m
D:1.279m
D:1.279m
D:1.279m
D:1.279m
D:1.279m
D:1.279m
D:1.279m
D:1.279m
D:1.279m
D:1.279m
D:1.279m
D:1.279m
D:1.279m
D:1.279m
D:1.279m
D:1.279m
D:1.279m
D:1.279m
D:1.279m
D:1.279m
D:1.279m
D:1.279m
D:1.279m
D:1.279m
D:1.279m
D:1.279m
D:1.279m
D:1.279m
D:1.279m
D:1.279m
D:1.278m
D:1.278m
D:1.278m
D:1.278m
D:1.278m
D:1.278m
D:1.278m
D:1.278m
D:1.278m
D:1.278m
D:1.278m
D:1.278m
D:1.278m
D:1.278m
D:1.278m
D:1.278m
D:1.278m
D:1.278m
D:1.279m
D:1.279m
D:1.279m
D:1.279m
D:1.279m
D:1.279m
D:1.279m
D:1.279m
D:1.279m
D:1.279m
D:1.279m
D:1.278m
D:1.278m
D:1.278m
D:1.278m
D:1.278m
D:1.278m
D:1.279m
D:1.279m
D:1.279m
D:1.279m
D:1.279m
D:1.279m
D:1.279m
D:1.279m
D:1.279m
D:1.279m
D:1.279m
D:1.279m
D:1.279m
D:1.279m
D:1.279m
D:1.279m
D:1.279m
D:1.279m
D:1.279m
D:1.279m
D:1.279m
D:1.279m
D:1.279m
D:1.279m
D:1.279m
D:1.279m
D:1.279m
D:1.279m
D:1.279m
D:1.279m
D:1.279m
D:1.279m
D:1.279m
D:1.279m
D:1.279m
D:1.279m
D:1.279m
D:1.279m
D:1.279m
D:1.279m
D:1.279m
D:1.279m
D:1.279m
D:1.279m
D:1.279m
D:1.278m
D:1.278m
D:1.278m
D:1.278m
D:1.278m
D:1.278m
D:1.278m
D:1.279m
D:1.279m
D:1.279m
D:1.279m
D:1.279m
D:1.279m
D:1.279m
D:1.279m
D:1.279m
D:1.279m
D:1.279m
D:1.279m
D:1.279m
D:1.279m
D:1.279m
D:1.279m
D:1.279m
D:1.279m
D:1.279m
D:1.279m
D:1.279m
D:1.279m
D:1.279m
D:1.279m
D:1.278m
D:1.278m
D:1.278m
D:1.278m
D:1.278m
D:1.278m
D:1.279m
D:1.279m
D:1.279m
D:1.279m
D:1.279m
D:1.279m
D:1.278m
D:1.278m
D:1.278m
D:1.278m
D:1.278m
D:1.278m
D:1.278m
D:1.278m
D:1.277m
D:1.277m
D:1.277m
D:1.277m
D:1.277m
D:1.277m
D:1.277m
D:1.277m
D:1.277m
D:1.277m
D:1.279m
D:1.279m
D:1.279m
D:1.279m
D:1.279m
D:1.279m
D:1.279m
D:1.279m
D:1.279m
D:1.279m
D:1.279m
D:1.279m
D:1.279m
D:1.279m
D:1.279m
D:1.279m
D:1.279m
D:1.279m
D:1.279m
D:1.279m
D:1.279m
D:1.279m
D:1.279m
D:1.279m
D:1.279m
D:1.279m
D:1.279m
D:1.279m
D:1.279m
D:1.279m
D:1.279m
D:1.279m
D:1.279m
D:1.279m
D:1.279m
D:1.279m
D:1.279m
D:1.279m
D:1.279m
D:1.279m
D:1.279m
D:1.279m
D:1.279m
D:1.279m
D:1.279m
D:1.279m
D:1.279m
D:1.279m
D:1.279m
D:1.279m
D:1.279m
D:1.279m
D:1.279m
D:1.279m
D:1.279m
D:1.279m
D:1.279m
D:1.279m
D:1.279m
D:1.279m
D:1.279m
D:1.279m
D:1.279m
D:1.279m
D:1.278m
D:1.278m
D:1.278m
D:1.278m
D:1.278m
D:1.278m
D:1.280m
D:1.280m
D:1.280m
D:1.280m
D:1.280m
D:1.280m
D:1.280m
D:1.280m
D:1.280m
D:1.280m
D:1.280m
D:1.280m
D:1.280m
D:1.280m
D:1.280m
D:1.280m
D:1.280m
D:1.280m
D:1.280m
D:1.280m
D:1.280m
D:1.280m
D:1.280m
D:1.280m
D:1.280m
D:1.280m
D:1.280m
D:1.280m
D:1.280m
D:1.280m
D:1.280m
D:1.280m
D:1.280m
D:1.280m
D:1.280m
D:1.280m
D:1.280m
D:1.280m
D:1.280m
D:1.280m
D:1.278m
D:1.278m
D:1.278m
D:1.278m
D:1.278m
D:1.278m
D:1.278m
D:1.278m
D:1.278m
D:1.280m
D:1.280m
D:1.280m
D:1.280m
D:1.280m
D:1.280m
D:1.280m
D:1.280m
D:1.280m
D:1.280m
D:1.280m
D:1.280m
D:1.280m
D:1.280m
D:1.280m
D:1.280m
D:1.280m
D:1.277m
D:1.277m
D:1.277m
D:1.277m
D:1.277m
D:1.277m
D:1.277m
D:1.277m
D:1.277m
D:1.277m
D:1.277m
D:1.277m
D:1.277m
D:1.277m
D:1.277m
D:1.277m
D:1.277m
D:1.280m
D:1.280m
D:1.280m
D:1.280m
D:1.280m
D:1.280m
D:1.280m
D:1.280m
D:1.280m
D:1.280m
D:1.280m
D:1.280m
D:1.280m
D:1.280m
D:1.280m
D:1.280m
D:1.280m
D:1.280m
D:1.280m
D:1.280m
D:1.280m
D:1.280m
D:1.280m
D:1.280m
D:1.280m
D:1.280m
D:1.280m
D:1.280m
D:1.280m
D:1.280m
D:1.280m
D:1.280m
D:1.280m
D:1.278m
D:1.278m
D:1.278m
D:1.278m
D:1.278m
D:1.278m
D:1.278m
D:1.278m
D:1.278m
D:1.278m
D:1.278m
D:1.278m
D:1.278m
D:1.278m
D:1.278m
D:1.278m
D:1.278m
D:1.278m
D:1.278m
D:1.278m
D:1.278m
D:1.278m
D:1.278m
D:1.278m
D:1.278m
D:1.278m
D:1.278m
D:1.279m
D:1.279m
D:1.279m
D:1.279m
D:1.279m
D:1.279m
D:1.279m
D:1.279m
D:1.279m
D:1.279m
D:1.279m
D:1.279m
D:1.279m
D:1.279m
D:1.279m
D:1.279m
D:1.279m
D:1.279m
D:1.279m
D:1.279m
D:1.279m
D:1.278m
D:1.278m
D:1.278m
D:1.278m
D:1.278m
D:1.278m
D:1.278m
D:1.278m
D:1.278m
D:1.278m
D:1.278m
D:1.278m
D:1.278m
D:1.278m
D:1.278m
D:1.278m
D:1.278m
D:1.278m
D:1.278m
D:1.278m
D:1.278m
D:1.278m
D:1.278m
D:1.278m
D:1.278m
D:1.278m
D:1.278m
D:1.278m
D:1.278m
D:1.278m
D:1.278m
D:1.278m
D:1.278m
D:1.278m
D:1.278m
D:1.278m
D:1.278m
D:1.278m
D:1.278m
D:1.278m
D:1.278m
D:1.278m
D:1.278m
D:1.278m
D:1.278m
D:1.278m
D:1.278m
D:1.278m
D:1.278m
D:1.278m
D:1.278m
D:1.278m
D:1.278m
D:1.278m
D:1.278m
D:1.278m
D:1.278m
D:1.278m
D:1.278m
D:1.278m
D:1.278m
D:1.278m
D:1.278m
D:1.278m
D:1.278m
D:1.278m
D:1.278m
D:1.278m
D:1.278m
D:1.278m
D:1.278m
D:1.278m
D:1.278m
D:1.278m
D:1.278m
D:1.278m
D:1.278m
D:1.278m
D:1.278m
D:1.278m
D:1.278m
D:1.278m
D:1.278m
D:1.278m
D:1.278m
D:1.278m
D:1.278m
D:1.278m
D:1.278m
D:1.278m
D:1.278m
D:1.278m
D:1.278m
D:1.278m
D:1.278m
D:1.278m
D:1.278m
D:1.278m
D:1.278m
D:1.278m
D:1.278m
D:1.278m
D:1.278m
D:1.278m
D:1.278m
D:1.278m
D:1.278m
D:1.278m
D:1.278m
D:1.278m
D:1.278m
D:1.278m
D:1.278m
D:1.278m
D:1.278m
D:1.278m
D:1.278m
D:1.278m
D:1.278m
D:1.278m
D:1.278m
D:1.278m
D:1.278m
D:1.278m
D:1.278m
D:1.278m
D:1.278m
D:1.278m
D:1.278m
D:1.278m
D:1.278m
D:1.278m
D:1.278m
D:1.278m
D:1.278m
D:1.278m
D:1.278m
D:1.278m
D:1.278m
D:1.278m
D:1.278m
D:1.278m
D:1.278m
D:1.278m
D:1.278m
D:1.278m
D:1.278m
D:1.278m
D:1.278m
D:1.278m
D:1.278m
D:1.278m
D:1.278m
D:1.278m
D:1.278m
D:1.278m
D:1.278m
D:1.278m
D:1.278m
D:1.278m
D:1.278m
D:1.278m
D:1.278m
D:1.278m
D:1.278m
D:1.278m
D:1.278m
D:1.278m
D:1.278m
D:1.278m
D:1.279m
D:1.279m
D:1.279m
D:1.279m
D:1.279m
D:1.279m
D:1.279m
D:1.279m
D:1.279m
D:1.279m
D:1.279m
D:1.279m
D:1.279m
D:1.279m
D:1.279m
D:1.279m
D:1.279m
D:1.279m
D:1.279m
D:1.279m
D:1.279m
D:1.279m
D:1.279m
D:1.279m
D:1.279m
D:1.279m
D:1.279m
D:1.279m
D:1.279m
D:1.279m
D:1.279m
D:1.279m
D:1.279m
D:1.279m
D:1.279m
D:1.279m
D:1.279m
D:1.279m
D:1.279m
D:1.279m
D:1.279m
D:1.279m
D:1.279m
D:1.279m
D:1.279m
D:1.279m
D:1.279m
D:1.279m
D:1.279m
D:1.279m
D:1.279m
D:1.279m
D:1.279m
D:1.279m
D:1.279m
D:1.279m
D:1.279m
D:1.279m
D:1.279m
D:1.279m
D:1.279m
D:1.279m
D:1.279m
D:1.279m
D:1.279m
D:1.279m
D:1.279m
D:1.279m
D:1.279m
D:1.279m
D:1.279m
D:1.279m
D:1.279m
D:1.279m
D:1.279m
D:1.279m
D:1.279m
D:1.279m
D:1.279m
D:1.279m
D:1.279m
D:1.279m
D:1.279m
D:1.279m
D:1.279m
D:1.279m
D:1.279m
D:1.279m
D:1.279m
D:1.279m
D:1.279m
D:1.279m
D:1.279m
D:1.279m
D:1.279m
D:1.279m
D:1.279m
D:1.279m
D:1.279m
D:1.279m
D:1.279m
D:1.279m
D:1.279m
D:1.279m
D:1.279m
D:1.279m
D:1.279m
D:1.279m
D:1.279m
D:1.279m
D:1.279m
D:1.279m
D:1.279m
D:1.279m
D:1.279m
D:1.279m
D:1.279m
D:1.279m
D:1.279m
D:1.279m
D:1.279m
D:1.279m
D:1.279m
D:1.279m
D:1.279m
D:1.279m
D:1.279m
D:1.279m
D:1.279m
D:1.279m
D:1.279m
D:1.279m
D:1.279m
D:1.279m
D:1.279m
D:1.279m
D:1.279m
D:1.279m
D:1.279m
D:1.279m
D:1.279m
D:1.279m
D:1.279m
D:1.279m
D:1.279m
D:1.279m
D:1.279m
D:1.279m
D:1.279m
D:1.279m
D:1.279m
D:1.279m
D:1.279m
D:1.279m
D:1.279m
D:1.279m
D:1.279m
D:1.279m
D:1.279m
D:1.279m
D:1.279m
D:1.279m
D:1.279m
D:1.279m
D:1.279m
D:1.279m
D:1.279m
D:1.279m
D:1.279m
D:1.279m
D:1.279m
D:1.279m
D:1.279m
D:1.279m
D:1.279m
D:1.279m
D:1.279m
D:1.279m
D:1.279m
D:1.279m
D:1.279m
D:1.279m
D:1.279m
D:1.279m
D:1.279m
D:1.279m
D:1.279m
D:1.279m
D:1.279m
D:1.279m
D:1.279m
D:1.279m
D:1.279m
D:1.279m
D:1.279m
D:1.279m
D:1.279m
D:1.279m
D:1.279m
D:1.279m
D:1.279m
D:1.279m
D:1.279m
D:1.279m
D:1.279m
D:1.279m
D:1.279m
D:1.279m
D:1.279m
D:1.279m
D:1.279m
D:1.279m
D:1.279m
D:1.279m
D:1.279m
D:1.279m
D:1.279m
D:1.279m
D:1.279m
D:1.279m
D:1.279m
D:1.279m
D:1.279m
D:1.279m
D:1.279m
D:1.279m
D:1.279m
D:1.279m
D:1.279m
D:1.279m
D:1.279m
D:1.279m
D:1.279m
D:1.279m
D:1.279m
D:1.279m
D:1.279m
D:1.279m
D:1.279m
D:1.279m
D:1.279m
D:1.279m
D:1.279m
D:1.279m
D:1.279m
D:1.279m
D:1.279m
D:1.279m
D:1.279m
D:1.279m
D:1.279m
D:1.279m
D:1.279m
D:1.279m
D:1.279m
D:1.279m
D:1.279m
D:1.279m
D:1.279m
D:1.279m
D:1.279m
D:1.279m
D:1.279m
D:1.279m
D:1.279m
D:1.279m
D:1.278m
D:1.278m
D:1.278m
D:1.278m
D:1.278m
D:1.278m
D:1.278m
D:1.278m
D:1.278m
D:1.278m
D:1.278m
D:1.278m
D:1.278m
D:1.278m
D:1.278m
D:1.278m
D:1.278m
D:1.278m
D:1.279m
D:1.279m
D:1.279m
D:1.279m
D:1.279m
D:1.279m
D:1.279m
D:1.279m
D:1.278m
D:1.278m
D:1.278m
D:1.278m
D:1.278m
D:1.278m
D:1.278m
D:1.278m
D:1.278m
D:1.278m
D:1.278m
D:1.278m
D:1.278m
D:1.278m
D:1.278m
D:1.278m
D:1.278m
D:1.278m
D:1.278m
D:1.278m
D:1.278m
D:1.278m
D:1.278m
D:1.278m
D:1.278m
D:1.278m
D:1.278m
D:1.278m
D:1.278m
D:1.278m
D:1.278m
D:1.278m
D:1.278m
D:1.278m
D:1.278m
D:1.278m
D:1.278m
D:1.278m
D:1.278m
D:1.278m
D:1.278m
D:1.278m
D:1.278m
D:1.278m
D:1.278m
D:1.278m
D:1.278m
D:1.278m
D:1.278m
D:1.278m
D:1.278m
D:1.278m
D:1.278m
D:1.278m
D:1.278m
D:1.278m
D:1.278m
D:1.278m
D:1.278m
D:1.278m
D:1.278m
D:1.278m
D:1.278m
D:1.278m
D:1.278m
D:1.278m
D:1.278m
D:1.278m
D:1.278m
D:1.278m
D:1.278m
D:1.278m
D:1.278m
D:1.278m
D:1.278m
D:1.278m
D:1.278m
D:1.278m
D:1.278m
D:1.278m
D:1.278m
D:1.278m
D:1.278m
D:1.278m
D:1.278m
D:1.278m
D:1.278m
D:1.278m
D:1.278m
D:1.278m
D:1.278m
D:1.278m
D:1.278m
D:1.278m
D:1.278m
D:1.278m
D:1.278m
D:1.278m
D:1.278m
D:1.278m
D:1.278m
D:1.278m
D:1.278m
D:1.278m
D:1.278m
D:1.278m
D:1.278m
D:1.278m
D:1.278m
D:1.278m
D:1.278m
D:1.278m
D:1.278m
D:1.278m
D:1.278m
D:1.278m
D:1.278m
D:1.278m
D:1.278m
D:1.278m
D:1.278m
D:1.278m
D:1.278m
D:1.278m
D:1.278m
D:1.278m
D:1.278m
D:1.278m
D:1.278m
D:1.278m
D:1.278m
D:1.278m
D:1.278m
D:1.278m
D:1.278m
D:1.278m
D:1.280m
D:1.280m
D:1.280m
D:1.280m
D:1.280m
D:1.280m
D:1.280m
D:1.280m
D:1.280m
D:1.280m
D:1.280m
D:1.280m
D:1.280m
D:1.280m
D:1.280m
D:1.280m
D:1.280m
D:1.280m
D:1.280m
D:1.277m
D:1.277m
D:1.277m
D:1.277m
D:1.277m
D:1.277m
D:1.279m
D:1.279m
D:1.279m
D:1.279m
D:1.279m
D:1.279m
D:1.279m
D:1.279m
D:1.279m
D:1.279m
D:1.279m
D:1.279m
D:1.279m
D:1.279m
D:1.279m
D:1.279m
D:1.279m
D:1.279m
D:1.279m
D:1.279m
D:1.279m
D:1.279m
D:1.279m
D:1.279m
D:1.279m
D:1.279m
D:1.279m
D:1.279m
D:1.279m
D:1.279m
D:1.279m
D:1.279m
D:1.279m
D:1.279m
D:1.279m
D:1.279m
D:1.279m
D:1.279m
D:1.279m
D:1.279m
D:1.279m
D:1.279m
D:1.279m
D:1.279m
D:1.279m
D:1.279m
D:1.279m
D:1.279m
D:1.279m
D:1.279m
D:1.279m
D:1.280m
D:1.280m
D:1.280m
D:1.280m
D:1.280m
D:1.280m
D:1.278m
D:1.278m
D:1.278m
D:1.278m
D:1.278m
D:1.278m
D:1.278m
D:1.278m
D:1.278m
D:1.278m
D:1.278m
D:1.278m
D:1.278m
D:1.278m
D:1.278m
D:1.278m
D:1.278m
D:1.278m
D:1.278m
D:1.278m
D:1.278m
D:1.278m
D:1.278m
D:1.278m
D:1.278m
D:1.278m
D:1.278m
D:1.278m
D:1.278m
D:1.279m
D:1.279m
D:1.279m
D:1.279m
D:1.279m
D:1.279m
D:1.279m
D:1.279m
D:1.279m
D:1.279m
D:1.278m
D:1.278m
D:1.278m
D:1.278m
D:1.278m
D:1.278m
D:1.278m
D:1.278m
D:1.278m
D:1.278m
D:1.278m
D:1.278m
D:1.278m
D:1.278m
D:1.278m
D:1.278m
D:1.278m
D:1.278m
D:1.278m
D:1.278m
D:1.278m
D:1.278m
D:1.278m
D:1.278m
D:1.278m
D:1.278m
D:1.278m
D:1.278m
D:1.278m
D:1.278m
D:1.278m
D:1.278m
D:1.278m
D:1.278m
D:1.278m
D:1.278m
D:1.278m
D:1.278m
D:1.278m
D:1.278m
D:1.278m
D:1.278m
D:1.278m
D:1.278m
D:1.278m
D:1.278m
D:1.278m
D:1.278m
D:1.278m
D:1.278m
D:1.278m
D:1.278m
D:1.278m
D:1.278m
D:1.278m
D:1.278m
D:1.278m
D:1.278m
D:1.278m
D:1.280m
D:1.280m
D:1.280m
D:1.280m
D:1.280m
D:1.280m
D:1.280m
D:1.280m
D:1.280m
D:1.280m
D:1.280m
D:1.280m
D:1.280m
D:1.280m
D:1.280m
D:1.280m
D:1.280m
D:1.280m
D:1.280m
D:1.280m
D:1.280m
D:1.280m
D:1.280m
D:1.280m
D:1.280m
D:1.280m
D:1.280m
D:1.280m
D:1.280m
D:1.280m
D:1.280m
D:1.280m
D:1.280m
D:1.280m
D:1.280m
D:1.280m
D:1.280m
D:1.280m
D:1.280m
D:1.280m
D:1.280m
D:1.280m
D:1.280m
D:1.280m
D:1.280m
D:1.280m
D:1.280m
D:1.280m
D:1.280m
D:1.280m
D:1.280m
D:1.280m
D:1.280m
D:1.280m
D:1.280m
D:1.280m
D:1.279m
D:1.279m
D:1.279m
D:1.279m
D:1.279m
D:1.279m
D:1.279m
D:1.279m
D:1.279m
D:1.279m
D:1.279m
D:1.279m
D:1.279m
D:1.279m
D:1.279m
D:1.279m
D:1.279m
D:1.279m
D:1.279m
D:1.279m
D:1.279m
D:1.279m
D:1.279m
D:1.279m
D:1.279m
D:1.279m
D:1.279m
D:1.279m
D:1.279m
D:1.279m
D:1.279m
D:1.279m
D:1.279m
D:1.279m
D:1.279m
D:1.279m
D:1.279m
D:1.279m
D:1.279m
D:1.279m
D:1.279m
D:1.279m
D:1.279m
D:1.279m
D:1.279m
D:1.279m
D:1.279m
D:1.279m
D:1.279m
D:1.279m
D:1.279m
D:1.279m
D:1.279m
D:1.279m
D:1.279m
D:1.279m
D:1.279m
D:1.279m
D:1.279m
D:1.279m
D:1.279m
D:1.279m
D:1.279m
D:1.279m
D:1.279m
D:1.279m
D:1.279m
D:1.279m
D:1.279m
D:1.279m
D:1.279m
D:1.279m
D:1.279m
D:1.279m
D:1.279m
D:1.279m
D:1.279m
D:1.279m
D:1.279m
D:1.279m
D:1.279m
D:1.279m
D:1.279m
D:1.279m
D:1.279m
D:1.279m
D:1.279m
D:1.279m
D:1.279m
D:1.279m
D:1.279m
D:1.279m
D:1.279m
D:1.279m
D:1.279m
D:1.279m
D:1.279m
D:1.279m
D:1.279m
D:1.279m
D:1.279m
D:1.279m
D:1.279m
D:1.279m
D:1.279m
D:1.279m
D:1.279m
D:1.279m
D:1.279m
D:1.279m
D:1.279m
D:1.279m
D:1.279m
D:1.279m
D:1.279m
D:1.279m
D:1.279m
D:1.279m
D:1.279m
D:1.279m
D:1.279m
D:1.279m
D:1.279m
D:1.279m
D:1.279m
D:1.279m
D:1.279m
D:1.279m
D:1.279m
D:1.279m
D:1.279m
D:1.279m
D:1.279m
D:1.279m
D:1.279m
D:1.279m
D:1.278m
D:1.278m
D:1.278m
D:1.278m
D:1.278m
D:1.278m
D:1.278m
D:1.278m
D:1.279m
D:1.279m
D:1.279m
D:1.279m
D:1.279m
D:1.279m
D:1.279m
D:1.279m
D:1.279m
D:1.279m
D:1.279m
D:1.279m
D:1.279m
D:1.279m
D:1.279m
D:1.279m
D:1.279m
D:1.279m
D:1.279m
D:1.279m
D:1.279m
D:1.279m
D:1.279m
D:1.279m
D:1.279m
D:1.279m
D:1.279m
D:1.279m
D:1.279m
D:1.279m
D:1.279m
D:1.279m
D:1.279m
D:1.279m
D:1.279m
D:1.279m
D:1.279m
D:1.279m
D:1.279m
D:1.279m
D:1.279m
D:1.279m
D:1.279m
D:1.279m
D:1.279m
D:1.279m
D:1.279m
D:1.279m
D:1.279m
D:1.279m
D:1.279m
D:1.279m
D:1.279m
D:1.279m
D:1.279m
D:1.279m
D:1.279m
D:1.279m
D:1.279m
D:1.279m
D:1.279m
D:1.279m
D:1.279m
D:1.279m
D:1.279m
D:1.279m
D:1.279m
D:1.279m
D:1.279m
D:1.279m
D:1.279m
D:1.279m
D:1.279m
D:1.279m
D:1.279m
D:1.279m
D:1.279m
D:1.279m
D:1.279m
D:1.279m
D:1.279m
D:1.279m
D:1.279m
D:1.279m
D:1.279m
D:1.279m
D:1.279m
D:1.279m
D:1.279m
D:1.279m
D:1.279m
D:1.279m
D:1.279m
D:1.279m
D:1.279m
D:1.279m
D:1.279m
D:1.279m
D:1.279m
D:1.279m
D:1.279m
D:1.279m
D:1.279m
D:1.279m
D:1.279m
D:1.279m
D:1.279m
D:1.279m
D:1.279m
D:1.279m
D:1.279m
D:1.279m
D:1.279m
D:1.279m
D:1.279m
D:1.279m
D:1.279m
D:1.279m
D:1.279m
D:1.279m
D:1.279m
D:1.279m
D:1.279m
D:1.279m
D:1.279m
D:1.279m
D:1.278m
D:1.278m
D:1.278m
D:1.278m
D:1.278m
D:1.278m
D:1.278m
D:1.278m
D:1.278m
D:1.278m
D:1.278m
D:1.278m
D:1.279m
D:1.279m
D:1.279m
D:1.279m
D:1.279m
D:1.279m
D:1.279m
D:1.279m
D:1.279m
D:1.279m
D:1.279m
D:1.279m
D:1.279m
D:1.279m
D:1.279m
D:1.279m
D:1.279m
D:1.279m
D:1.279m
D:1.279m
D:1.279m
D:1.279m
D:1.279m
D:1.279m
D:1.279m
D:1.279m
D:1.279m
D:1.279m
D:1.279m
D:1.279m
D:1.279m
D:1.279m
D:1.279m
D:1.279m
D:1.279m
D:1.279m
D:1.279m
D:1.279m
D:1.279m
D:1.279m
D:1.279m
D:1.279m
D:1.279m
D:1.279m
D:1.279m
D:1.279m
D:1.279m
D:1.278m
D:1.278m
D:1.278m
D:1.278m
D:1.278m
D:1.278m
D:1.278m
D:1.278m
D:1.278m
D:1.279m
D:1.279m
D:1.279m
D:1.279m
D:1.279m
D:1.279m
D:1.279m
D:1.279m
D:1.279m
D:1.279m
D:1.279m
D:1.279m
D:1.280m
D:1.280m
D:1.280m
D:1.280m
D:1.280m
D:1.280m
D:1.278m
D:1.278m
D:1.278m
D:1.278m
D:1.278m
D:1.278m
D:1.278m
D:1.278m
D:1.278m
D:1.278m
D:1.278m
D:1.278m
D:1.278m
D:1.278m
D:1.278m
D:1.278m
D:1.278m
D:1.278m
D:1.278m
D:1.278m
D:1.278m
D:1.278m
D:1.278m
D:1.278m
D:1.278m
D:1.278m
D:1.278m
D:1.278m
D:1.278m
D:1.278m
D:1.278m
D:1.278m
D:1.278m
D:1.278m
D:1.278m
D:1.278m
D:1.278m
D:1.278m
D:1.278m
D:1.278m
D:1.278m
D:1.278m
D:1.278m
D:1.278m
D:1.278m
D:1.278m
D:1.278m
D:1.278m
D:1.278m
D:1.278m
D:1.278m
D:1.278m
D:1.278m
D:1.278m
D:1.278m
D:1.278m
D:1.278m
D:1.278m
D:1.278m
D:1.278m
D:1.278m
D:1.278m
D:1.278m
D:1.278m
D:1.278m
D:1.278m
D:1.278m
D:1.278m
D:1.278m
D:1.278m
D:1.278m
D:1.278m
D:1.278m
D:1.278m
D:1.278m
D:1.278m
D:1.278m
D:1.278m
D:1.278m
D:1.278m
D:1.278m
D:1.278m
D:1.278m
D:1.278m
D:1.279m
D:1.279m
D:1.279m
D:1.279m
D:1.279m
D:1.279m
D:1.279m
D:1.279m
D:1.279m
D:1.279m
D:1.279m
D:1.279m
D:1.279m
D:1.279m
D:1.278m
D:1.278m
D:1.278m
D:1.278m
D:1.278m
D:1.278m
D:1.278m
D:1.278m
D:1.278m
D:1.278m
D:1.278m
D:1.278m
D:1.278m
D:1.278m
D:1.278m
D:1.278m
D:1.278m
D:1.278m
D:1.278m
D:1.278m
D:1.278m
D:1.278m
D:1.278m
D:1.278m
D:1.278m
D:1.278m
D:1.278m
D:1.278m
D:1.278m
D:1.278m
D:1.278m
D:1.278m
D:1.278m
D:1.278m
D:1.279m
D:1.279m
D:1.279m
D:1.279m
D:1.279m
D:1.279m
D:1.280m
D:1.280m
D:1.280m
D:1.280m
D:1.280m
D:1.280m
D:1.280m
D:1.278m
D:1.278m
D:1.278m
D:1.278m
D:1.278m
D:1.278m
D:1.278m
D:1.278m
D:1.278m
D:1.278m
D:1.278m
D:1.278m
D:1.278m
D:1.278m
D:1.278m
D:1.278m
D:1.278m
D:1.278m
D:1.278m
D:1.278m
D:1.278m
D:1.278m
D:1.278m
D:1.278m
D:1.278m
D:1.278m
D:1.278m
D:1.278m
D:1.278m
D:1.278m
D:1.278m
D:1.278m
D:1.278m
D:1.278m
D:1.278m
D:1.278m
D:1.278m
D:1.278m
D:1.278m
D:1.278m
D:1.278m
D:1.279m
D:1.279m
D:1.279m
D:1.279m
D:1.279m
D:1.279m
D:1.279m
D:1.279m
D:1.279m
D:1.279m
D:1.279m
D:1.279m
D:1.279m
D:1.279m
D:1.279m
D:1.279m
D:1.279m
D:1.279m
D:1.279m
D:1.279m
D:1.279m
D:1.279m
D:1.279m
D:1.279m
D:1.279m
D:1.279m
D:1.279m
D:1.279m
D:1.279m
D:1.278m
D:1.278m
D:1.278m
D:1.278m
D:1.278m
D:1.278m
D:1.278m
D:1.278m
D:1.278m
D:1.278m
D:1.278m
D:1.278m
D:1.278m
D:1.278m
D:1.278m
D:1.278m
D:1.278m
D:1.278m
D:1.278m
D:1.278m
D:1.278m
D:1.278m
D:1.278m
D:1.278m
D:1.278m
D:1.278m
D:1.278m
D:1.278m
D:1.278m
D:1.278m
D:1.278m
D:1.278m
D:1.278m
D:1.278m
D:1.278m
D:1.278m
D:1.278m
D:1.278m
D:1.278m
D:1.278m
D:1.278m
D:1.278m
D:1.278m
D:1.278m
D:1.278m
D:1.278m
D:1.278m
D:1.278m
D:1.278m
D:1.278m
D:1.278m
D:1.278m
D:1.278m
D:1.278m
D:1.278m
D:1.278m
D:1.279m
D:1.279m
D:1.279m
D:1.279m
D:1.279m
D:1.279m
D:1.280m
D:1.280m
D:1.280m
D:1.280m
D:1.280m
D:1.280m
D:1.280m
D:1.280m
D:1.280m
D:1.280m
D:1.280m
D:1.280m
D:1.280m
D:1.280m
D:1.280m
D:1.280m
D:1.280m
D:1.280m
D:1.280m
D:1.280m
D:1.280m
D:1.280m
D:1.280m
D:1.280m
D:1.280m
D:1.280m
D:1.280m
D:1.280m
D:1.280m
D:1.280m
D:1.280m
D:1.280m
D:1.280m
D:1.278m
D:1.278m
D:1.278m
D:1.278m
D:1.278m
D:1.278m
D:1.278m
D:1.278m
D:1.278m
D:1.279m
D:1.279m
D:1.279m
D:1.279m
D:1.279m
D:1.279m
D:1.279m
D:1.279m
D:1.279m
D:1.279m
D:1.279m
D:1.279m
D:1.279m
D:1.279m
D:1.279m
D:1.279m
D:1.279m
D:1.279m
D:1.278m
D:1.278m
D:1.278m
D:1.278m
D:1.278m
D:1.278m
D:1.278m
D:1.278m
D:1.278m
D:1.278m
D:1.278m
D:1.278m
D:1.278m
D:1.278m
D:1.278m
D:1.278m
D:1.278m
D:1.278m
D:1.278m
D:1.278m
D:1.278m
D:1.278m
D:1.278m
D:1.278m
D:1.278m
D:1.278m
D:1.278m
D:1.278m
D:1.278m
D:1.278m
D:1.278m
D:1.278m
D:1.278m
D:1.278m
D:1.278m
D:1.278m
D:1.278m
D:1.278m
D:1.278m
D:1.278m
D:1.278m
D:1.278m
D:1.278m
D:1.278m
D:1.278m
D:1.278m
D:1.278m
D:1.278m
D:1.278m
D:1.279m
D:1.279m
D:1.279m
D:1.279m
D:1.279m
D:1.279m
D:1.279m
D:1.279m
D:1.279m
D:1.279m
D:1.279m
D:1.279m
D:1.279m
D:1.279m
D:1.279m
D:1.279m
D:1.279m
D:1.279m
D:1.279m
D:1.279m
D:1.279m
D:1.279m
D:1.279m
D:1.279m
D:1.279m
D:1.279m
D:1.279m
D:1.279m
D:1.279m
D:1.279m
D:1.279m
D:1.279m
D:1.279m
D:1.279m
D:1.279m
D:1.279m
D:1.279m
D:1.279m
D:1.279m
D:1.278m
D:1.278m
D:1.278m
D:1.278m
D:1.278m
D:1.278m
D:1.279m
D:1.279m
D:1.279m
D:1.279m
D:1.279m
D:1.279m
D:1.279m
D:1.279m
D:1.279m
D:1.279m
D:1.279m
D:1.279m
D:1.279m
D:1.279m
D:1.279m
D:1.279m
D:1.279m
D:1.279m
D:1.279m
D:1.278m
D:1.278m
D:1.278m
D:1.278m
D:1.278m
D:1.278m
D:1.278m
D:1.278m
D:1.278m
D:1.278m
D:1.278m
D:1.278m
D:1.278m
D:1.278m
D:1.278m
D:1.278m
D:1.278m
D:1.278m
D:1.278m
D:1.278m
D:1.278m
D:1.278m
D:1.278m
D:1.278m
D:1.278m
D:1.278m
D:1.278m
D:1.278m
D:1.278m
D:1.278m
D:1.278m
D:1.278m
D:1.278m
D:1.278m
D:1.278m
D:1.278m
D:1.278m
D:1.278m
D:1.278m
D:1.278m
D:1.278m
D:1.278m
D:1.278m
D:1.278m
D:1.278m
D:1.278m
D:1.278m
D:1.278m
D:1.278m
D:1.278m
D:1.278m
D:1.278m
D:1.278m
D:1.278m
D:1.278m
D:1.278m
D:1.278m
D:1.278m
D:1.278m
D:1.278m
D:1.278m
D:1.278m
D:1.278m
D:1.278m
D:1.278m
D:1.278m
D:1.278m
D:1.278m
D:1.278m
D:1.278m
D:1.278m
D:1.278m
D:1.278m
D:1.278m
D:1.278m
D:1.278m
D:1.278m
D:1.278m
D:1.278m
D:1.278m
D:1.278m
D:1.278m
D:1.278m
D:1.278m
D:1.278m
D:1.278m
D:1.278m
D:1.278m
D:1.278m
D:1.278m
D:1.278m
D:1.278m
D:1.278m
D:1.278m
D:1.278m
D:1.278m
D:1.278m
D:1.278m
D:1.278m
D:1.278m
D:1.278m
D:1.278m
D:1.278m
D:1.278m
D:1.278m
D:1.278m
D:1.278m
D:1.278m
D:1.278m
D:1.278m
D:1.278m
D:1.278m
D:1.278m
D:1.278m
D:1.278m
D:1.278m
D:1.278m
D:1.278m
D:1.278m
D:1.278m
D:1.278m
D:1.278m
D:1.278m
D:1.278m
D:1.278m
D:1.278m
D:1.278m
D:1.278m
D:1.278m
D:1.278m
D:1.278m
D:1.278m
D:1.278m
D:1.278m
D:1.278m
D:1.278m
D:1.278m
D:1.278m
D:1.278m
D:1.278m
D:1.278m
D:1.278m
D:1.278m
D:1.278m
D:1.278m
D:1.278m
D:1.278m
D:1.278m
D:1.278m
D:1.278m
D:1.278m
D:1.278m
D:1.278m
D:1.278m
D:1.278m
D:1.278m
D:1.278m
D:1.278m
D:1.278m
D:1.278m
D:1.278m
D:1.278m
D:1.278m
D:1.278m
D:1.278m
D:1.278m
D:1.278m
D:1.278m
D:1.278m
D:1.278m
D:1.278m
D:1.278m
D:1.278m
D:1.278m
D:1.278m
D:1.278m
D:1.278m
D:1.278m
D:1.278m
D:1.278m
D:1.278m
D:1.278m
D:1.277m
D:1.277m
D:1.277m
D:1.277m
D:1.277m
D:1.277m
D:1.279m
D:1.279m
D:1.279m
D:1.279m
D:1.279m
D:1.279m
D:1.279m
D:1.279m
D:1.279m
D:1.279m
D:1.279m
D:1.279m
D:1.279m
D:1.279m
D:1.279m
D:1.279m
D:1.279m
D:1.279m
D:1.279m
D:1.279m
D:1.279m
D:1.279m
D:1.279m
D:1.279m
D:1.279m
D:1.279m
D:1.279m
D:1.279m
D:1.279m
D:1.279m
D:1.279m
D:1.279m
D:1.279m
D:1.279m
D:1.279m
D:1.279m
D:1.279m
D:1.279m
D:1.279m
D:1.279m
D:1.279m
D:1.279m
D:1.279m
D:1.279m
D:1.279m
D:1.279m
D:1.279m
D:1.279m
D:1.279m
D:1.279m
D:1.279m
D:1.279m
D:1.279m
D:1.279m
D:1.279m
D:1.279m
D:1.279m
D:1.279m
D:1.279m
D:1.279m
D:1.278m
D:1.278m
D:1.278m
D:1.278m
D:1.278m
D:1.278m
D:1.278m
D:1.278m
D:1.279m
D:1.279m
D:1.279m
D:1.279m
D:1.279m
D:1.279m
D:1.279m
D:1.279m
D:1.279m
D:1.279m
D:1.279m
D:1.279m
D:1.279m
D:1.279m
D:1.279m
D:1.279m
D:1.279m
D:1.279m
D:1.279m
D:1.279m
D:1.279m
D:1.279m
D:1.279m
D:1.279m
D:1.279m
D:1.279m
D:1.279m
D:1.279m
D:1.279m
D:1.279m
D:1.279m
D:1.279m
D:1.279m
D:1.279m
D:1.279m
D:1.279m
D:1.279m
D:1.282m
D:1.282m
D:1.282m
D:1.282m
D:1.282m
D:1.282m
D:1.282m
D:1.282m
D:1.282m
D:1.282m
D:1.282m
D:1.282m
D:1.279m
D:1.279m
D:1.279m
D:1.279m
D:1.279m
D:1.279m
D:1.279m
D:1.279m
D:1.279m
D:1.279m
D:1.279m
D:1.279m
D:1.279m
D:1.279m
D:1.279m
D:1.279m
D:1.279m
D:1.279m
D:1.279m
D:1.279m
D:1.279m
D:1.279m
D:1.279m
D:1.279m
D:1.279m
D:1.279m
D:1.279m
D:1.279m
D:1.279m
D:1.279m
D:1.279m
D:1.279m
D:1.279m
D:1.279m
D:1.279m
D:1.279m
D:1.279m
D:1.279m
D:1.279m
D:1.279m
D:1.279m
D:1.279m
D:1.279m
D:1.279m
D:1.279m
D:1.279m
D:1.279m
D:1.279m
D:1.279m
D:1.279m
D:1.279m
D:1.279m
D:1.279m
D:1.279m
D:1.279m
D:1.279m
D:1.279m
D:1.279m
D:1.279m
D:1.279m
D:1.279m
D:1.279m
D:1.279m
D:1.279m
D:1.279m
D:1.279m
D:1.279m
D:1.279m
D:1.279m
D:1.279m
D:1.279m
D:1.279m
D:1.279m
D:1.279m
D:1.279m
D:1.279m
D:1.279m
D:1.279m
D:1.279m
D:1.279m
D:1.279m
D:1.279m
D:1.279m
D:1.279m
D:1.279m
D:1.279m
D:1.279m
D:1.279m
D:1.279m
D:1.279m
D:1.279m
D:1.279m
D:1.279m
D:1.277m
D:1.277m
D:1.277m
D:1.277m
D:1.277m
D:1.277m
D:1.279m
D:1.279m
D:1.279m
D:1.279m
D:1.279m
D:1.279m
D:1.279m
D:1.279m
D:1.279m
D:1.279m
D:1.279m
D:1.279m
D:1.279m
D:1.279m
D:1.279m
D:1.279m
D:1.279m
D:1.279m
D:1.279m
D:1.279m
D:1.279m
D:1.279m
D:1.279m
D:1.278m
D:1.278m
D:1.278m
D:1.278m
D:1.278m
D:1.278m
D:1.278m
D:1.278m
D:1.278m
D:1.278m
D:1.278m
D:1.278m
D:1.278m
D:1.278m
D:1.278m
D:1.278m
D:1.278m
D:1.278m
D:1.278m
D:1.278m
D:1.278m
D:1.278m
D:1.278m
D:1.278m
D:1.278m
D:1.278m
D:1.278m
D:1.278m
D:1.278m
D:1.278m
D:1.278m
D:1.278m
D:1.278m
D:1.278m
D:1.278m
D:1.278m
D:1.278m
D:1.278m
D:1.278m
D:1.278m
D:1.278m
D:1.278m
D:1.278m
D:1.278m
D:1.278m
D:1.278m
D:1.280m
D:1.280m
D:1.280m
D:1.280m
D:1.280m
D:1.280m
D:1.280m
D:1.280m
D:1.280m
D:1.278m
D:1.278m
D:1.278m
D:1.278m
D:1.278m
D:1.278m
D:1.278m
D:1.278m
D:1.278m
D:1.278m
D:1.278m
D:1.278m
D:1.278m
D:1.278m
D:1.278m
D:1.278m
D:1.278m
D:1.278m
D:1.278m
D:1.278m
D:1.278m
D:1.278m
D:1.278m
D:1.278m
D:1.278m
D:1.278m
D:1.278m
D:1.278m
D:1.278m
D:1.278m
D:1.278m
D:1.278m
D:1.278m
D:1.278m
D:1.278m
D:1.278m
D:1.278m
D:1.278m
D:1.278m
D:1.278m
D:1.278m
D:1.278m
D:1.279m
D:1.279m
D:1.279m
D:1.279m
D:1.279m
D:1.279m
D:1.277m
D:1.277m
D:1.277m
D:1.277m
D:1.277m
D:1.277m
D:1.279m
D:1.279m
D:1.279m
D:1.279m
D:1.279m
D:1.279m
D:1.279m
D:1.279m
D:1.279m
D:1.279m
D:1.279m
D:1.279m
D:1.279m
D:1.279m
D:1.279m
D:1.279m
D:1.279m
D:1.279m
D:1.279m
D:1.279m
D:1.279m
D:1.279m
D:1.279m
D:1.279m
D:1.279m
D:1.279m
D:1.279m
D:1.279m
D:1.279m
D:1.279m
D:1.279m
D:1.279m
D:1.279m
D:1.279m
D:1.279m
D:1.279m
D:1.279m
D:1.279m
D:1.279m
D:1.279m
D:1.279m
D:1.279m
D:1.279m
D:1.279m
D:1.279m
D:1.279m
D:1.279m
D:1.279m
D:1.279m
D:1.279m
D:1.279m
D:1.280m
D:1.280m
D:1.280m
D:1.280m
D:1.280m
D:1.280m
D:1.280m
D:1.280m
D:1.280m
D:1.280m
D:1.280m
D:1.278m
D:1.278m
D:1.278m
D:1.278m
D:1.278m
D:1.278m
D:1.278m
D:1.278m
D:1.278m
D:1.278m
D:1.278m
D:1.278m
D:1.278m
D:1.278m
D:1.278m
D:1.278m
D:1.278m
D:1.278m
D:1.278m
D:1.278m
D:1.278m
D:1.278m
D:1.278m
D:1.279m
D:1.279m
D:1.279m
D:1.279m
D:1.279m
D:1.279m
D:1.277m
D:1.277m
D:1.277m
D:1.277m
D:1.277m
D:1.277m
D:1.277m
D:1.277m
D:1.277m
D:1.278m
D:1.278m
D:1.278m
D:1.278m
D:1.278m
D:1.278m
D:1.278m
D:1.278m
D:1.278m
D:1.278m
D:1.278m
D:1.278m
D:1.278m
D:1.278m
D:1.278m
D:1.278m
D:1.278m
D:1.278m
D:1.278m
D:1.278m
D:1.280m
D:1.280m
D:1.280m
D:1.280m
D:1.280m
D:1.280m
D:1.280m
D:1.280m
D:1.280m
D:1.280m
D:1.280m
D:1.280m
D:1.280m
D:1.280m
D:1.280m
D:1.280m
D:1.280m
D:1.280m
D:1.280m
D:1.280m
D:1.280m
D:1.280m
D:1.280m
D:1.280m
D:1.280m
D:1.280m
D:1.280m
D:1.280m
D:1.280m
D:1.280m
D:1.280m
D:1.280m
D:1.280m
D:1.280m
D:1.280m
D:1.280m
D:1.280m
D:1.280m
D:1.280m
D:1.278m
D:1.278m
D:1.278m
D:1.278m
D:1.278m
D:1.278m
D:1.278m
D:1.278m
D:1.278m
D:1.278m
D:1.278m
D:1.278m
D:1.278m
D:1.278m
D:1.278m
D:1.278m
D:1.278m
D:1.278m
D:1.278m
D:1.278m
D:1.278m
D:1.278m
D:1.278m
D:1.278m
D:1.278m
D:1.278m
D:1.278m
D:1.278m
D:1.278m
D:1.278m
D:1.278m
D:1.278m
D:1.278m
D:1.278m
D:1.278m
D:1.278m
D:1.278m
D:1.278m
D:1.278m
D:1.278m
D:1.278m
D:1.278m
D:1.278m
D:1.278m
D:1.278m
D:1.278m
D:1.278m
D:1.278m
D:1.278m
D:1.278m
D:1.278m
D:1.278m
D:1.278m
D:1.278m
D:1.278m
D:1.278m
D:1.278m
D:1.278m
D:1.278m
D:1.278m
D:1.278m
D:1.278m
D:1.278m
D:1.278m
D:1.278m
D:1.278m
D:1.278m
D:1.278m
D:1.278m
D:1.278m
D:1.278m
D:1.278m
D:1.278m
D:1.278m
D:1.278m
D:1.278m
D:1.278m
D:1.278m
D:1.278m
D:1.278m
D:1.278m
D:1.278m
D:1.278m
D:1.278m
D:1.278m
D:1.278m
D:1.278m
D:1.278m
D:1.278m
D:1.278m
D:1.278m
D:1.278m
D:1.278m
D:1.278m
D:1.278m
D:1.278m
D:1.278m
D:1.278m
D:1.278m
D:1.278m
D:1.278m
D:1.278m
D:1.278m
D:1.278m
D:1.278m
D:1.279m
D:1.279m
D:1.279m
D:1.279m
D:1.279m
D:1.279m
D:1.279m
D:1.279m
D:1.279m
D:1.279m
D:1.279m
D:1.279m
D:1.279m
D:1.279m
D:1.279m
D:1.279m
D:1.279m
D:1.279m
D:1.279m
D:1.279m
D:1.279m
D:1.279m
D:1.279m
D:1.279m
D:1.279m
D:1.279m
D:1.279m
D:1.279m
D:1.279m
D:1.279m
D:1.279m
D:1.279m
D:1.279m
D:1.279m
D:1.279m
D:1.279m
D:1.279m
D:1.279m
D:1.279m
D:1.279m
D:1.279m
D:1.279m
D:1.279m
D:1.279m
D:1.279m
D:1.279m
D:1.279m
D:1.279m
D:1.279m
D:1.279m
D:1.279m
D:1.279m
D:1.279m
D:1.279m
D:1.279m
D:1.279m
D:1.279m
D:1.279m
D:1.279m
D:1.279m
D:1.279m
D:1.279m
D:1.279m
D:1.279m
D:1.279m
D:1.279m
D:1.279m
D:1.279m
D:1.279m
D:1.279m
D:1.279m
D:1.279m
D:1.279m
D:1.279m
D:1.279m
D:1.279m
D:1.279m
D:1.279m
D:1.279m
D:1.279m
D:1.279m
D:1.279m
D:1.279m
D:1.279m
D:1.279m
D:1.279m
D:1.279m
D:1.279m
D:1.279m
D:1.279m
D:1.279m
D:1.279m
D:1.279m
D:1.279m
D:1.279m
D:1.279m
D:1.279m
D:1.279m
D:1.279m
D:1.279m
D:1.279m
D:1.279m
D:1.279m
D:1.279m
D:1.279m
D:1.279m
D:1.279m
D:1.279m
D:1.279m
D:1.279m
D:1.279m
D:1.279m
D:1.279m
D:1.279m
D:1.279m
D:1.279m
D:1.279m
D:1.279m
D:1.279m
D:1.279m
D:1.279m
D:1.279m
D:1.279m
D:1.279m
D:1.279m
D:1.279m
D:1.279m
D:1.279m
D:1.279m
D:1.279m
D:1.279m
D:1.279m
D:1.279m
D:1.279m
D:1.279m
D:1.279m
D:1.279m
D:1.279m
D:1.279m
D:1.279m
D:1.279m
D:1.279m
D:1.279m
D:1.279m
D:1.279m
D:1.279m
D:1.279m
D:1.279m
D:1.279m
D:1.279m
D:1.279m
D:1.279m
D:1.279m
D:1.279m
D:1.279m
D:1.279m
D:1.279m
D:1.279m
D:1.279m
D:1.279m
D:1.279m
D:1.279m
D:1.279m
D:1.279m
D:1.279m
D:1.279m
D:1.279m
D:1.279m
D:1.279m
D:1.279m
D:1.279m
D:1.279m
D:1.279m
D:1.279m
D:1.279m
D:1.279m
D:1.279m
D:1.279m
D:1.279m
D:1.279m
D:1.279m
D:1.279m
D:1.279m
D:1.279m
D:1.279m
D:1.279m
D:1.279m
D:1.279m
D:1.279m
D:1.279m
D:1.279m
D:1.279m
D:1.279m
D:1.279m
D:1.279m
D:1.279m
D:1.279m
D:1.279m
D:1.279m
D:1.279m
D:1.279m
D:1.279m
D:1.279m
D:1.279m
D:1.279m
D:1.279m
D:1.279m
D:1.279m
D:1.279m
D:1.279m
D:1.279m
D:1.279m
D:1.279m
D:1.278m
D:1.278m
D:1.278m
D:1.278m
D:1.278m
D:1.278m
D:1.278m
D:1.278m
D:1.278m
D:1.278m
D:1.278m
D:1.278m
D:1.278m
D:1.278m
D:1.278m
D:1.278m
D:1.278m
D:1.278m
D:1.278m
D:1.278m
D:1.278m
D:1.279m
D:1.279m
D:1.279m
D:1.279m
D:1.279m
D:1.279m
D:1.279m
D:1.279m
D:1.279m
D:1.279m
D:1.279m
D:1.279m
D:1.279m
D:1.279m
D:1.279m
D:1.279m
D:1.279m
D:1.279m
D:1.279m
D:1.279m
D:1.279m
D:1.279m
D:1.279m
D:1.279m
D:1.279m
D:1.279m
D:1.279m
D:1.279m
D:1.279m
D:1.279m
D:1.279m
D:1.279m
D:1.279m
D:1.279m
D:1.279m
D:1.279m
D:1.279m
D:1.279m
D:1.279m
D:1.279m
D:1.279m
D:1.279m
D:1.279m
D:1.279m
D:1.279m
D:1.279m
D:1.279m
D:1.279m
D:1.279m
D:1.279m
D:1.279m
D:1.279m
D:1.279m
D:1.279m
D:1.279m
D:1.279m
D:1.279m
D:1.279m
D:1.279m
D:1.279m
D:1.279m
D:1.279m
D:1.279m
D:1.279m
D:1.279m
D:1.279m
D:1.279m
D:1.279m
D:1.279m
D:1.279m
D:1.279m
D:1.279m
D:1.279m
D:1.279m
D:1.279m
D:1.279m
D:1.279m
D:1.279m
D:1.279m
D:1.279m
D:1.279m
D:1.279m
D:1.279m
D:1.279m
D:1.279m
D:1.279m
D:1.279m
D:1.279m
D:1.279m
D:1.279m
D:1.279m
D:1.279m
D:1.279m
D:1.279m
D:1.279m
D:1.279m
D:1.279m
D:1.279m
D:1.279m
D:1.279m
D:1.279m
D:1.280m
D:1.280m
D:1.280m
D:1.280m
D:1.280m
D:1.280m
D:1.278m
D:1.278m
D:1.278m
D:1.278m
D:1.278m
D:1.278m
D:1.278m
D:1.278m
D:1.278m
D:1.278m
D:1.278m
D:1.278m
D:1.278m
D:1.278m
D:1.278m
D:1.278m
D:1.278m
D:1.278m
D:1.278m
D:1.278m
D:1.278m
D:1.278m
D:1.278m
D:1.278m
D:1.278m
D:1.278m
D:1.278m
D:1.278m
D:1.278m
D:1.278m
D:1.278m
D:1.278m
D:1.278m
D:1.278m
D:1.278m
D:1.278m
D:1.278m
D:1.278m
D:1.278m
D:1.278m
D:1.278m
D:1.278m
D:1.278m
D:1.278m
D:1.278m
D:1.278m
D:1.278m
D:1.278m
D:1.279m
D:1.279m
D:1.279m
D:1.279m
D:1.279m
D:1.279m
D:1.279m
D:1.279m
D:1.279m
D:1.279m
D:1.279m
D:1.279m
D:1.279m
D:1.279m
D:1.279m
D:1.279m
D:1.279m
D:1.279m
D:1.279m
D:1.279m
D:1.279m
D:1.278m
D:1.278m
D:1.278m
D:1.278m
D:1.278m
D:1.278m
D:1.278m
D:1.278m
D:1.278m
D:1.278m
D:1.278m
D:1.278m
D:1.278m
D:1.278m
D:1.278m
D:1.278m
D:1.278m
D:1.278m
D:1.278m
D:1.278m
D:1.278m
D:1.278m
D:1.278m
D:1.278m
D:1.279m
D:1.279m
D:1.279m
D:1.279m
D:1.279m
D:1.279m
D:1.279m
D:1.279m
D:1.279m
D:1.279m
D:1.279m
D:1.279m
D:1.279m
D:1.279m
D:1.279m
D:1.279m
D:1.279m
D:1.279m
D:1.279m
D:1.279m
D:1.279m
D:1.279m
D:1.279m
D:1.279m
D:1.279m
D:1.279m
D:1.279m
D:1.279m
D:1.279m
D:1.279m
D:1.279m
D:1.279m
D:1.279m
D:1.279m
D:1.279m
D:1.279m
D:1.279m
D:1.279m
D:1.279m
D:1.279m
D:1.279m
D:1.279m
D:1.279m
D:1.279m
D:1.279m
D:1.279m
D:1.279m
D:1.279m
D:1.279m
D:1.279m
D:1.279m
D:1.279m
D:1.279m
D:1.279m
D:1.279m
D:1.279m
D:1.279m
D:1.279m
D:1.279m
D:1.279m
D:1.279m
D:1.279m
D:1.279m
D:1.278m
D:1.278m
D:1.278m
D:1.278m
D:1.278m
D:1.278m
D:1.278m
D:1.279m
D:1.279m
D:1.279m
D:1.279m
D:1.279m
D:1.279m
D:1.279m
D:1.279m
D:1.279m
D:1.279m
D:1.279m
D:1.279m
D:1.279m
D:1.279m
D:1.279m
D:1.279m
D:1.279m
D:1.279m
D:1.279m
D:1.279m
D:1.279m
D:1.279m
D:1.279m
D:1.279m
D:1.279m
D:1.279m
D:1.279m
D:1.279m
D:1.279m
D:1.279m
D:1.279m
D:1.279m
D:1.279m
D:1.279m
D:1.279m
D:1.279m
D:1.279m
D:1.279m
D:1.279m
D:1.279m
D:1.279m
D:1.279m
D:1.279m
D:1.279m
D:1.279m
D:1.279m
D:1.279m
D:1.279m
D:1.279m
D:1.279m
D:1.279m
D:1.279m
D:1.279m
D:1.279m
D:1.279m
D:1.279m
D:1.279m
D:1.279m
D:1.279m
D:1.278m
D:1.278m
D:1.278m
D:1.278m
D:1.278m
D:1.278m
D:1.278m
D:1.278m
D:1.278m
D:1.278m
D:1.278m
D:1.278m
D:1.278m
D:1.278m
D:1.278m
D:1.278m
D:1.278m
D:1.278m
D:1.278m
D:1.278m
D:1.278m
D:1.278m
D:1.278m
D:1.279m
D:1.279m
D:1.279m
D:1.279m
D:1.279m
D:1.279m
D:1.279m
D:1.279m
D:1.280m
D:1.280m
D:1.280m
D:1.280m
D:1.280m
D:1.280m
D:1.280m
D:1.280m
D:1.280m
D:1.280m
D:1.280m
D:1.280m
D:1.280m
D:1.280m
D:1.280m
D:1.280m
D:1.280m
D:1.278m
D:1.278m
D:1.278m
D:1.278m
D:1.278m
D:1.278m
D:1.278m
D:1.278m
D:1.278m
D:1.278m
D:1.278m
D:1.278m
D:1.278m
D:1.278m
D:1.278m
D:1.278m
D:1.278m
D:1.278m
D:1.278m
D:1.278m
D:1.278m
D:1.278m
D:1.278m
D:1.278m
D:1.278m
D:1.278m
D:1.278m
D:1.278m
D:1.278m
D:1.278m
D:1.278m
D:1.278m
D:1.278m
D:1.278m
D:1.278m
D:1.278m
D:1.278m
D:1.278m
D:1.278m
D:1.278m
D:1.278m
D:1.278m
D:1.278m
D:1.278m
D:1.278m
D:1.278m
D:1.278m
D:1.278m
D:1.278m
D:1.278m
D:1.278m
D:1.278m
D:1.278m
D:1.278m
D:1.278m
D:1.278m
D:1.278m
D:1.278m
D:1.278m
D:1.278m
D:1.278m
D:1.278m
D:1.278m
D:1.278m
D:1.278m
D:1.278m
D:1.278m
D:1.278m
D:1.278m
D:1.278m
D:1.278m
D:1.278m
D:1.278m
D:1.278m
D:1.278m
D:1.278m
D:1.278m
D:1.278m
D:1.278m
D:1.278m
D:1.278m
D:1.278m
D:1.278m
D:1.278m
D:1.278m
D:1.278m
D:1.278m
D:1.278m
D:1.278m
D:1.278m
D:1.278m
D:1.278m
D:1.278m
D:1.278m
D:1.278m
D:1.278m
D:1.278m
D:1.278m
D:1.278m
D:1.278m
D:1.279m
D:1.279m
D:1.279m
D:1.279m
D:1.279m
D:1.279m
D:1.279m
D:1.279m
D:1.279m
D:1.279m
D:1.279m
D:1.279m
D:1.279m
D:1.279m
D:1.279m
D:1.279m
D:1.279m
D:1.279m
D:1.279m
D:1.278m
D:1.278m
D:1.278m
D:1.278m
D:1.278m
D:1.278m
D:1.278m
D:1.278m
D:1.278m
D:1.278m
D:1.278m
D:1.278m
D:1.278m
D:1.278m
D:1.278m
D:1.278m
D:1.278m
D:1.278m
D:1.278m
D:1.278m
D:1.278m
D:1.278m
D:1.278m
D:1.278m
D:1.278m
D:1.278m
D:1.278m
D:1.278m
D:1.278m
D:1.278m
D:1.278m
D:1.278m
D:1.278m
D:1.278m
D:1.280m
D:1.280m
D:1.280m
D:1.280m
D:1.280m
D:1.280m
D:1.280m
D:1.280m
D:1.280m
D:1.280m
D:1.280m
D:1.280m
D:1.278m
D:1.278m
D:1.278m
D:1.278m
D:1.278m
D:1.278m
D:1.278m
D:1.278m
D:1.278m
D:1.278m
D:1.278m
D:1.278m
D:1.278m
D:1.278m
D:1.278m
D:1.278m
D:1.278m
D:1.278m
D:1.278m
D:1.278m
D:1.278m
D:1.278m
D:1.278m
D:1.278m
D:1.278m
D:1.278m
D:1.278m
D:1.278m
D:1.278m
D:1.278m
D:1.278m
D:1.278m
D:1.278m
D:1.278m
D:1.278m
D:1.278m
D:1.278m
D:1.278m
D:1.278m
D:1.278m
D:1.278m
D:1.278m
D:1.278m
D:1.278m
D:1.278m
D:1.278m
D:1.278m
D:1.278m
D:1.278m
D:1.278m
D:1.278m
D:1.278m
D:1.278m
D:1.278m
D:1.278m
D:1.278m
D:1.278m
D:1.278m
D:1.278m
D:1.278m
D:1.278m
D:1.278m
D:1.278m
D:1.278m
D:1.278m
D:1.278m
D:1.278m
D:1.278m
D:1.278m
D:1.278m
D:1.278m
D:1.278m
D:1.278m
D:1.278m
D:1.278m
D:1.278m
D:1.278m
D:1.278m
D:1.278m
D:1.278m
D:1.278m
D:1.278m
D:1.278m
D:1.278m
D:1.278m
D:1.278m
D:1.278m
D:1.278m
D:1.278m
D:1.278m
D:1.278m
D:1.278m
D:1.278m
D:1.278m
D:1.278m
D:1.278m
D:1.278m
D:1.278m
D:1.278m
D:1.278m
D:1.278m
D:1.278m
D:1.280m
D:1.280m
D:1.280m
D:1.280m
D:1.280m
D:1.280m
D:1.280m
D:1.280m
D:1.280m
D:1.280m
D:1.280m
D:1.280m
D:1.280m
D:1.280m
D:1.280m
D:1.280m
D:1.280m
D:1.280m
D:1.280m
D:1.280m
D:1.280m
D:1.280m
D:1.280m
D:1.280m
D:1.278m
D:1.278m
D:1.278m
D:1.278m
D:1.278m
D:1.278m
D:1.278m
D:1.278m
D:1.278m
D:1.278m
D:1.278m
D:1.278m
D:1.278m
D:1.278m
D:1.278m
D:1.278m
D:1.278m
D:1.278m
D:1.278m
D:1.278m
D:1.278m
D:1.278m
D:1.278m
D:1.278m
D:1.278m
D:1.278m
D:1.278m
D:1.278m
D:1.278m
D:1.278m
D:1.278m
D:1.278m
D:1.278m
D:1.278m
D:1.278m
D:1.278m
D:1.278m
D:1.277m
D:1.277m
D:1.277m
D:1.277m
D:1.277m
D:1.277m
D:1.277m
D:1.277m
D:1.277m
D:1.277m
D:1.277m
D:1.277m
D:1.277m
D:1.277m
D:1.277m
D:1.277m
D:1.277m
D:1.277m
D:1.277m
D:1.277m
D:1.277m
D:1.277m
D:1.277m
D:1.277m
D:1.277m
D:1.277m
D:1.277m
D:1.277m
D:1.277m
D:1.277m
D:1.277m
D:1.277m
D:1.277m
D:1.277m
D:1.277m
D:1.277m
D:1.277m
D:1.277m
D:1.277m
D:1.277m
D:1.277m
D:1.277m
D:1.277m
D:1.277m
D:1.277m
D:1.277m
D:1.277m
D:1.277m
D:1.277m
D:1.277m
D:1.277m
D:1.277m
D:1.277m
D:1.277m
D:1.277m
D:1.277m
D:1.277m
D:1.277m
D:1.277m
D:1.277m
D:1.277m
D:1.277m
D:1.277m
D:1.277m
D:1.280m
D:1.280m
D:1.280m
D:1.280m
D:1.280m
D:1.280m
D:1.280m
D:1.280m
D:1.280m
D:1.280m
D:1.280m
D:1.280m
D:1.278m
D:1.278m
D:1.278m
D:1.278m
D:1.278m
D:1.278m
D:1.278m
D:1.278m
D:1.278m
D:1.278m
D:1.278m
D:1.278m
D:1.278m
D:1.278m
D:1.278m
D:1.278m
D:1.278m
D:1.278m
D:1.278m
D:1.278m
D:1.278m
D:1.278m
D:1.278m
D:1.278m
D:1.278m
D:1.278m
D:1.278m
D:1.278m
D:1.278m
D:1.278m
D:1.278m
D:1.278m
D:1.278m
D:1.278m
D:1.278m
D:1.278m
D:1.278m
D:1.278m
D:1.278m
D:1.278m
D:1.278m
D:1.278m
D:1.278m
D:1.278m
D:1.278m
D:1.278m
D:1.278m
D:1.278m
D:1.278m
D:1.278m
D:1.278m
D:1.278m
D:1.278m
D:1.278m
D:1.278m
D:1.278m
D:1.278m
D:1.278m
D:1.278m
D:1.278m
D:1.278m
D:1.278m
D:1.278m
D:1.278m
D:1.278m
D:1.278m
D:1.278m
D:1.278m
D:1.278m
D:1.278m
D:1.278m
D:1.278m
D:1.278m
D:1.278m
D:1.278m
D:1.278m
D:1.278m
D:1.278m
D:1.278m
D:1.278m
D:1.278m
D:1.278m
D:1.278m
D:1.278m
D:1.278m
D:1.278m
D:1.278m
D:1.278m
D:1.278m
D:1.278m
D:1.278m
D:1.278m
D:1.278m
D:1.278m
D:1.278m
D:1.278m
D:1.278m
D:1.278m
D:1.278m
D:1.278m
D:1.278m
D:1.278m
D:1.278m
D:1.278m
D:1.278m
D:1.278m
D:1.278m
D:1.278m
D:1.278m
D:1.278m
D:1.278m
D:1.278m
D:1.278m
D:1.278m
D:1.278m
D:1.278m
D:1.278m
D:1.278m
D:1.278m
D:1.278m
D:1.278m
D:1.278m
D:1.278m
D:1.278m
D:1.278m
D:1.278m
D:1.278m
D:1.278m
D:1.278m
D:1.278m
D:1.278m
D:1.278m
D:1.278m
D:1.278m
D:1.278m
D:1.278m
D:1.278m
D:1.278m
D:1.278m
D:1.278m
D:1.278m
D:1.278m
D:1.278m
D:1.278m
D:1.278m
D:1.278m
D:1.278m
D:1.278m
D:1.278m
D:1.278m
D:1.278m
D:1.278m
D:1.278m
D:1.278m
D:1.278m
D:1.278m
D:1.278m
D:1.278m
D:1.278m
D:1.278m
D:1.278m
D:1.278m
D:1.278m
D:1.278m
D:1.278m
D:1.278m
D:1.278m
D:1.278m
D:1.278m
D:1.278m
D:1.278m
D:1.278m
D:1.278m
D:1.278m
D:1.278m
D:1.278m
D:1.278m
D:1.278m
D:1.278m
D:1.278m
D:1.278m
D:1.278m
D:1.278m
D:1.278m
D:1.278m
D:1.278m
D:1.278m
D:1.278m
D:1.278m
D:1.278m
D:1.278m
D:1.278m
D:1.278m
D:1.278m
D:1.278m
D:1.278m
D:1.278m
D:1.278m
D:1.278m
D:1.278m
D:1.278m
D:1.278m
D:1.278m
D:1.278m
D:1.278m
D:1.278m
D:1.278m
D:1.278m
D:1.278m
D:1.278m
D:1.278m
D:1.278m
D:1.278m
D:1.278m
D:1.278m
D:1.278m
D:1.278m
D:1.278m
D:1.278m
D:1.278m
D:1.278m
D:1.278m
D:1.278m
D:1.278m
D:1.278m
D:1.278m
D:1.278m
D:1.278m
D:1.278m
D:1.278m
D:1.278m
D:1.278m
D:1.278m
D:1.278m
D:1.278m
D:1.278m
D:1.278m
D:1.278m
D:1.278m
D:1.278m
D:1.278m
D:1.278m
D:1.278m
D:1.278m
D:1.278m
D:1.278m
D:1.278m
D:1.278m
D:1.278m
D:1.278m
D:1.278m
D:1.278m
D:1.278m
D:1.278m
D:1.278m
D:1.278m
D:1.278m
D:1.278m
D:1.278m
D:1.278m
D:1.278m
D:1.278m
D:1.278m
D:1.278m
D:1.278m
D:1.278m
D:1.278m
D:1.278m
D:1.278m
D:1.278m
D:1.278m
D:1.278m
D:1.278m
D:1.278m
D:1.278m
D:1.278m
D:1.278m
D:1.278m
D:1.278m
D:1.278m
D:1.278m
D:1.278m
D:1.278m
D:1.278m
D:1.278m
D:1.278m
D:1.279m
D:1.279m
D:1.279m
D:1.279m
D:1.279m
D:1.279m
D:1.279m
D:1.279m
D:1.279m
D:1.279m
D:1.279m
D:1.279m
D:1.279m
D:1.279m
D:1.279m
D:1.279m
D:1.279m
D:1.279m
D:1.279m
D:1.279m
D:1.279m
D:1.279m
D:1.279m
D:1.279m
D:1.279m
D:1.279m
D:1.279m
D:1.279m
D:1.279m
D:1.279m
D:1.279m
D:1.279m
D:1.279m
D:1.279m
D:1.279m
D:1.279m
D:1.279m
D:1.279m
D:1.278m
D:1.278m
D:1.278m
D:1.278m
D:1.278m
D:1.278m
D:1.278m
D:1.278m
D:1.278m
D:1.278m
D:1.278m
D:1.278m
D:1.278m
D:1.278m
D:1.278m
D:1.278m
D:1.278m
D:1.278m
D:1.278m
D:1.278m
D:1.278m
D:1.278m
D:1.278m
D:1.278m
D:1.278m
D:1.278m
D:1.278m
D:1.278m
D:1.278m
D:1.278m
D:1.278m
D:1.278m
D:1.278m
D:1.278m
D:1.278m
D:1.278m
D:1.278m
D:1.278m
D:1.278m
D:1.278m
D:1.278m
D:1.278m
D:1.278m
D:1.278m
D:1.278m
D:1.278m
D:1.278m
D:1.278m
D:1.278m
D:1.278m
D:1.278m
D:1.278m
D:1.278m
D:1.278m
D:1.278m
D:1.278m
D:1.278m
D:1.278m
D:1.278m
D:1.278m
D:1.278m
D:1.278m
D:1.278m
D:1.278m
D:1.278m
D:1.278m
D:1.278m
D:1.278m
D:1.278m
D:1.278m
D:1.278m
D:1.278m
D:1.278m
D:1.278m
D:1.278m
D:1.278m
D:1.278m
D:1.278m
D:1.278m
D:1.278m
D:1.278m
D:1.278m
D:1.278m
D:1.278m
D:1.278m
D:1.278m
D:1.278m
D:1.278m
D:1.278m
D:1.278m
D:1.278m
D:1.278m
D:1.278m
D:1.278m
D:1.278m
D:1.278m
D:1.278m
D:1.278m
D:1.278m
D:1.278m
D:1.278m
D:1.278m
D:1.278m
D:1.278m
D:1.278m
D:1.278m
D:1.278m
D:1.278m
D:1.278m
D:1.278m
D:1.278m
D:1.278m
D:1.278m
D:1.278m
D:1.278m
D:1.278m
D:1.278m
D:1.278m
D:1.278m
D:1.278m
D:1.278m
D:1.278m
D:1.278m
D:1.278m
D:1.278m
D:1.278m
D:1.278m
D:1.278m
D:1.278m
D:1.278m
D:1.278m
D:1.278m
D:1.278m
D:1.278m
D:1.278m
D:1.278m
D:1.278m
D:1.278m
D:1.278m
D:1.278m
D:1.278m
D:1.278m
D:1.278m
D:1.278m
D:1.278m
D:1.278m
D:1.278m
D:1.278m
D:1.278m
D:1.278m
D:1.278m
D:1.278m
D:1.278m
D:1.278m
D:1.278m
D:1.278m
D:1.279m
D:1.279m
D:1.279m
D:1.279m
D:1.279m
D:1.279m
D:1.278m
D:1.278m
D:1.278m
D:1.278m
D:1.278m
D:1.278m
D:1.278m
D:1.278m
D:1.278m
D:1.278m
D:1.278m
D:1.278m
D:1.278m
D:1.278m
D:1.278m
D:1.278m
D:1.278m
D:1.278m
D:1.278m
D:1.278m
D:1.278m
D:1.278m
D:1.278m
D:1.278m
D:1.278m
D:1.278m
D:1.278m
D:1.278m
D:1.278m
D:1.278m
D:1.278m
D:1.278m
D:1.278m
D:1.278m
D:1.278m
D:1.278m
D:1.278m
D:1.278m
D:1.278m
D:1.278m
D:1.278m
D:1.278m
D:1.278m
D:1.278m
D:1.278m
D:1.278m
D:1.278m
D:1.278m
D:1.278m
D:1.278m
D:1.278m
D:1.278m
D:1.278m
D:1.278m
D:1.278m
D:1.278m
D:1.278m
D:1.278m
D:1.278m
D:1.278m
D:1.278m
D:1.278m
D:1.278m
D:1.278m
D:1.278m
D:1.278m
D:1.278m
D:1.278m
D:1.278m
D:1.278m
D:1.278m
D:1.278m
D:1.278m
D:1.278m
D:1.278m
D:1.278m
D:1.278m
D:1.278m
D:1.278m
D:1.278m
D:1.278m
D:1.278m
D:1.278m
D:1.278m
D:1.278m
D:1.278m
D:1.278m
D:1.278m
D:1.278m
D:1.278m
D:1.278m
D:1.278m
D:1.278m
D:1.278m
D:1.278m
D:1.278m
D:1.278m
D:1.278m
D:1.278m
D:1.278m
D:1.278m
D:1.278m
D:1.278m
D:1.278m
D:1.278m
D:1.278m
D:1.278m
D:1.278m
D:1.278m
D:1.278m
D:1.278m
D:1.278m
D:1.278m
D:1.278m
D:1.278m
D:1.278m
D:1.278m
D:1.278m
D:1.278m
D:1.278m
D:1.278m
D:1.278m
D:1.278m
D:1.278m
D:1.278m
D:1.278m
D:1.277m
D:1.277m
D:1.277m
D:1.277m
D:1.277m
D:1.277m
D:1.277m
D:1.277m
D:1.277m
D:1.277m
D:1.277m
D:1.277m
D:1.277m
D:1.277m
D:1.277m
D:1.277m
D:1.277m
D:1.277m
D:1.277m
D:1.277m
D:1.277m
D:1.277m
D:1.277m
D:1.277m
D:1.277m
D:1.277m
D:1.277m
D:1.277m
D:1.277m
D:1.277m
D:1.278m
D:1.278m
D:1.278m
D:1.278m
D:1.278m
D:1.278m
D:1.278m
D:1.278m
D:1.278m
D:1.278m
D:1.278m
D:1.278m
D:1.278m
D:1.278m
D:1.278m
D:1.278m
D:1.278m
D:1.278m
D:1.278m
D:1.278m
D:1.278m
D:1.278m
D:1.278m
D:1.278m
D:1.278m
D:1.278m
D:1.278m
D:1.278m
D:1.278m
D:1.278m
D:1.277m
D:1.277m
D:1.277m
D:1.277m
D:1.277m
D:1.277m
D:1.277m
D:1.278m
D:1.278m
D:1.278m
D:1.278m
D:1.278m
D:1.278m
D:1.278m
D:1.278m
D:1.278m
D:1.278m
D:1.278m
D:1.278m
D:1.278m
D:1.278m
D:1.278m
D:1.278m
D:1.278m
D:1.278m
D:1.278m
D:1.278m
D:1.278m
D:1.278m
D:1.278m
D:1.278m
D:1.278m
D:1.278m
D:1.278m
D:1.279m
D:1.279m
D:1.279m
D:1.279m
D:1.279m
D:1.279m
D:1.278m
D:1.278m
D:1.278m
D:1.278m
D:1.278m
D:1.278m
D:1.278m
D:1.278m
D:1.278m
D:1.278m
D:1.278m
D:1.278m
D:1.278m
D:1.278m
D:1.278m
D:1.278m
D:1.278m
D:1.278m
D:1.278m
D:1.278m
D:1.278m
D:1.278m
D:1.278m
D:1.278m
D:1.278m
D:1.278m
D:1.278m
D:1.278m
D:1.278m
D:1.278m
D:1.278m
D:1.278m
D:1.278m
D:1.278m
D:1.278m
D:1.278m
D:1.278m
D:1.278m
D:1.278m
D:1.278m
D:1.278m
D:1.278m
D:1.279m
D:1.279m
D:1.279m
D:1.279m
D:1.279m
D:1.279m
D:1.279m
D:1.279m
D:1.279m
D:1.277m
D:1.277m
D:1.277m
D:1.277m
D:1.277m
D:1.277m
D:1.277m
D:1.277m
D:1.277m
D:1.277m
D:1.277m
D:1.277m
D:1.277m
D:1.277m
D:1.277m
D:1.277m
D:1.277m
D:1.277m
D:1.279m
D:1.279m
D:1.279m
D:1.279m
D:1.279m
D:1.279m
D:1.279m
D:1.279m
D:1.279m
D:1.279m
D:1.279m
D:1.279m
D:1.279m
D:1.279m
D:1.279m
D:1.279m
D:1.279m
D:1.279m
D:1.279m
D:1.279m
D:1.279m
D:1.277m
D:1.277m
D:1.277m
D:1.277m
D:1.277m
D:1.277m
D:1.277m
D:1.277m
D:1.277m
D:1.277m
D:1.279m
D:1.279m
D:1.279m
D:1.279m
D:1.279m
D:1.279m
D:1.279m
D:1.279m
D:1.279m
D:1.279m
D:1.279m
D:1.279m
D:1.278m
D:1.278m
D:1.278m
D:1.278m
D:1.278m
D:1.278m
D:1.278m
D:1.278m
D:1.278m
D:1.278m
D:1.278m
D:1.278m
D:1.278m
D:1.278m
D:1.278m
D:1.278m
D:1.278m
D:1.278m
D:1.278m
D:1.278m
D:1.278m
D:1.278m
D:1.278m
D:1.278m
D:1.278m
D:1.278m
D:1.278m
D:1.278m
D:1.278m
D:1.278m
D:1.278m
D:1.278m
D:1.278m
D:1.278m
D:1.278m
D:1.278m
D:1.278m
D:1.278m
D:1.277m
D:1.277m
D:1.277m
D:1.277m
D:1.277m
D:1.277m
D:1.277m
D:1.277m
D:1.277m
D:1.277m
D:1.277m
D:1.277m
D:1.277m
D:1.277m
D:1.277m
D:1.277m
D:1.277m
D:1.277m
D:1.277m
D:1.277m
D:1.277m
D:1.277m
D:1.277m
D:1.277m
D:1.277m
D:1.277m
D:1.277m
D:1.277m
D:1.277m
D:1.277m
D:1.277m
D:1.277m
D:1.277m
D:1.277m
D:1.277m
D:1.277m
D:1.277m
D:1.277m
D:1.277m
D:1.277m
D:1.277m
D:1.277m
D:1.277m
D:1.277m
D:1.277m
D:1.277m
D:1.277m
D:1.277m
D:1.277m
D:1.277m
D:1.277m
D:1.277m
D:1.277m
D:1.277m
D:1.277m
D:1.277m
D:1.277m
D:1.277m
D:1.277m
D:1.277m
D:1.277m
D:1.278m
D:1.278m
D:1.278m
D:1.278m
D:1.278m
D:1.278m
D:1.278m
D:1.278m
D:1.278m
D:1.278m
D:1.278m
D:1.278m
D:1.278m
D:1.278m
D:1.278m
D:1.278m
D:1.278m
D:1.278m
D:1.278m
D:1.278m
D:1.279m
D:1.279m
D:1.279m
D:1.279m
D:1.279m
D:1.279m
D:1.279m
D:1.279m
D:1.279m
D:1.279m
D:1.279m
D:1.279m
D:1.279m
D:1.279m
D:1.279m
D:1.279m
D:1.279m
D:1.279m
D:1.279m
D:1.279m
D:1.279m
D:1.279m
D:1.279m
D:1.279m
D:1.279m
D:1.279m
D:1.279m
D:1.279m
D:1.279m
D:1.279m
D:1.279m
D:1.279m
D:1.279m
D:1.279m
D:1.279m
D:1.279m
D:1.279m
D:1.279m
D:1.279m
D:1.279m
D:1.279m
D:1.279m
D:1.279m
D:1.279m
D:1.279m
D:1.279m
D:1.279m
D:1.279m
D:1.279m
D:1.279m
D:1.279m
D:1.279m
D:1.279m
D:1.279m
D:1.279m
D:1.279m
D:1.279m
D:1.279m
D:1.279m
D:1.279m
D:1.279m
D:1.279m
D:1.278m
D:1.278m
D:1.278m
D:1.278m
D:1.278m
D:1.278m
D:1.278m
D:1.278m
D:1.278m
D:1.278m
D:1.278m
D:1.278m
D:1.278m
D:1.278m
D:1.278m
D:1.277m
D:1.277m
D:1.277m
D:1.277m
D:1.277m
D:1.277m
D:1.277m
D:1.277m
D:1.277m
D:1.277m
D:1.277m
D:1.277m
D:1.277m
D:1.277m
D:1.277m
D:1.277m
D:1.277m
D:1.277m
D:1.277m
D:1.277m
D:1.277m
D:1.277m
D:1.277m
D:1.277m
D:1.277m
D:1.277m
D:1.277m
D:1.277m
D:1.277m
D:1.277m
D:1.277m
D:1.277m
D:1.277m
D:1.279m
D:1.279m
D:1.279m
D:1.279m
D:1.279m
D:1.279m
D:1.279m
D:1.279m
D:1.279m
D:1.279m
D:1.279m
D:1.277m
D:1.277m
D:1.277m
D:1.277m
D:1.277m
D:1.277m
D:1.277m
D:1.279m
D:1.279m
D:1.279m
D:1.279m
D:1.279m
D:1.279m
D:1.279m
D:1.279m
D:1.279m
D:1.279m
D:1.279m
D:1.279m
D:1.279m
D:1.279m
D:1.279m
D:1.279m
D:1.279m
D:1.279m
D:1.279m
D:1.279m
D:1.279m
D:1.279m
D:1.279m
D:1.279m
D:1.279m
D:1.279m
D:1.279m
D:1.279m
D:1.279m
D:1.279m
D:1.279m
D:1.279m
D:1.279m
D:1.279m
D:1.279m
D:1.279m
D:1.279m
D:1.279m
D:1.279m
D:1.279m
D:1.279m
D:1.279m
D:1.279m
D:1.279m
D:1.279m
D:1.279m
D:1.279m
D:1.279m
D:1.279m
D:1.279m
D:1.279m
D:1.279m
D:1.279m
D:1.279m
D:1.279m
D:1.279m
D:1.279m
D:1.279m
D:1.279m
D:1.279m
D:1.279m
D:1.279m
D:1.279m
D:1.279m
D:1.279m
D:1.279m
D:1.279m
D:1.279m
D:1.279m
D:1.279m
D:1.279m
D:1.279m
D:1.279m
D:1.279m
D:1.279m
D:1.279m
D:1.279m
D:1.279m
D:1.279m
D:1.279m
D:1.279m
D:1.279m
D:1.279m
D:1.279m
D:1.279m
D:1.279m
D:1.279m
D:1.279m
D:1.279m
D:1.279m
D:1.279m
D:1.279m
D:1.279m
D:1.279m
D:1.279m
D:1.279m
D:1.279m
D:1.279m
D:1.277m
D:1.277m
D:1.277m
D:1.277m
D:1.277m
D:1.277m
D:1.277m
D:1.277m
D:1.277m
D:1.277m
D:1.277m
D:1.277m
D:1.277m
D:1.277m
D:1.277m
D:1.277m
D:1.279m
D:1.279m
D:1.279m
D:1.279m
D:1.279m
D:1.279m
D:1.279m
D:1.279m
D:1.279m
D:1.279m
D:1.279m
D:1.279m
D:1.279m
D:1.279m
D:1.279m
D:1.279m
D:1.279m
D:1.279m
D:1.279m
D:1.279m
D:1.279m
D:1.279m
D:1.279m
D:1.279m
D:1.279m
D:1.279m
D:1.279m
D:1.279m
D:1.279m
D:1.279m
D:1.279m
D:1.279m
D:1.279m
D:1.279m
D:1.279m
D:1.279m
D:1.279m
D:1.279m
D:1.279m
D:1.279m
D:1.279m
D:1.279m
D:1.279m
D:1.279m
D:1.279m
D:1.279m
D:1.279m
D:1.279m
D:1.279m
D:1.279m
D:1.279m
D:1.279m
D:1.279m
D:1.279m
D:1.279m
D:1.279m
D:1.279m
D:1.279m
D:1.279m
D:1.279m
D:1.279m
D:1.279m
D:1.279m
D:1.279m
D:1.279m
D:1.279m
D:1.279m
D:1.279m
D:1.279m
D:1.279m
D:1.279m
D:1.279m
D:1.279m
D:1.279m
D:1.279m
D:1.279m
D:1.279m
D:1.279m
D:1.279m
D:1.279m
D:1.279m
D:1.279m
D:1.279m
D:1.279m
D:1.279m
D:1.279m
D:1.279m
D:1.279m
D:1.279m
D:1.279m
D:1.279m
D:1.279m
D:1.279m
D:1.279m
D:1.279m
D:1.279m
D:1.279m
D:1.279m
D:1.279m
D:1.279m
D:1.279m
D:1.279m
D:1.279m
D:1.279m
D:1.279m
D:1.279m
D:1.279m
D:1.279m
D:1.279m
D:1.279m
D:1.279m
D:1.279m
D:1.279m
D:1.279m
D:1.279m
D:1.279m
D:1.279m
D:1.279m
D:1.279m
D:1.279m
D:1.279m
D:1.279m
D:1.279m
D:1.279m
D:1.279m
D:1.279m
D:1.279m
D:1.279m
D:1.279m
D:1.279m
D:1.279m
D:1.279m
D:1.279m
D:1.279m
D:1.279m
D:1.279m
D:1.279m
D:1.279m
D:1.279m
D:1.279m
D:1.279m
D:1.279m
D:1.279m
D:1.279m
D:1.279m
D:1.279m
D:1.279m
D:1.279m
D:1.279m
D:1.279m
D:1.279m
D:1.279m
D:1.279m
D:1.279m
D:1.279m
D:1.279m
D:1.279m
D:1.279m
D:1.279m
D:1.279m
D:1.279m
D:1.279m
D:1.279m
D:1.279m
D:1.279m
D:1.279m
D:1.279m
D:1.279m
D:1.279m
D:1.279m
D:1.279m
D:1.279m
D:1.279m
D:1.279m
D:1.279m
D:1.279m
D:1.279m
D:1.279m
D:1.279m
D:1.278m
D:1.278m
D:1.278m
D:1.278m
D:1.278m
D:1.278m
D:1.279m
D:1.279m
D:1.279m
D:1.279m
D:1.279m
D:1.279m
D:1.279m
D:1.279m
D:1.279m
D:1.279m
D:1.279m
D:1.279m
D:1.279m
D:1.279m
D:1.279m
D:1.279m
D:1.279m
D:1.279m
D:1.279m
D:1.279m
D:1.279m
D:1.279m
D:1.279m
D:1.278m
D:1.278m
D:1.278m
D:1.278m
D:1.278m
D:1.278m
D:1.278m
D:1.278m
D:1.279m
D:1.279m
D:1.279m
D:1.279m
D:1.279m
D:1.279m
D:1.279m
D:1.279m
D:1.279m
D:1.279m
D:1.279m
D:1.279m
D:1.279m
D:1.279m
D:1.279m
D:1.279m
D:1.279m
D:1.279m
D:1.279m
D:1.279m
D:1.279m
D:1.279m
D:1.279m
D:1.279m
D:1.279m
D:1.279m
D:1.279m
D:1.279m
D:1.279m
D:1.279m
D:1.279m
D:1.279m
D:1.279m
D:1.279m
D:1.279m
D:1.279m
D:1.279m
D:1.279m
D:1.279m
D:1.279m
D:1.279m
D:1.279m
D:1.279m
D:1.279m
D:1.279m
D:1.279m
D:1.279m
D:1.279m
D:1.279m
D:1.279m
D:1.279m
D:1.279m
D:1.279m
D:1.279m
D:1.279m
D:1.279m
D:1.279m
D:1.279m
D:1.279m
D:1.279m
D:1.279m
D:1.279m
D:1.279m
D:1.279m
D:1.279m
D:1.279m
D:1.279m
D:1.279m
D:1.279m
D:1.279m
D:1.279m
D:1.279m
D:1.279m
D:1.279m
D:1.279m
D:1.279m
D:1.279m
D:1.279m
D:1.279m
D:1.279m
D:1.279m
D:1.279m
D:1.279m
D:1.279m
D:1.279m
D:1.279m
D:1.279m
D:1.279m
D:1.279m
D:1.279m
D:1.279m
D:1.279m
D:1.279m
D:1.279m
D:1.279m
D:1.279m
D:1.279m
D:1.279m
D:1.279m
D:1.279m
D:1.279m
D:1.279m
D:1.279m
D:1.279m
D:1.279m
D:1.279m
D:1.279m
D:1.279m
D:1.279m
D:1.279m
D:1.279m
D:1.279m
D:1.279m
D:1.279m
D:1.279m
D:1.279m
D:1.279m
D:1.279m
D:1.279m
D:1.279m
D:1.279m
D:1.279m
D:1.279m
D:1.279m
D:1.279m
D:1.279m
D:1.279m
D:1.279m
D:1.279m
D:1.279m
D:1.279m
D:1.279m
D:1.279m
D:1.279m
D:1.279m
D:1.279m
D:1.279m
D:1.279m
D:1.279m
D:1.279m
D:1.279m
D:1.279m
D:1.279m
D:1.279m
D:1.279m
D:1.279m
D:1.279m
D:1.279m
D:1.279m
D:1.279m
D:1.279m
D:1.279m
D:1.279m
D:1.279m
D:1.279m
D:1.279m
D:1.279m
D:1.279m
D:1.279m
D:1.279m
D:1.279m
D:1.279m
D:1.279m
D:1.279m
D:1.279m
D:1.279m
D:1.279m
D:1.279m
D:1.279m
D:1.279m
D:1.279m
D:1.279m
D:1.279m
D:1.279m
D:1.279m
D:1.279m
D:1.279m
D:1.279m
D:1.279m
D:1.279m
D:1.279m
D:1.279m
D:1.279m
D:1.279m
D:1.279m
D:1.279m
D:1.279m
D:1.279m
D:1.279m
D:1.279m
D:1.279m
D:1.279m
D:1.279m
D:1.279m
D:1.279m
D:1.279m
D:1.279m
D:1.279m
D:1.279m
D:1.279m
D:1.279m
D:1.279m
D:1.279m
D:1.279m
D:1.279m
D:1.279m
D:1.279m
D:1.279m
D:1.279m
D:1.279m
D:1.279m
D:1.279m
D:1.279m
D:1.279m
D:1.279m
D:1.279m
D:1.279m
D:1.279m
D:1.279m
D:1.279m
D:1.279m
D:1.279m
D:1.279m
D:1.279m
D:1.279m
D:1.279m
D:1.279m
D:1.279m
D:1.279m
D:1.279m
D:1.279m
D:1.279m
D:1.279m
D:1.279m
D:1.279m
D:1.279m
D:1.279m
D:1.279m
D:1.279m
D:1.279m
D:1.279m
D:1.279m
D:1.279m
D:1.279m
D:1.279m
D:1.279m
D:1.279m
D:1.279m
D:1.279m
D:1.279m
D:1.279m
D:1.279m
D:1.279m
D:1.279m
D:1.279m
D:1.279m
D:1.279m
D:1.279m
D:1.279m
D:1.279m
D:1.279m
D:1.279m
D:1.279m
D:1.279m
D:1.279m
D:1.279m
D:1.279m
D:1.279m
D:1.279m
D:1.279m
D:1.279m
D:1.279m
D:1.279m
D:1.279m
D:1.279m
D:1.279m
D:1.279m
D:1.279m
D:1.279m
D:1.279m
D:1.279m
D:1.279m
D:1.279m
D:1.279m
D:1.279m
D:1.279m
D:1.279m
D:1.279m
D:1.279m
D:1.279m
D:1.279m
D:1.279m
D:1.279m
D:1.279m
D:1.279m
D:1.279m
D:1.279m
D:1.279m
D:1.279m
D:1.279m
D:1.279m
D:1.279m
D:1.279m
D:1.279m
D:1.279m
D:1.279m
D:1.279m
D:1.279m
D:1.279m
D:1.279m
D:1.279m
D:1.279m
D:1.279m
D:1.279m
D:1.279m
D:1.279m
D:1.279m
D:1.279m
D:1.279m
D:1.279m
D:1.280m
D:1.280m
D:1.280m
D:1.280m
D:1.280m
D:1.280m
D:1.280m
D:1.280m
D:1.280m
D:1.280m
D:1.280m
D:1.280m
D:1.280m
D:1.280m
D:1.280m
D:1.280m
D:1.280m
D:1.280m
D:1.279m
D:1.279m
D:1.279m
D:1.279m
D:1.279m
D:1.279m
D:1.280m
D:1.280m
D:1.280m
D:1.280m
D:1.280m
D:1.280m
D:1.280m
D:1.280m
D:1.280m
D:1.280m
D:1.280m
D:1.280m
D:1.280m
D:1.280m
D:1.280m
D:1.280m
D:1.280m
D:1.280m
D:1.280m
D:1.280m
D:1.280m
D:1.280m
D:1.280m
D:1.278m
D:1.278m
D:1.278m
D:1.278m
D:1.278m
D:1.278m
D:1.278m
D:1.278m
D:1.278m
D:1.278m
D:1.278m
D:1.278m
D:1.277m
D:1.277m
D:1.277m
D:1.277m
D:1.277m
D:1.277m
D:1.263m
D:1.263m
D:1.263m
D:1.263m
D:1.263m
D:1.263m
D:1.269m
D:1.269m
D:1.269m
D:1.269m
D:1.269m
D:1.269m
D:1.269m
D:1.269m
D:1.269m
D:1.269m
D:1.263m
D:1.263m
D:1.263m
D:1.263m
D:1.263m
D:1.263m
D:1.237m
D:1.237m
D:1.237m
D:1.237m
D:1.237m
D:1.237m
D:1.209m
D:1.209m
D:1.209m
D:1.209m
D:1.209m
D:1.209m
D:1.178m
D:1.178m
D:1.178m
D:1.178m
D:1.178m
D:1.178m
D:1.138m
D:1.138m
D:1.138m
D:1.138m
D:1.138m
D:1.138m
D:1.130m
D:1.130m
D:1.130m
D:1.130m
D:1.130m
D:1.130m
D:1.130m
D:1.129m
D:1.129m
D:1.129m
D:1.129m
D:1.129m
D:1.129m
D:1.129m
D:1.129m
D:1.129m
D:1.129m
D:1.129m
D:1.129m
D:1.130m
D:1.130m
D:1.130m
D:1.130m
D:1.130m
D:1.130m
D:1.130m
D:1.130m
D:1.130m
D:1.130m
D:1.130m
D:1.130m
D:1.130m
D:1.130m
D:1.130m
D:1.130m
D:1.130m
D:1.130m
D:1.130m
D:1.130m
D:1.130m
D:1.130m
D:1.130m
D:1.130m
D:1.130m
D:1.130m
D:1.130m
D:1.130m
D:1.130m
D:1.130m
D:1.130m
D:1.130m
D:1.130m
D:1.130m
D:1.130m
D:1.134m
D:1.134m
D:1.134m
D:1.134m
D:1.134m
D:1.134m
D:1.134m
D:1.134m
D:1.134m
D:1.134m
D:1.134m
D:1.134m
D:1.134m
D:1.130m
D:1.130m
D:1.130m
D:1.130m
D:1.130m
D:1.130m
D:1.130m
D:1.130m
D:1.130m
D:1.130m
D:1.130m
D:1.130m
D:1.130m
D:1.130m
D:1.130m
D:1.130m
D:1.130m
D:1.130m
D:1.130m
D:1.130m
D:1.130m
D:1.130m
D:1.130m
D:1.130m
D:1.130m
D:1.131m
D:1.131m
D:1.131m
D:1.131m
D:1.131m
D:1.131m
D:1.131m
D:1.131m
D:1.131m
D:1.131m
D:1.131m
D:1.131m
D:1.131m
D:1.131m
D:1.129m
D:1.129m
D:1.129m
D:1.129m
D:1.129m
D:1.129m
D:1.129m
D:1.129m
D:1.129m
D:1.129m
D:1.129m
D:1.129m
D:1.129m
D:1.131m
D:1.131m
D:1.131m
D:1.131m
D:1.131m
D:1.131m
D:1.137m
D:1.137m
D:1.137m
D:1.137m
D:1.137m
D:1.137m
D:1.145m
D:1.145m
D:1.145m
D:1.145m
D:1.145m
D:1.145m
D:1.153m
D:1.153m
D:1.153m
D:1.153m
D:1.153m
D:1.153m
D:1.160m
D:1.160m
D:1.160m
D:1.160m
D:1.160m
D:1.160m
D:1.176m
D:1.176m
D:1.176m
D:1.176m
D:1.176m
D:1.176m
D:1.192m
D:1.192m
D:1.192m
D:1.192m
D:1.192m
D:1.192m
D:1.214m
D:1.214m
D:1.214m
D:1.214m
D:1.214m
D:1.214m
D:1.229m
D:1.229m
D:1.229m
D:1.229m
D:1.229m
D:1.229m
D:1.240m
D:1.240m
D:1.240m
D:1.240m
D:1.240m
D:1.240m
D:1.250m
D:1.250m
D:1.250m
D:1.250m
D:1.250m
D:1.250m
D:1.267m
D:1.267m
D:1.267m
D:1.267m
D:1.267m
D:1.267m
D:1.294m
D:1.294m
D:1.294m
D:1.294m
D:1.294m
D:1.294m
D:1.313m
D:1.313m
D:1.313m
D:1.313m
D:1.313m
D:1.313m
D:1.326m
D:1.326m
D:1.326m
D:1.326m
D:1.326m
D:1.326m
D:1.341m
D:1.341m
D:1.341m
D:1.341m
D:1.341m
D:1.341m
D:1.353m
D:1.353m
D:1.353m
D:1.353m
D:1.353m
D:1.353m
D:1.372m
D:1.372m
D:1.372m
D:1.372m
D:1.372m
D:1.372m
D:1.374m
D:1.374m
D:1.374m
D:1.374m
D:1.374m
D:1.374m
D:1.374m
D:1.374m
D:1.374m
D:1.374m
D:1.374m
D:1.374m
D:1.374m
D:1.374m
D:1.374m
D:1.374m
D:1.374m
D:1.374m
D:1.374m
D:1.374m
D:1.374m
D:1.374m
D:1.374m
D:1.374m
D:1.374m
D:1.374m
D:1.374m
D:1.374m
D:1.374m
D:1.374m
D:1.374m
D:1.374m
D:1.374m
D:1.374m
D:1.374m
D:1.374m
D:1.374m
D:1.374m
D:1.374m
D:1.374m
D:1.374m
D:1.374m
D:1.374m
D:1.374m
D:1.374m
D:1.374m
D:1.374m
D:1.374m
D:1.374m
D:1.374m
D:1.374m
D:1.374m
D:1.374m
D:1.374m
D:1.374m
D:1.374m
D:1.374m
D:1.374m
D:1.374m
D:1.374m
D:1.374m
D:1.374m
D:1.374m
D:1.374m
D:1.374m
D:1.374m
D:1.374m
D:1.374m
D:1.374m
D:1.374m
D:1.374m
D:1.374m
D:1.374m
D:1.374m
D:1.374m
D:1.374m
D:1.374m
D:1.374m
D:1.374m
D:1.374m
D:1.374m
D:1.374m
D:1.374m
D:1.374m
D:1.374m
D:1.374m
D:1.374m
D:1.374m
D:1.374m
D:1.374m
D:1.374m
D:1.374m
D:1.374m
D:1.374m
D:1.374m
D:1.374m
D:1.374m
D:1.374m
D:1.374m
D:1.374m
D:1.374m
D:1.374m
D:1.374m
D:1.374m
D:1.374m
D:1.374m
D:1.374m
D:1.374m
D:1.374m
D:1.374m
D:1.374m
D:1.374m
D:1.374m
D:1.374m
D:1.374m
D:1.374m
D:1.374m
D:1.374m
D:1.374m
D:1.374m
D:1.374m
D:1.374m
D:1.374m
D:1.374m
D:1.374m
D:1.374m
D:1.374m
D:1.374m
D:1.374m
D:1.374m
D:1.374m
D:1.374m
D:1.374m
D:1.374m
D:1.374m
D:1.374m
D:1.374m
D:1.374m
D:1.375m
D:1.375m
D:1.375m
D:1.375m
D:1.375m
D:1.375m
D:1.375m
D:1.375m
D:1.375m
D:1.375m
D:1.375m
D:1.375m
D:1.375m
D:1.375m
D:1.375m
D:1.375m
D:1.375m
D:1.375m
D:1.375m
D:1.375m
D:1.375m
D:1.375m
D:1.375m
D:1.375m
D:1.375m
D:1.375m
D:1.375m
D:1.375m
D:1.375m
D:1.375m
D:1.375m
D:1.375m
D:1.375m
D:1.375m
D:1.375m
D:1.375m
D:1.375m
D:1.375m
D:1.375m
D:1.375m
D:1.375m
D:1.375m
D:1.375m
D:1.375m
D:1.375m
D:1.375m
D:1.375m
D:1.375m
D:1.375m
D:1.375m
D:1.375m
D:1.375m
D:1.375m
D:1.375m
D:1.375m
D:1.375m
D:1.375m
D:1.375m
D:1.375m
D:1.375m
D:1.374m
D:1.374m
D:1.374m
D:1.374m
D:1.374m
D:1.374m
D:1.374m
D:1.374m
D:1.374m
D:1.374m
D:1.374m
D:1.374m
D:1.374m
D:1.374m
D:1.375m
D:1.375m
D:1.375m
D:1.375m
D:1.375m
D:1.375m
D:1.375m
D:1.375m
D:1.375m
D:1.375m
D:1.375m
D:1.375m
D:1.375m
D:1.375m
D:1.375m
D:1.375m
D:1.375m
D:1.375m
D:1.375m
D:1.375m
D:1.375m
D:1.375m
D:1.375m
D:1.375m
D:1.375m
D:1.375m
D:1.375m
D:1.375m
D:1.375m
D:1.375m
D:1.375m
D:1.375m
D:1.375m
D:1.375m
D:1.375m
D:1.375m
D:1.375m
D:1.375m
D:1.375m
D:1.375m
D:1.375m
D:1.375m
D:1.375m
D:1.375m
D:1.375m
D:1.375m
D:1.375m
D:1.375m
D:1.375m
D:1.375m
D:1.375m
D:1.375m
D:1.375m
D:1.375m
D:1.375m
D:1.375m
D:1.375m
D:1.375m
D:1.375m
D:1.375m
D:1.375m
D:1.375m
D:1.375m
D:1.375m
D:1.375m
D:1.375m
D:1.375m
D:1.375m
D:1.375m
D:1.375m
D:1.375m
D:1.375m
D:1.375m
D:1.375m
D:1.375m
D:1.375m
D:1.375m
D:1.375m
D:1.375m
D:1.375m
D:1.375m
D:1.375m
D:1.375m
D:1.375m
D:1.375m
D:1.375m
D:1.375m
D:1.375m
D:1.375m
D:1.375m
D:1.375m
D:1.375m
D:1.375m
D:1.375m
D:1.375m
D:1.375m
D:1.375m
D:1.375m
D:1.375m
D:1.375m
D:1.375m
D:1.375m
D:1.375m
D:1.375m
D:1.375m
D:1.375m
D:1.375m
D:1.375m
D:1.375m
D:1.375m
D:1.375m
D:1.375m
D:1.375m
D:1.375m
D:1.375m
D:1.375m
D:1.375m
D:1.375m
D:1.375m
D:1.375m
D:1.375m
D:1.375m
D:1.375m
D:1.375m
D:1.375m
D:1.375m
D:1.375m
D:1.375m
D:1.375m
D:1.375m
D:1.375m
D:1.375m
D:1.375m
D:1.375m
D:1.375m
D:1.375m
D:1.375m
D:1.375m
D:1.375m
D:1.375m
D:1.375m
D:1.375m
D:1.375m
D:1.375m
D:1.375m
D:1.375m
D:1.375m
D:1.375m
D:1.375m
D:1.375m
D:1.375m
D:1.375m
D:1.375m
D:1.375m
D:1.375m
D:1.375m
D:1.375m
D:1.375m
D:1.375m
D:1.375m
D:1.375m
D:1.375m
D:1.375m
D:1.375m
D:1.375m
D:1.375m
D:1.375m
D:1.375m
D:1.375m
D:1.375m
D:1.375m
D:1.375m
D:1.375m
D:1.375m
D:1.375m
D:1.375m
D:1.375m
D:1.375m
D:1.375m
D:1.375m
D:1.375m
D:1.375m
D:1.375m
D:1.375m
D:1.375m
D:1.375m
D:1.375m
D:1.375m
D:1.375m
D:1.375m
D:1.375m
D:1.375m
D:1.375m
D:1.375m
D:1.375m
D:1.374m
D:1.374m
D:1.374m
D:1.374m
D:1.374m
D:1.374m
D:1.374m
D:1.374m
D:1.374m
D:1.374m
D:1.374m
D:1.374m
D:1.374m
D:1.374m
D:1.374m
D:1.374m
D:1.374m
D:1.374m
D:1.374m
D:1.374m
D:1.374m
D:1.374m
D:1.374m
D:1.374m
D:1.374m
D:1.374m
D:1.374m
D:1.374m
D:1.374m
D:1.374m
D:1.374m
D:1.374m
D:1.374m
D:1.374m
D:1.374m
D:1.374m
D:1.374m
D:1.374m
D:1.374m
D:1.374m
D:1.374m
D:1.374m
D:1.374m
D:1.374m
D:1.374m
D:1.374m
D:1.374m
D:1.374m
D:1.374m
D:1.374m
D:1.374m
D:1.374m
D:1.374m
D:1.374m
D:1.374m
D:1.375m
D:1.375m
D:1.375m
D:1.375m
D:1.375m
D:1.375m
D:1.375m
D:1.375m
D:1.375m
D:1.374m
D:1.374m
D:1.374m
D:1.374m
D:1.374m
D:1.374m
D:1.374m
D:1.374m
D:1.374m
D:1.374m
D:1.374m
D:1.374m
D:1.374m
D:1.374m
D:1.374m
D:1.374m
D:1.374m
D:1.374m
D:1.374m
D:1.374m
D:1.374m
D:1.374m
D:1.374m
D:1.374m
D:1.374m
D:1.374m
D:1.374m
D:1.374m
D:1.374m
D:1.374m
D:1.373m
D:1.373m
D:1.373m
D:1.373m
D:1.373m
D:1.373m
D:1.375m
D:1.375m
D:1.375m
D:1.375m
D:1.375m
D:1.375m
D:1.375m
D:1.375m
D:1.375m
D:1.375m
D:1.375m
D:1.375m
D:1.375m
D:1.374m
D:1.374m
D:1.374m
D:1.374m
D:1.374m
D:1.374m
D:1.374m
D:1.374m
D:1.374m
D:1.374m
D:1.374m
D:1.374m
D:1.374m
D:1.374m
D:1.374m
D:1.374m
D:1.374m
D:1.374m
D:1.374m
D:1.374m
D:1.374m
D:1.374m
D:1.374m
D:1.374m
D:1.374m
D:1.374m
D:1.374m
D:1.374m
D:1.374m
D:1.374m
D:1.374m
D:1.374m
D:1.374m
D:1.375m
D:1.375m
D:1.375m
D:1.375m
D:1.375m
D:1.375m
D:1.375m
D:1.375m
D:1.375m
D:1.375m
D:1.375m
D:1.375m
D:1.375m
D:1.375m
D:1.375m
D:1.375m
D:1.375m
D:1.375m
D:1.375m
D:1.375m
D:1.375m
D:1.375m
D:1.375m
D:1.375m
D:1.375m
D:1.375m
D:1.375m
D:1.375m
D:1.375m
D:1.375m
D:1.375m
D:1.375m
D:1.375m
D:1.375m
D:1.374m
D:1.374m
D:1.374m
D:1.374m
D:1.374m
D:1.374m
D:1.374m
D:1.374m
D:1.374m
D:1.374m
D:1.374m
D:1.374m
D:1.374m
D:1.374m
D:1.374m
D:1.374m
D:1.374m
D:1.374m
D:1.374m
D:1.374m
D:1.374m
D:1.374m
D:1.374m
D:1.374m
D:1.374m
D:1.374m
D:1.374m
D:1.374m
D:1.374m
D:1.374m
D:1.374m
D:1.374m
D:1.374m
D:1.374m
D:1.374m
D:1.374m
D:1.374m
D:1.375m
D:1.375m
D:1.375m
D:1.375m
D:1.375m
D:1.375m
D:1.375m
D:1.375m
D:1.375m
D:1.375m
D:1.375m
D:1.375m
D:1.375m
D:1.375m
D:1.375m
D:1.375m
D:1.375m
D:1.375m
D:1.375m
D:1.375m
D:1.375m
D:1.375m
D:1.375m
D:1.375m
D:1.375m
D:1.375m
D:1.375m
D:1.374m
D:1.374m
D:1.374m
D:1.374m
D:1.374m
D:1.374m
D:1.374m
D:1.374m
D:1.374m
D:1.374m
D:1.374m
D:1.374m
D:1.374m
D:1.374m
D:1.374m
D:1.374m
D:1.374m
D:1.374m
D:1.374m
D:1.374m
D:1.374m
D:1.374m
D:1.374m
D:1.374m
D:1.374m
D:1.374m
D:1.374m
D:1.374m
D:1.374m
D:1.374m
D:1.374m
D:1.374m
D:1.374m
D:1.374m
D:1.374m
D:1.374m
D:1.374m
D:1.374m
D:1.374m
D:1.374m
D:1.374m
D:1.374m
D:1.374m
D:1.374m
D:1.374m
D:1.374m
D:1.374m
D:1.374m
D:1.374m
D:1.374m
D:1.374m
D:1.374m
D:1.374m
D:1.374m
D:1.374m
D:1.374m
D:1.374m
D:1.374m
D:1.374m
D:1.374m
D:1.374m
D:1.374m
D:1.374m
D:1.374m
D:1.374m
D:1.374m
D:1.374m
D:1.374m
D:1.374m
D:1.374m
D:1.374m
D:1.374m
D:1.374m
D:1.374m
D:1.374m
D:1.374m
D:1.375m
D:1.375m
D:1.375m
D:1.375m
D:1.375m
D:1.375m
D:1.375m
D:1.375m
D:1.375m
D:1.375m
D:1.375m
D:1.375m
D:1.375m
D:1.375m
D:1.375m
D:1.375m
D:1.375m
D:1.375m
D:1.375m
D:1.375m
D:1.375m
D:1.375m
D:1.375m
D:1.375m
D:1.375m
D:1.375m
D:1.375m
D:1.375m
D:1.375m
D:1.375m
D:1.375m
D:1.375m
D:1.375m
D:1.375m
D:1.375m
D:1.375m
D:1.375m
D:1.375m
D:1.375m
D:1.375m
D:1.375m
D:1.375m
D:1.375m
D:1.375m
D:1.375m
D:1.375m
D:1.375m
D:1.374m
D:1.374m
D:1.374m
D:1.374m
D:1.374m
D:1.374m
D:1.374m
D:1.374m
D:1.374m
D:1.374m
D:1.374m
D:1.374m
D:1.374m
D:1.374m
D:1.374m
D:1.374m
D:1.374m
D:1.374m
D:1.374m
D:1.374m
D:1.374m
D:1.374m
D:1.374m
D:1.374m
D:1.374m
D:1.374m
D:1.374m
D:1.374m
D:1.374m
D:1.374m
D:1.374m
D:1.374m
D:1.374m
D:1.374m
D:1.374m
D:1.374m
D:1.374m
D:1.374m
D:1.374m
D:1.374m
D:1.374m
D:1.374m
D:1.374m
D:1.374m
D:1.374m
D:1.374m
D:1.374m
D:1.374m
D:1.374m
D:1.374m
D:1.374m
D:1.374m
D:1.374m
D:1.374m
D:1.374m
D:1.374m
D:1.374m
D:1.374m
D:1.374m
D:1.374m
D:1.374m
D:1.374m
D:1.374m
D:1.374m
D:1.374m
D:1.374m
D:1.375m
D:1.375m
D:1.375m
D:1.375m
D:1.375m
D:1.375m
D:1.375m
D:1.375m
D:1.375m
D:1.375m
D:1.375m
D:1.375m
D:1.375m
D:1.375m
D:1.375m
D:1.375m
D:1.375m
D:1.375m
D:1.375m
D:1.375m
D:1.375m
D:1.375m
D:1.375m
D:1.375m
D:1.375m
D:1.374m
D:1.374m
D:1.374m
D:1.374m
D:1.374m
D:1.374m
D:1.374m
D:1.374m
D:1.374m
D:1.374m
D:1.374m
D:1.374m
D:1.374m
D:1.374m
D:1.374m
D:1.374m
D:1.374m
D:1.374m
D:1.374m
D:1.374m
D:1.374m
D:1.374m
D:1.374m
D:1.374m
D:1.374m
D:1.375m
D:1.375m
D:1.375m
D:1.375m
D:1.375m
D:1.375m
D:1.375m
D:1.375m
D:1.375m
D:1.375m
D:1.375m
D:1.375m
D:1.375m
D:1.375m
D:1.375m
D:1.375m
D:1.375m
D:1.375m
D:1.375m
D:1.375m
D:1.375m
D:1.375m
D:1.375m
D:1.375m
D:1.375m
D:1.375m
D:1.373m
D:1.373m
D:1.373m
D:1.373m
D:1.373m
D:1.373m
D:1.375m
D:1.375m
D:1.375m
D:1.375m
D:1.375m
D:1.375m
D:1.375m
D:1.375m
D:1.375m
D:1.375m
D:1.375m
D:1.375m
D:1.375m
D:1.375m
D:1.375m
D:1.375m
D:1.375m
D:1.375m
D:1.375m
D:1.375m
D:1.375m
D:1.375m
D:1.375m
D:1.375m
D:1.375m
D:1.375m
D:1.375m
D:1.375m
D:1.375m
D:1.375m
D:1.375m
D:1.375m
D:1.375m
D:1.375m
D:1.375m
D:1.375m
D:1.375m
D:1.375m
D:1.375m
D:1.375m
D:1.375m
D:1.375m
D:1.375m
D:1.375m
D:1.375m
D:1.375m
D:1.375m
D:1.375m
D:1.375m
D:1.375m
D:1.375m
D:1.375m
D:1.375m
D:1.375m
D:1.375m
D:1.375m
D:1.375m
D:1.375m
D:1.375m
D:1.375m
D:1.375m
D:1.375m
D:1.375m
D:1.375m
D:1.375m
D:1.375m
D:1.375m
D:1.375m
D:1.375m
D:1.375m
D:1.375m
D:1.375m
D:1.375m
D:1.375m
D:1.375m
D:1.375m
D:1.375m
D:1.375m
D:1.375m
D:1.375m
D:1.375m
D:1.375m
D:1.375m
D:1.375m
D:1.375m
D:1.375m
D:1.375m
D:1.375m
D:1.375m
D:1.375m
D:1.375m
D:1.375m
D:1.375m
D:1.375m
D:1.375m
D:1.375m
D:1.375m
D:1.375m
D:1.375m
D:1.375m
D:1.375m
D:1.375m
D:1.375m
D:1.375m
D:1.375m
D:1.375m
D:1.375m
D:1.375m
D:1.375m
D:1.375m
D:1.375m
D:1.375m
D:1.375m
D:1.375m
D:1.375m
D:1.375m
D:1.375m
D:1.375m
D:1.375m
D:1.375m
D:1.375m
D:1.375m
D:1.375m
D:1.375m
D:1.375m
D:1.375m
D:1.375m
D:1.375m
D:1.375m
D:1.375m
D:1.375m
D:1.375m
D:1.375m
D:1.375m
D:1.375m
D:1.375m
D:1.375m
D:1.375m
D:1.375m
D:1.375m
D:1.375m
D:1.375m
D:1.375m
D:1.375m
D:1.375m
D:1.375m
D:1.375m
D:1.375m
D:1.375m
D:1.375m
D:1.375m
D:1.375m
D:1.375m
D:1.375m
D:1.375m
D:1.375m
D:1.375m
D:1.375m
D:1.375m
D:1.375m
D:1.375m
D:1.375m
D:1.375m
D:1.374m
D:1.374m
D:1.374m
D:1.374m
D:1.374m
D:1.374m
D:1.374m
D:1.374m
D:1.374m
D:1.374m
D:1.374m
D:1.374m
D:1.374m
D:1.374m
D:1.374m
D:1.374m
D:1.374m
D:1.374m
D:1.374m
D:1.374m
D:1.374m
D:1.374m
D:1.374m
D:1.374m
D:1.374m
D:1.374m
D:1.374m
D:1.374m
D:1.374m
D:1.374m
D:1.374m
D:1.374m
D:1.374m
D:1.374m
D:1.374m
D:1.374m
D:1.374m
D:1.374m
D:1.374m
D:1.374m
D:1.374m
D:1.374m
D:1.374m
D:1.374m
D:1.374m
D:1.374m
D:1.374m
D:1.374m
D:1.374m
D:1.374m
D:1.374m
D:1.374m
D:1.374m
D:1.374m
D:1.374m
D:1.374m
D:1.374m
D:1.374m
D:1.374m
D:1.374m
D:1.374m
D:1.374m
D:1.374m
D:1.374m
D:1.374m
D:1.374m
D:1.374m
D:1.374m
D:1.374m
D:1.374m
D:1.374m
D:1.374m
D:1.374m
D:1.374m
D:1.374m
D:1.374m
D:1.374m
D:1.374m
D:1.374m
D:1.374m
D:1.374m
D:1.374m
D:1.374m
D:1.374m
D:1.374m
D:1.374m
D:1.374m
D:1.374m
D:1.374m
D:1.374m
D:1.374m
D:1.374m
D:1.374m
D:1.374m
D:1.374m
D:1.374m
D:1.374m
D:1.374m
D:1.374m
D:1.374m
D:1.374m
D:1.374m
D:1.374m
D:1.374m
D:1.374m
D:1.374m
D:1.374m
D:1.374m
D:1.374m
D:1.374m
D:1.374m
D:1.374m
D:1.374m
D:1.374m
D:1.374m
D:1.374m
D:1.374m
D:1.374m
D:1.374m
D:1.374m
D:1.374m
D:1.374m
D:1.374m
D:1.374m
D:1.374m
D:1.374m
D:1.374m
D:1.374m
D:1.374m
D:1.374m
D:1.374m
D:1.374m
D:1.374m
D:1.374m
D:1.374m
D:1.374m
D:1.374m
D:1.374m
D:1.374m
D:1.374m
D:1.374m
D:1.374m
D:1.374m
D:1.374m
D:1.374m
D:1.374m
D:1.374m
D:1.374m
D:1.374m
D:1.374m
D:1.374m
D:1.374m
D:1.374m
D:1.374m
D:1.374m
D:1.374m
D:1.374m
D:1.374m
D:1.374m
D:1.374m
D:1.374m
D:1.374m
D:1.374m
D:1.374m
D:1.374m
D:1.374m
D:1.374m
D:1.374m
D:1.374m
D:1.374m
D:1.374m
D:1.374m
D:1.374m
D:1.374m
D:1.374m
D:1.374m
D:1.374m
D:1.374m
D:1.374m
D:1.374m
D:1.374m
D:1.374m
D:1.374m
D:1.374m
D:1.374m
D:1.374m
D:1.374m
D:1.374m
D:1.374m
D:1.374m
D:1.374m
D:1.374m
D:1.374m
D:1.374m
D:1.374m
D:1.374m
D:1.374m
D:1.374m
D:1.374m
D:1.374m
D:1.374m
D:1.374m
D:1.374m
D:1.374m
D:1.374m
D:1.374m
D:1.374m
D:1.374m
D:1.374m
D:1.374m
D:1.374m
D:1.374m
D:1.374m
D:1.374m
D:1.374m
D:1.374m
D:1.374m
D:1.374m
D:1.374m
D:1.374m
D:1.374m
D:1.374m
D:1.374m
D:1.374m
D:1.374m
D:1.374m
D:1.374m
D:1.374m
D:1.374m
D:1.374m
D:1.374m
D:1.374m
D:1.374m
D:1.374m
D:1.374m
D:1.374m
D:1.374m
D:1.374m
D:1.374m
D:1.374m
D:1.374m
D:1.374m
D:1.374m
D:1.374m
D:1.374m
D:1.374m
D:1.374m
D:1.374m
D:1.374m
D:1.374m
D:1.374m
D:1.374m
D:1.374m
D:1.374m
D:1.374m
D:1.374m
D:1.374m
D:1.374m
D:1.374m
D:1.374m
D:1.374m
D:1.374m
D:1.374m
D:1.374m
D:1.374m
D:1.374m
D:1.374m
D:1.374m
D:1.374m
D:1.374m
D:1.374m
D:1.374m
D:1.374m
D:1.374m
D:1.374m
D:1.374m
D:1.374m
D:1.374m
D:1.374m
D:1.374m
D:1.374m
D:1.374m
D:1.374m
D:1.374m
D:1.374m
D:1.375m
D:1.375m
D:1.375m
D:1.375m
D:1.375m
D:1.375m
D:1.375m
D:1.375m
D:1.375m
D:1.375m
D:1.375m
D:1.375m
D:1.375m
D:1.375m
D:1.375m
D:1.375m
D:1.375m
D:1.375m
D:1.375m
D:1.375m
D:1.375m
D:1.375m
D:1.375m
D:1.375m
D:1.375m
D:1.375m
D:1.375m
D:1.375m
D:1.375m
D:1.375m
D:1.375m
D:1.375m
D:1.375m
D:1.375m
D:1.375m
D:1.375m
D:1.375m
D:1.375m
D:1.375m
D:1.375m
D:1.375m
D:1.375m
D:1.375m
D:1.375m
D:1.375m
D:1.375m
D:1.374m
D:1.374m
D:1.374m
D:1.374m
D:1.374m
D:1.374m
D:1.374m
D:1.374m
D:1.374m
D:1.373m
D:1.373m
D:1.373m
D:1.373m
D:1.373m
D:1.373m
D:1.373m
D:1.373m
D:1.373m
D:1.373m
D:1.373m
D:1.373m
D:1.373m
D:1.373m
D:1.373m
D:1.373m
D:1.373m
D:1.373m
D:1.373m
D:1.374m
D:1.374m
D:1.374m
D:1.374m
D:1.374m
D:1.374m
D:1.374m
D:1.374m
D:1.374m
D:1.374m
D:1.374m
D:1.374m
D:1.374m
D:1.374m
D:1.374m
D:1.374m
D:1.374m
D:1.374m
D:1.374m
D:1.374m
D:1.374m
D:1.374m
D:1.374m
D:1.374m
D:1.374m
D:1.374m
D:1.374m
D:1.374m
D:1.374m
D:1.374m
D:1.374m
D:1.374m
D:1.374m
D:1.374m
D:1.374m
D:1.374m
D:1.374m
D:1.374m
D:1.374m
D:1.374m
D:1.374m
D:1.374m
D:1.374m
D:1.374m
D:1.374m
D:1.374m
D:1.374m
D:1.374m
D:1.374m
D:1.374m
D:1.374m
D:1.374m
D:1.374m
D:1.374m
D:1.375m
D:1.375m
D:1.375m
D:1.375m
D:1.375m
D:1.375m
D:1.375m
D:1.375m
D:1.375m
D:1.375m
D:1.375m
D:1.375m
D:1.375m
D:1.375m
D:1.375m
D:1.375m
D:1.375m
D:1.375m
D:1.375m
D:1.375m
D:1.375m
D:1.375m
D:1.375m
D:1.375m
D:1.375m
D:1.375m
D:1.375m
D:1.375m
D:1.375m
D:1.375m
D:1.375m
D:1.375m
D:1.375m
D:1.375m
D:1.375m
D:1.375m
D:1.375m
D:1.375m
D:1.375m
D:1.375m
D:1.375m
D:1.375m
D:1.375m
D:1.375m
D:1.375m
D:1.375m
D:1.375m
D:1.375m
D:1.375m
D:1.375m
D:1.375m
D:1.375m
D:1.375m
D:1.375m
D:1.375m
D:1.375m
D:1.375m
D:1.375m
D:1.375m
D:1.375m
D:1.375m
D:1.375m
D:1.374m
D:1.374m
D:1.374m
D:1.374m
D:1.374m
D:1.374m
D:1.374m
D:1.374m
D:1.374m
D:1.374m
D:1.374m
D:1.374m
D:1.374m
D:1.374m
D:1.374m
D:1.374m
D:1.374m
D:1.374m
D:1.374m
D:1.374m
D:1.374m
D:1.374m
D:1.374m
D:1.374m
D:1.374m
D:1.374m
D:1.374m
D:1.374m
D:1.374m
D:1.374m
D:1.374m
D:1.374m
D:1.374m
D:1.374m
D:1.374m
D:1.374m
D:1.374m
D:1.374m
D:1.374m
D:1.374m
D:1.374m
D:1.374m
D:1.374m
D:1.374m
D:1.374m
D:1.374m
D:1.374m
D:1.374m
D:1.374m
D:1.374m
D:1.374m
D:1.374m
D:1.374m
D:1.374m
D:1.374m
D:1.374m
D:1.374m
D:1.374m
D:1.374m
D:1.374m
D:1.374m
D:1.374m
D:1.374m
D:1.374m
D:1.374m
D:1.374m
D:1.374m
D:1.374m
D:1.374m
D:1.374m
D:1.374m
D:1.374m
D:1.374m
D:1.374m
D:1.374m
D:1.374m
D:1.374m
D:1.374m
D:1.374m
D:1.374m
D:1.374m
D:1.374m
D:1.374m
D:1.374m
D:1.374m
D:1.374m
D:1.374m
D:1.374m
D:1.374m
D:1.374m
D:1.374m
D:1.374m
D:1.374m
D:1.374m
D:1.374m
D:1.374m
D:1.374m
D:1.374m
D:1.374m
D:1.374m
D:1.374m
D:1.374m
D:1.374m
D:1.374m
D:1.374m
D:1.374m
D:1.374m
D:1.374m
D:1.374m
D:1.374m
D:1.374m
D:1.374m
D:1.374m
D:1.374m
D:1.374m
D:1.374m
D:1.374m
D:1.374m
D:1.374m
D:1.374m
D:1.374m
D:1.374m
D:1.374m
D:1.374m
D:1.374m
D:1.374m
D:1.374m
D:1.374m
D:1.374m
D:1.374m
D:1.374m
D:1.374m
D:1.375m
D:1.375m
D:1.375m
D:1.375m
D:1.375m
D:1.375m
D:1.375m
D:1.375m
D:1.375m
D:1.375m
D:1.375m
D:1.375m
D:1.375m
D:1.375m
D:1.375m
D:1.375m
D:1.375m
D:1.374m
D:1.374m
D:1.374m
D:1.374m
D:1.374m
D:1.374m
D:1.374m
D:1.374m
D:1.374m
D:1.374m
D:1.374m
D:1.374m
D:1.374m
D:1.374m
D:1.374m
D:1.374m
D:1.374m
D:1.374m
D:1.374m
D:1.374m
D:1.374m
D:1.374m
D:1.374m
D:1.374m
D:1.374m
D:1.374m
D:1.374m
D:1.374m
D:1.374m
D:1.374m
D:1.374m
D:1.374m
D:1.374m
D:1.374m
D:1.374m
D:1.374m
D:1.374m
D:1.374m
D:1.374m
D:1.374m
D:1.374m
D:1.374m
D:1.374m
D:1.374m
D:1.374m
D:1.374m
D:1.374m
D:1.374m
D:1.374m
D:1.374m
D:1.374m
D:1.374m
D:1.374m
D:1.374m
D:1.374m
D:1.374m
D:1.374m
D:1.374m
D:1.374m
D:1.374m
D:1.374m
D:1.374m
D:1.374m
D:1.374m
D:1.374m
D:1.374m
D:1.374m
D:1.374m
D:1.374m
D:1.374m
D:1.373m
D:1.373m
D:1.373m
D:1.373m
D:1.373m
D:1.373m
D:1.373m
D:1.373m
D:1.373m
D:1.373m
D:1.373m
D:1.375m
D:1.375m
D:1.375m
D:1.375m
D:1.375m
D:1.375m
D:1.375m
D:1.375m
D:1.375m
D:1.375m
D:1.375m
D:1.375m
D:1.375m
D:1.375m
D:1.375m
D:1.375m
D:1.375m
D:1.375m
D:1.375m
D:1.375m
D:1.375m
D:1.375m
D:1.375m
D:1.375m
D:1.375m
D:1.375m
D:1.375m
D:1.375m
D:1.375m
D:1.375m
D:1.375m
D:1.375m
D:1.375m
D:1.375m
D:1.375m
D:1.375m
D:1.375m
D:1.375m
D:1.375m
D:1.375m
D:1.375m
D:1.375m
D:1.375m
D:1.375m
D:1.375m
D:1.375m
D:1.375m
D:1.375m
D:1.375m
D:1.375m
D:1.375m
D:1.375m
D:1.375m
D:1.375m
D:1.375m
D:1.375m
D:1.375m
D:1.375m
D:1.375m
D:1.375m
D:1.375m
D:1.375m
D:1.375m
D:1.375m
D:1.375m
D:1.375m
D:1.375m
D:1.375m
D:1.375m
D:1.375m
D:1.375m
D:1.375m
D:1.375m
D:1.375m
D:1.375m
D:1.375m
D:1.375m
D:1.375m
D:1.375m
D:1.375m
D:1.375m
D:1.375m
D:1.375m
D:1.375m
D:1.375m
D:1.375m
D:1.375m
D:1.375m
D:1.375m
D:1.375m
D:1.375m
D:1.375m
D:1.375m
D:1.375m
D:1.375m
D:1.375m
D:1.375m
D:1.375m
D:1.375m
D:1.375m
D:1.375m
D:1.375m
D:1.375m
D:1.375m
D:1.375m
D:1.375m
D:1.375m
D:1.375m
D:1.375m
D:1.375m
D:1.375m
D:1.375m
D:1.375m
D:1.375m
D:1.375m
D:1.375m
D:1.375m
D:1.375m
D:1.375m
D:1.375m
D:1.375m
D:1.375m
D:1.375m
D:1.375m
D:1.375m
D:1.375m
D:1.375m
D:1.375m
D:1.375m
D:1.375m
D:1.375m
D:1.375m
D:1.375m
D:1.375m
D:1.375m
D:1.375m
D:1.375m
D:1.375m
D:1.375m
D:1.375m
D:1.375m
D:1.375m
D:1.375m
D:1.375m
D:1.375m
D:1.375m
D:1.375m
D:1.375m
D:1.375m
D:1.375m
D:1.375m
D:1.375m
D:1.375m
D:1.375m
D:1.375m
D:1.375m
D:1.375m
D:1.375m
D:1.375m
D:1.375m
D:1.375m
D:1.375m
D:1.374m
D:1.374m
D:1.374m
D:1.374m
D:1.374m
D:1.374m
D:1.374m
D:1.374m
D:1.374m
D:1.374m
D:1.374m
D:1.374m
D:1.374m
D:1.374m
D:1.374m
D:1.375m
D:1.375m
D:1.375m
D:1.375m
D:1.375m
D:1.375m
D:1.375m
D:1.375m
D:1.375m
D:1.375m
D:1.375m
D:1.375m
D:1.375m
D:1.375m
D:1.375m
D:1.375m
D:1.375m
D:1.375m
D:1.375m
D:1.375m
D:1.375m
D:1.375m
D:1.375m
D:1.375m
D:1.375m
D:1.375m
D:1.375m
D:1.375m
D:1.375m
D:1.375m
D:1.375m
D:1.375m
D:1.375m
D:1.375m
D:1.375m
D:1.375m
D:1.375m
D:1.375m
D:1.375m
D:1.375m
D:1.375m
D:1.375m
D:1.375m
D:1.375m
D:1.375m
D:1.375m
D:1.375m
D:1.375m
D:1.375m
D:1.375m
D:1.375m
D:1.375m
D:1.375m
D:1.375m
D:1.375m
D:1.375m
D:1.375m
D:1.375m
D:1.375m
D:1.375m
D:1.375m
D:1.375m
D:1.375m
D:1.375m
D:1.375m
D:1.375m
D:1.375m
D:1.375m
D:1.375m
D:1.375m
D:1.375m
D:1.375m
D:1.375m
D:1.375m
D:1.375m
D:1.375m
D:1.375m
D:1.375m
D:1.374m
D:1.374m
D:1.374m
D:1.374m
D:1.374m
D:1.374m
D:1.374m
D:1.374m
D:1.374m
D:1.374m
D:1.374m
D:1.374m
D:1.374m
D:1.374m
D:1.374m
D:1.374m
D:1.374m
D:1.374m
D:1.374m
D:1.374m
D:1.374m
D:1.374m
D:1.374m
D:1.374m
D:1.374m
D:1.374m
D:1.374m
D:1.374m
D:1.374m
D:1.374m
D:1.374m
D:1.374m
D:1.374m
D:1.374m
D:1.374m
D:1.374m
D:1.374m
D:1.374m
D:1.374m
D:1.374m
D:1.374m
D:1.374m
D:1.374m
D:1.374m
D:1.374m
D:1.374m
D:1.374m
D:1.374m
D:1.374m
D:1.374m
D:1.374m
D:1.374m
D:1.374m
D:1.374m
D:1.374m
D:1.374m
D:1.374m
D:1.374m
D:1.374m
D:1.374m
D:1.374m
D:1.374m
D:1.374m
D:1.374m
D:1.374m
D:1.374m
D:1.374m
D:1.374m
D:1.374m
D:1.374m
D:1.374m
D:1.374m
D:1.374m
D:1.374m
D:1.374m
D:1.374m
D:1.375m
D:1.375m
D:1.375m
D:1.375m
D:1.375m
D:1.375m
D:1.375m
D:1.375m
D:1.375m
D:1.375m
D:1.375m
D:1.375m
D:1.375m
D:1.375m
D:1.375m
D:1.375m
D:1.375m
D:1.375m
D:1.375m
D:1.375m
D:1.375m
D:1.375m
D:1.375m
D:1.375m
D:1.375m
D:1.375m
D:1.375m
D:1.374m
D:1.374m
D:1.374m
D:1.374m
D:1.374m
D:1.374m
D:1.374m
D:1.374m
D:1.374m
D:1.374m
D:1.374m
D:1.374m
D:1.374m
D:1.374m
D:1.374m
D:1.369m
D:1.369m
D:1.369m
D:1.369m
D:1.369m
D:1.305m
D:1.305m
D:1.305m
D:1.305m
D:1.305m
D:1.305m
D:1.264m
D:1.264m
D:1.264m
D:1.264m
D:1.264m
D:1.264m
D:1.201m
D:1.201m
D:1.201m
D:1.201m
D:1.201m
D:1.201m
D:1.191m
D:1.191m
D:1.191m
D:1.191m
D:1.191m
D:1.191m
D:1.161m
D:1.161m
D:1.161m
D:1.161m
D:1.161m
D:1.161m
D:1.142m
D:1.142m
D:1.142m
D:1.142m
D:1.142m
D:1.142m
D:1.125m
D:1.125m
D:1.125m
D:1.125m
D:1.125m
D:1.125m
D:1.115m
D:1.115m
D:1.115m
D:1.115m
D:1.115m
D:1.115m
D:1.111m
D:1.111m
D:1.111m
D:1.111m
D:1.111m
D:1.111m
D:1.108m
D:1.108m
D:1.108m
D:1.108m
D:1.108m
D:1.108m
D:1.105m
D:1.105m
D:1.105m
D:1.105m
D:1.105m
D:1.105m
D:1.107m
D:1.107m
D:1.107m
D:1.107m
D:1.107m
D:1.107m
D:1.107m
D:1.107m
D:1.107m
D:1.107m
D:1.107m
D:1.107m
D:1.106m
D:1.106m
D:1.106m
D:1.106m
D:1.106m
D:1.106m
D:1.106m
D:1.106m
D:1.106m
D:1.106m
D:1.106m
D:1.106m
D:1.106m
D:1.106m
D:1.106m
D:1.106m
D:1.106m
D:1.106m
D:1.106m
D:1.106m
D:1.106m
D:1.106m
D:1.106m
D:1.106m
D:1.106m
D:1.106m
D:1.106m
D:1.106m
D:1.106m
D:1.107m
D:1.107m
D:1.107m
D:1.107m
D:1.107m
D:1.107m
D:1.107m
D:1.107m
D:1.107m
D:1.107m
D:1.107m
D:1.107m
D:1.107m
D:1.107m
D:1.107m
D:1.106m
D:1.106m
D:1.106m
D:1.106m
D:1.106m
D:1.106m
D:1.106m
D:1.106m
D:1.106m
D:1.108m
D:1.108m
D:1.108m
D:1.108m
D:1.108m
D:1.108m
D:1.108m
D:1.108m
D:1.108m
D:1.111m
D:1.111m
D:1.111m
D:1.111m
D:1.111m
D:1.111m
D:1.111m
D:1.111m
D:1.111m
D:1.111m
D:1.111m
D:1.111m
D:1.111m
D:1.111m
D:1.111m
D:1.111m
D:1.111m
D:1.111m
D:1.111m
D:1.111m
D:1.111m
D:1.111m
D:1.106m
D:1.106m
D:1.106m
D:1.106m
D:1.106m
D:1.106m
D:1.103m
D:1.103m
D:1.103m
D:1.103m
D:1.103m
D:1.103m
D:1.103m
D:1.103m
D:1.103m
D:1.103m
D:1.103m
D:1.103m
D:1.103m
D:1.103m
D:1.103m
D:1.103m
D:1.103m
D:1.103m
D:1.103m
D:1.103m
D:1.103m
D:1.103m
D:1.103m
D:1.105m
D:1.105m
D:1.105m
D:1.105m
D:1.105m
D:1.105m
D:1.107m
D:1.107m
D:1.107m
D:1.107m
D:1.107m
D:1.107m
D:1.107m
D:1.107m
D:1.107m
D:1.107m
D:1.107m
D:1.107m
D:1.107m
D:1.107m
D:1.107m
D:1.107m
D:1.107m
D:1.107m
D:1.107m
D:1.107m
D:1.107m
D:1.107m
D:1.108m
D:1.108m
D:1.108m
D:1.108m
D:1.108m
D:1.108m
D:1.108m
D:1.108m
D:1.108m
D:1.108m
D:1.108m
D:1.108m
D:1.108m
D:1.108m
D:1.108m
D:1.108m
D:1.108m
D:1.108m
D:1.108m
D:1.108m
D:1.108m
D:1.108m
D:1.108m
D:1.108m
D:1.108m
D:1.108m
D:1.108m
D:1.108m
D:1.108m
D:1.108m
D:1.108m
D:1.108m
D:1.108m
D:1.108m
D:1.108m
D:1.108m
D:1.108m
D:1.108m
D:1.109m
D:1.109m
D:1.109m
D:1.109m
D:1.109m
D:1.109m
D:1.109m
D:1.109m
D:1.109m
D:1.109m
D:1.115m
D:1.115m
D:1.115m
D:1.115m
D:1.115m
D:1.115m
D:1.115m
D:1.115m
D:1.115m
D:1.115m
D:1.115m
D:1.115m
D:1.115m
D:1.115m
D:1.115m
D:1.115m
D:1.115m
D:1.115m
D:1.115m
D:1.115m
D:1.115m
D:1.115m
D:1.115m
D:1.115m
D:1.115m
D:1.115m
D:1.115m
D:1.115m
D:1.115m
D:1.115m
D:1.115m
D:1.115m
D:1.115m
D:1.115m
D:1.115m
D:1.115m
D:1.115m
D:1.115m
D:1.115m
D:1.115m
D:1.115m
D:1.115m
D:1.115m
D:1.115m
D:1.115m
D:1.115m
D:1.115m
D:1.115m
D:1.115m
D:1.115m
D:1.115m
D:1.115m
D:1.115m
D:1.115m
D:1.115m
D:1.115m
D:1.115m
D:1.114m
D:1.114m
D:1.114m
D:1.114m
D:1.114m
D:1.114m
D:1.114m
D:1.114m
D:1.114m
D:1.114m
D:1.114m
D:1.114m
D:1.114m
D:1.114m
D:1.114m
D:1.114m
D:1.114m
D:1.114m
D:1.114m
D:1.114m
D:1.114m
D:1.114m
D:1.114m
D:1.114m
D:1.114m
D:1.114m
D:1.114m
D:1.114m
D:1.114m
D:1.114m
D:1.114m
D:1.114m
D:1.114m
D:1.114m
D:1.114m
D:1.114m
D:1.114m
D:1.114m
D:1.114m
D:1.114m
D:1.114m
D:1.114m
D:1.114m
D:1.114m
D:1.114m
D:1.114m
D:1.114m
D:1.118m
D:1.118m
D:1.118m
D:1.118m
D:1.118m
D:1.118m
D:1.121m
D:1.121m
D:1.121m
D:1.121m
D:1.121m
D:1.121m
D:1.121m
D:1.121m
D:1.121m
D:1.121m
D:1.121m
D:1.121m
D:1.120m
D:1.120m
D:1.120m
D:1.120m
D:1.120m
D:1.120m
D:1.118m
D:1.118m
D:1.118m
D:1.118m
D:1.118m
D:1.118m
D:1.118m
D:1.118m
D:1.118m
D:1.118m
D:1.118m
D:1.118m
D:1.118m
D:1.118m
D:1.117m
D:1.117m
D:1.117m
D:1.117m
D:1.117m
D:1.117m
D:1.117m
D:1.117m
D:1.117m
D:1.117m
D:1.117m
D:1.117m
D:1.117m
D:1.118m
D:1.118m
D:1.118m
D:1.118m
D:1.118m
D:1.118m
D:1.121m
D:1.121m
D:1.121m
D:1.121m
D:1.121m
D:1.121m
D:1.137m
D:1.137m
D:1.137m
D:1.137m
D:1.137m
D:1.137m
D:1.152m
D:1.152m
D:1.152m
D:1.152m
D:1.152m
D:1.152m
D:1.161m
D:1.161m
D:1.161m
D:1.161m
D:1.161m
D:1.161m
D:1.176m
D:1.176m
D:1.176m
D:1.176m
D:1.176m
D:1.176m
D:1.184m
D:1.184m
D:1.184m
D:1.184m
D:1.184m
D:1.184m
D:1.185m
D:1.185m
D:1.185m
D:1.185m
D:1.185m
D:1.185m
D:1.185m
D:1.185m
D:1.185m
D:1.185m
D:1.185m
D:1.185m
D:1.187m
D:1.187m
D:1.187m
D:1.187m
D:1.187m
D:1.187m
D:1.187m
D:1.187m
D:1.187m
D:1.187m
D:1.187m
D:1.185m
D:1.185m
D:1.185m
D:1.185m
D:1.185m
D:1.185m
D:1.197m
D:1.197m
D:1.197m
D:1.197m
D:1.197m
D:1.197m
D:1.197m
D:1.197m
D:1.197m
D:1.200m
D:1.200m
D:1.200m
D:1.200m
D:1.200m
D:1.200m
D:1.204m
D:1.204m
D:1.204m
D:1.204m
D:1.204m
D:1.204m
D:1.210m
D:1.210m
D:1.210m
D:1.210m
D:1.210m
D:1.210m
D:1.210m
D:1.215m
D:1.215m
D:1.215m
D:1.215m
D:1.215m
D:1.215m
D:1.219m
D:1.219m
D:1.219m
D:1.219m
D:1.219m
D:1.219m
D:1.219m
D:1.219m
D:1.219m
D:1.219m
D:1.219m
D:1.219m
D:1.219m
D:1.219m
D:1.219m
D:1.219m
D:1.219m
D:1.219m
D:1.219m
D:1.219m
D:1.219m
D:1.219m
D:1.219m
D:1.219m
D:1.219m
D:1.219m
D:1.219m
D:1.219m
D:1.219m
D:1.219m
D:1.219m
D:1.219m
D:1.219m
D:1.219m
D:1.219m
D:1.219m
D:1.219m
D:1.221m
D:1.221m
D:1.221m
D:1.221m
D:1.221m
D:1.221m
D:1.221m
D:1.221m
D:1.221m
D:1.221m
D:1.220m
D:1.220m
D:1.220m
D:1.220m
D:1.220m
D:1.220m
D:1.220m
D:1.220m
D:1.220m
D:1.220m
D:1.220m
D:1.220m
D:1.220m
D:1.220m
D:1.220m
D:1.220m
D:1.220m
D:1.220m
D:1.220m
D:1.220m
D:1.220m
D:1.220m
D:1.220m
D:1.220m
D:1.220m
D:1.220m
D:1.220m
D:1.220m
D:1.220m
D:1.220m
D:1.220m
D:1.220m
D:1.220m
D:1.220m
D:1.220m
D:1.220m
D:1.220m
D:1.220m
D:1.220m
D:1.220m
D:1.220m
D:1.220m
D:1.220m
D:1.220m
D:1.220m
D:1.220m
D:1.220m
D:1.220m
D:1.220m
D:1.220m
D:1.220m
D:1.220m
D:1.220m
D:1.220m
D:1.220m
D:1.220m
D:1.220m
D:1.220m
D:1.220m
D:1.220m
D:1.220m
D:1.220m
D:1.220m
D:1.220m
D:1.220m
D:1.220m
D:1.220m
D:1.220m
D:1.220m
D:1.220m
D:1.220m
D:1.220m
D:1.220m
D:1.220m
D:1.220m
D:1.220m
D:1.220m
D:1.220m
D:1.220m
D:1.220m
D:1.220m
D:1.220m
D:1.220m
D:1.220m
D:1.220m
D:1.220m
D:1.220m
D:1.220m
D:1.220m
D:1.220m
D:1.220m
D:1.220m
D:1.220m
D:1.220m
D:1.220m
D:1.220m
D:1.220m
D:1.220m
D:1.220m
D:1.220m
D:1.220m
D:1.220m
D:1.220m
D:1.220m
D:1.220m
D:1.220m
D:1.220m
D:1.220m
D:1.220m
D:1.220m
D:1.221m
D:1.221m
D:1.221m
D:1.221m
D:1.221m
D:1.221m
D:1.221m
D:1.221m
D:1.221m
D:1.221m
D:1.221m
D:1.221m
D:1.221m
D:1.221m
D:1.221m
D:1.221m
D:1.221m
D:1.221m
D:1.221m
D:1.221m
D:1.221m
D:1.221m
D:1.221m
D:1.221m
D:1.221m
D:1.221m
D:1.220m
D:1.220m
D:1.220m
D:1.220m
D:1.220m
D:1.220m
D:1.220m
D:1.220m
D:1.220m
D:1.220m
D:1.220m
D:1.220m
D:1.220m
D:1.220m
D:1.220m
D:1.220m
D:1.220m
D:1.220m
D:1.220m
D:1.220m
D:1.220m
D:1.220m
D:1.220m
D:1.220m
D:1.220m
D:1.220m
D:1.220m
D:1.220m
D:1.220m
D:1.220m
D:1.220m
D:1.220m
D:1.220m
D:1.220m
D:1.220m
D:1.220m
D:1.220m
D:1.220m
D:1.220m
D:1.220m
D:1.220m
D:1.220m
D:1.220m
D:1.220m
D:1.220m
D:1.220m
D:1.220m
D:1.220m
D:1.220m
D:1.220m
D:1.220m
D:1.220m
D:1.220m
D:1.220m
D:1.220m
D:1.220m
D:1.220m
D:1.220m
D:1.220m
D:1.220m
D:1.220m
D:1.220m
D:1.220m
D:1.220m
D:1.220m
D:1.220m
D:1.220m
D:1.220m
D:1.220m
D:1.220m
D:1.220m
D:1.220m
D:1.220m
D:1.220m
D:1.220m
D:1.220m
D:1.220m
D:1.220m
D:1.220m
D:1.220m
D:1.220m
D:1.220m
D:1.220m
D:1.220m
D:1.220m
D:1.220m
D:1.220m
D:1.220m
D:1.220m
D:1.220m
D:1.220m
D:1.220m
D:1.220m
D:1.220m
D:1.220m
D:1.220m
D:1.220m
D:1.220m
D:1.220m
D:1.220m
D:1.220m
D:1.220m
D:1.220m
D:1.220m
D:1.220m
D:1.220m
D:1.220m
D:1.220m
D:1.220m
D:1.220m
D:1.220m
D:1.220m
D:1.220m
D:1.220m
D:1.220m
D:1.220m
D:1.220m
D:1.220m
D:1.220m
D:1.220m
D:1.220m
D:1.220m
D:1.220m
D:1.220m
D:1.220m
D:1.220m
D:1.220m
D:1.220m
D:1.220m
D:1.220m
D:1.220m
D:1.220m
D:1.220m
D:1.220m
D:1.220m
D:1.220m
D:1.220m
D:1.220m
D:1.220m
D:1.220m
D:1.220m
D:1.220m
D:1.220m
D:1.220m
D:1.220m
D:1.220m
D:1.220m
D:1.220m
D:1.220m
D:1.220m
D:1.220m
D:1.220m
D:1.220m
D:1.220m
D:1.220m
D:1.220m
D:1.220m
D:1.220m
D:1.220m
D:1.220m
D:1.220m
D:1.220m
D:1.220m
D:1.220m
D:1.220m
D:1.220m
D:1.220m
D:1.220m
D:1.220m
D:1.220m
D:1.220m
D:1.220m
D:1.220m
D:1.220m
D:1.220m
D:1.220m
D:1.220m
D:1.220m
D:1.220m
D:1.220m
D:1.220m
D:1.220m
D:1.220m
D:1.220m
D:1.220m
D:1.220m
D:1.220m
D:1.220m
D:1.220m
D:1.220m
D:1.220m
D:1.220m
D:1.220m
D:1.220m
D:1.220m
D:1.220m
D:1.220m
D:1.220m
D:1.220m
D:1.220m
D:1.220m
D:1.220m
D:1.220m
D:1.220m
D:1.220m
D:1.220m
D:1.220m
D:1.220m
D:1.220m
D:1.220m
D:1.220m
D:1.220m
D:1.220m
D:1.220m
D:1.220m
D:1.220m
D:1.220m
D:1.220m
D:1.220m
D:1.220m
D:1.220m
D:1.220m
D:1.220m
D:1.220m
D:1.220m
D:1.220m
D:1.220m
D:1.220m
D:1.220m
D:1.220m
D:1.220m
D:1.220m
D:1.220m
D:1.220m
D:1.220m
D:1.220m
D:1.220m
D:1.220m
D:1.220m
D:1.220m
D:1.220m
D:1.220m
D:1.220m
D:1.220m
D:1.220m
D:1.220m
D:1.220m
D:1.220m
D:1.220m
D:1.220m
D:1.220m
D:1.220m
D:1.220m
D:1.220m
D:1.220m
D:1.220m
D:1.220m
D:1.220m
D:1.220m
D:1.220m
D:1.220m
D:1.220m
D:1.220m
D:1.220m
D:1.220m
D:1.220m
D:1.220m
D:1.220m
D:1.220m
D:1.220m
D:1.220m
D:1.220m
D:1.220m
D:1.220m
D:1.220m
D:1.220m
D:1.220m
D:1.220m
D:1.220m
D:1.220m
D:1.220m
D:1.220m
D:1.220m
D:1.220m
D:1.220m
D:1.220m
D:1.220m
D:1.220m
D:1.220m
D:1.220m
D:1.220m
D:1.220m
D:1.220m
D:1.220m
D:1.220m
D:1.220m
D:1.220m
D:1.220m
D:1.220m
D:1.220m
D:1.220m
D:1.221m
D:1.221m
D:1.221m
D:1.221m
D:1.221m
D:1.221m
D:1.221m
D:1.221m
D:1.221m
D:1.221m
D:1.221m
D:1.220m
D:1.220m
D:1.220m
D:1.220m
D:1.220m
D:1.220m
D:1.220m
D:1.220m
D:1.220m
D:1.220m
D:1.220m
D:1.220m
D:1.220m
D:1.220m
D:1.220m
D:1.220m
D:1.220m
D:1.220m
D:1.220m
D:1.220m
D:1.220m
D:1.220m
D:1.220m
D:1.220m
D:1.220m
D:1.220m
D:1.220m
D:1.220m
D:1.220m
D:1.220m
D:1.220m
D:1.220m
D:1.220m
D:1.220m
D:1.220m
D:1.220m
D:1.220m
D:1.220m
D:1.220m
D:1.220m
D:1.220m
D:1.220m
D:1.220m
D:1.220m
D:1.220m
D:1.220m
D:1.220m
D:1.220m
D:1.220m
D:1.220m
D:1.220m
D:1.220m
D:1.220m
D:1.220m
D:1.220m
D:1.220m
D:1.220m
D:1.220m
D:1.220m
D:1.220m
D:1.220m
D:1.220m
D:1.220m
D:1.220m
D:1.220m
D:1.220m
D:1.220m
D:1.220m
D:1.220m
D:1.220m
D:1.220m
D:1.220m
D:1.220m
D:1.220m
D:1.220m
D:1.220m
D:1.220m
D:1.220m
D:1.220m
D:1.220m
D:1.220m
D:1.220m
D:1.220m
D:1.220m
D:1.220m
D:1.220m
D:1.220m
D:1.220m
D:1.220m
D:1.220m
D:1.220m
D:1.220m
D:1.220m
D:1.220m
D:1.220m
D:1.220m
D:1.220m
D:1.220m
D:1.220m
D:1.220m
D:1.220m
D:1.220m
D:1.220m
D:1.220m
D:1.220m
D:1.220m
D:1.220m
D:1.220m
D:1.220m
D:1.220m
D:1.220m
D:1.220m
D:1.220m
D:1.220m
D:1.220m
D:1.220m
D:1.220m
D:1.220m
D:1.220m
D:1.220m
D:1.220m
D:1.220m
D:1.220m
D:1.220m
D:1.220m
D:1.220m
D:1.220m
D:1.220m
D:1.220m
D:1.220m
D:1.220m
D:1.220m
D:1.220m
D:1.220m
D:1.220m
D:1.220m
D:1.220m
D:1.220m
D:1.220m
D:1.220m
D:1.220m
D:1.220m
D:1.220m
D:1.220m
D:1.220m
D:1.220m
D:1.220m
D:1.220m
D:1.220m
D:1.220m
D:1.220m
D:1.220m
D:1.220m
D:1.220m
D:1.220m
D:1.220m
D:1.220m
D:1.220m
D:1.220m
D:1.220m
D:1.220m
D:1.220m
D:1.220m
D:1.220m
D:1.220m
D:1.220m
D:1.220m
D:1.220m
D:1.220m
D:1.220m
D:1.220m
D:1.220m
D:1.220m
D:1.220m
D:1.220m
D:1.220m
D:1.220m
D:1.220m
D:1.220m
D:1.220m
D:1.220m
D:1.220m
D:1.220m
D:1.220m
D:1.220m
D:1.220m
D:1.220m
D:1.220m
D:1.220m
D:1.220m
D:1.220m
D:1.220m
D:1.220m
D:1.220m
D:1.220m
D:1.220m
D:1.220m
D:1.220m
D:1.220m
D:1.220m
D:1.220m
D:1.220m
D:1.220m
D:1.220m
D:1.220m
D:1.220m
D:1.220m
D:1.220m
D:1.220m
D:1.220m
D:1.220m
D:1.220m
D:1.220m
D:1.220m
D:1.220m
D:1.220m
D:1.220m
D:1.220m
D:1.220m
D:1.220m
D:1.220m
D:1.220m
D:1.220m
D:1.220m
D:1.220m
D:1.220m
D:1.220m
D:1.220m
D:1.220m
D:1.220m
D:1.220m
D:1.220m
D:1.220m
D:1.220m
D:1.220m
D:1.220m
D:1.220m
D:1.220m
D:1.220m
D:1.220m
D:1.220m
D:1.220m
D:1.220m
D:1.220m
D:1.220m
D:1.220m
D:1.220m
D:1.220m
D:1.220m
D:1.220m
D:1.220m
D:1.220m
D:1.220m
D:1.220m
D:1.220m
D:1.220m
D:1.220m
D:1.220m
D:1.220m
D:1.220m
D:1.220m
D:1.220m
D:1.220m
D:1.220m
D:1.220m
D:1.220m
D:1.220m
D:1.220m
D:1.220m
D:1.220m
D:1.220m
D:1.219m
D:1.219m
D:1.219m
D:1.219m
D:1.219m
D:1.219m
D:1.219m
D:1.219m
D:1.219m
D:1.219m
D:1.219m
D:1.219m
D:1.219m
D:1.219m
D:1.219m
D:1.219m
D:1.219m
D:1.219m
D:1.219m
D:1.219m
D:1.219m
D:1.219m
D:1.219m
D:1.219m
D:1.219m
D:1.219m
D:1.219m
D:1.219m
D:1.219m
D:1.219m
D:1.219m
D:1.219m
D:1.219m
D:1.219m
D:1.219m
D:1.219m
D:1.219m
D:1.219m
D:1.219m
D:1.220m
D:1.220m
D:1.220m
D:1.220m
D:1.220m
D:1.220m
D:1.220m
D:1.220m
D:1.220m
D:1.220m
D:1.220m
D:1.220m
D:1.220m
D:1.220m
D:1.220m
D:1.220m
D:1.220m
D:1.219m
D:1.219m
D:1.219m
D:1.219m
D:1.219m
D:1.219m
D:1.219m
D:1.219m
D:1.219m
D:1.219m
D:1.219m
D:1.219m
D:1.219m
D:1.219m
D:1.219m
D:1.219m
D:1.219m
D:1.220m
D:1.220m
D:1.220m
D:1.220m
D:1.220m
D:1.220m
D:1.220m
D:1.220m
D:1.220m
D:1.220m
D:1.220m
D:1.220m
D:1.220m
D:1.220m
D:1.220m
D:1.220m
D:1.220m
D:1.220m
D:1.220m
D:1.220m
D:1.220m
D:1.220m
D:1.220m
D:1.220m
D:1.220m
D:1.220m
D:1.220m
D:1.220m
D:1.220m
D:1.220m
D:1.220m
D:1.220m
D:1.220m
D:1.220m
D:1.220m
D:1.220m
D:1.220m
D:1.220m
D:1.220m
D:1.220m
D:1.220m
D:1.220m
D:1.220m
D:1.220m
D:1.220m
D:1.220m
D:1.220m
D:1.220m
D:1.220m
D:1.220m
D:1.220m
D:1.220m
D:1.220m
D:1.220m
D:1.220m
D:1.220m
D:1.220m
D:1.220m
D:1.220m
D:1.220m
D:1.220m
D:1.220m
D:1.220m
D:1.220m
D:1.220m
D:1.220m
D:1.220m
D:1.220m
D:1.220m
D:1.220m
D:1.220m
D:1.220m
D:1.220m
D:1.220m
D:1.220m
D:1.220m
D:1.220m
D:1.220m
D:1.220m
D:1.220m
D:1.220m
D:1.220m
D:1.220m
D:1.220m
D:1.220m
D:1.220m
D:1.220m
D:1.220m
D:1.220m
D:1.220m
D:1.220m
D:1.220m
D:1.220m
D:1.220m
D:1.220m
D:1.220m
D:1.220m
D:1.220m
D:1.220m
D:1.220m
D:1.220m
D:1.220m
D:1.220m
D:1.220m
D:1.220m
D:1.220m
D:1.220m
D:1.220m
D:1.220m
D:1.220m
D:1.220m
D:1.220m
D:1.220m
D:1.220m
D:1.220m
D:1.220m
D:1.220m
D:1.220m
D:1.220m
D:1.220m
D:1.220m
D:1.220m
D:1.220m
D:1.220m
D:1.220m
D:1.220m
D:1.220m
D:1.220m
D:1.220m
D:1.220m
D:1.220m
D:1.220m
D:1.220m
D:1.220m
D:1.220m
D:1.220m
D:1.220m
D:1.220m
D:1.220m
D:1.220m
D:1.220m
D:1.220m
D:1.220m
D:1.220m
D:1.220m
D:1.220m
D:1.220m
D:1.220m
D:1.220m
D:1.220m
D:1.220m
D:1.220m
D:1.220m
D:1.220m
D:1.220m
D:1.220m
D:1.220m
D:1.220m
D:1.220m
D:1.220m
D:1.220m
D:1.220m
D:1.220m
D:1.220m
D:1.220m
D:1.220m
D:1.220m
D:1.220m
D:1.220m
D:1.220m
D:1.220m
D:1.220m
D:1.220m
D:1.220m
D:1.220m
D:1.220m
D:1.220m
D:1.220m
D:1.220m
D:1.220m
D:1.220m
D:1.220m
D:1.220m
D:1.220m
D:1.220m
D:1.220m
D:1.220m
D:1.220m
D:1.220m
D:1.220m
D:1.220m
D:1.220m
D:1.220m
D:1.220m
D:1.220m
D:1.220m
D:1.220m
D:1.220m
D:1.220m
D:1.220m
D:1.220m
D:1.220m
D:1.220m
D:1.220m
D:1.220m
D:1.220m
D:1.220m
D:1.220m
D:1.220m
D:1.220m
D:1.220m
D:1.220m
D:1.220m
D:1.220m
D:1.220m
D:1.220m
D:1.220m
D:1.220m
D:1.220m
D:1.220m
D:1.220m
D:1.220m
D:1.221m
D:1.221m
D:1.221m
D:1.221m
D:1.221m
D:1.221m
D:1.221m
D:1.221m
D:1.221m
D:1.221m
D:1.221m
D:1.221m
D:1.221m
D:1.221m
D:1.221m
D:1.221m
D:1.221m
D:1.221m
D:1.221m
D:1.221m
D:1.221m
D:1.221m
D:1.221m
D:1.221m
D:1.221m
D:1.221m
D:1.221m
D:1.221m
D:1.221m
D:1.221m
D:1.221m
D:1.221m
D:1.221m
D:1.221m
D:1.221m
D:1.221m
D:1.221m
D:1.221m
D:1.221m
D:1.221m
D:1.221m
D:1.221m
D:1.221m
D:1.221m
D:1.221m
D:1.221m
D:1.221m
D:1.221m
D:1.221m
D:1.221m
D:1.221m
D:1.221m
D:1.221m
D:1.221m
D:1.221m
D:1.221m
D:1.221m
D:1.221m
D:1.221m
D:1.221m
D:1.221m
D:1.221m
D:1.221m
D:1.221m
D:1.221m
D:1.220m
D:1.220m
D:1.220m
D:1.220m
D:1.220m
D:1.220m
D:1.220m
D:1.220m
D:1.220m
D:1.220m
D:1.220m
D:1.220m
D:1.220m
D:1.220m
D:1.220m
D:1.220m
D:1.220m
D:1.220m
D:1.220m
D:1.221m
D:1.221m
D:1.221m
D:1.221m
D:1.221m
D:1.221m
D:1.221m
D:1.221m
D:1.221m
D:1.221m
D:1.221m
D:1.220m
D:1.220m
D:1.220m
D:1.220m
D:1.220m
D:1.220m
D:1.220m
D:1.220m
D:1.220m
D:1.220m
D:1.220m
D:1.220m
D:1.220m
D:1.220m
D:1.220m
D:1.220m
D:1.220m
D:1.220m
D:1.220m
D:1.220m
D:1.220m
D:1.220m
D:1.220m
D:1.220m
D:1.220m
D:1.220m
D:1.220m
D:1.220m
D:1.220m
D:1.220m
D:1.220m
D:1.220m
D:1.220m
D:1.220m
D:1.220m
D:1.220m
D:1.220m
D:1.220m
D:1.222m
D:1.222m
D:1.222m
D:1.222m
D:1.222m
D:1.222m
D:1.222m
D:1.222m
D:1.222m
D:1.222m
D:1.222m
D:1.222m
D:1.222m
D:1.222m
D:1.222m
D:1.222m
D:1.222m
D:1.222m
D:1.222m
D:1.222m
D:1.222m
D:1.222m
D:1.222m
D:1.222m
D:1.222m
D:1.222m
D:1.222m
D:1.222m
D:1.222m
D:1.222m
D:1.222m
D:1.222m
D:1.222m
D:1.222m
D:1.222m
D:1.222m
D:1.222m
D:1.222m
D:1.222m
D:1.222m
D:1.222m
D:1.222m
D:1.222m
D:1.222m
D:1.222m
D:1.222m
D:1.221m
D:1.221m
D:1.221m
D:1.221m
D:1.221m
D:1.221m
D:1.221m
D:1.221m
D:1.221m
D:1.221m
D:1.221m
D:1.221m
D:1.221m
D:1.221m
D:1.221m
D:1.221m
D:1.221m
D:1.221m
D:1.221m
D:1.221m
D:1.221m
D:1.221m
D:1.221m
D:1.221m
D:1.221m
D:1.221m
D:1.221m
D:1.221m
D:1.221m
D:1.221m
D:1.221m
D:1.221m
D:1.221m
D:1.222m
D:1.222m
D:1.222m
D:1.222m
D:1.222m
D:1.222m
D:1.222m
D:1.220m
D:1.220m
D:1.220m
D:1.220m
D:1.220m
D:1.220m
D:1.220m
D:1.220m
D:1.220m
D:1.220m
D:1.220m
D:1.220m
D:1.220m
D:1.220m
D:1.220m
D:1.220m
D:1.220m
D:1.220m
D:1.220m
D:1.220m
D:1.220m
D:1.220m
D:1.220m
D:1.220m
D:1.220m
D:1.220m
D:1.220m
D:1.220m
D:1.220m
D:1.220m
D:1.220m
D:1.220m
D:1.220m
D:1.220m
D:1.220m
D:1.220m
D:1.220m
D:1.220m
D:1.220m
D:1.220m
D:1.220m
D:1.220m
D:1.220m
D:1.220m
D:1.220m
D:1.220m
D:1.220m
D:1.220m
D:1.220m
D:1.220m
D:1.220m
D:1.220m
D:1.220m
D:1.220m
D:1.220m
D:1.220m
D:1.220m
D:1.220m
D:1.220m
D:1.220m
D:1.221m
D:1.221m
D:1.221m
D:1.221m
D:1.221m
D:1.221m
D:1.221m
D:1.221m
D:1.221m
D:1.221m
D:1.221m
D:1.221m
D:1.221m
D:1.221m
D:1.221m
D:1.221m
D:1.221m
D:1.221m
D:1.221m
D:1.221m
D:1.221m
D:1.221m
D:1.221m
D:1.221m
D:1.221m
D:1.221m
D:1.221m
D:1.221m
D:1.221m
D:1.221m
D:1.221m
D:1.221m
D:1.221m
D:1.221m
D:1.221m
D:1.221m
D:1.221m
D:1.221m
D:1.221m
D:1.221m
D:1.221m
D:1.221m
D:1.221m
D:1.221m
D:1.220m
D:1.220m
D:1.220m
D:1.220m
D:1.220m
D:1.220m
D:1.220m
D:1.220m
D:1.220m
D:1.220m
D:1.220m
D:1.220m
D:1.220m
D:1.220m
D:1.220m
D:1.220m
D:1.220m
D:1.220m
D:1.220m
D:1.221m
D:1.221m
D:1.221m
D:1.221m
D:1.221m
D:1.221m
D:1.221m
D:1.221m
D:1.221m
D:1.221m
D:1.221m
D:1.221m
D:1.221m
D:1.221m
D:1.221m
D:1.221m
D:1.221m
D:1.221m
D:1.221m
D:1.221m
D:1.221m
D:1.221m
D:1.221m
D:1.221m
D:1.221m
D:1.221m
D:1.221m
D:1.221m
D:1.221m
D:1.221m
D:1.221m
D:1.221m
D:1.221m
D:1.221m
D:1.221m
D:1.221m
D:1.221m
D:1.221m
D:1.221m
D:1.221m
D:1.221m
D:1.221m
D:1.221m
D:1.221m
D:1.221m
D:1.221m
D:1.221m
D:1.221m
D:1.221m
D:1.221m
D:1.221m
D:1.221m
D:1.220m
D:1.220m
D:1.220m
D:1.220m
D:1.220m
D:1.220m
D:1.220m
D:1.220m
D:1.220m
D:1.220m
D:1.220m
D:1.220m
D:1.220m
D:1.220m
D:1.220m
D:1.220m
D:1.220m
D:1.220m
D:1.220m
D:1.220m
D:1.220m
D:1.220m
D:1.220m
D:1.220m
D:1.220m
D:1.220m
D:1.220m
D:1.220m
D:1.220m
D:1.220m
D:1.220m
D:1.220m
D:1.220m
D:1.220m
D:1.220m
D:1.220m
D:1.220m
D:1.220m
D:1.220m
D:1.220m
D:1.220m
D:1.220m
D:1.220m
D:1.220m
D:1.220m
D:1.220m
D:1.220m
D:1.220m
D:1.220m
D:1.220m
D:1.220m
D:1.220m
D:1.220m
D:1.220m
D:1.220m
D:1.220m
D:1.220m
D:1.220m
D:1.220m
D:1.220m
D:1.220m
D:1.220m
D:1.220m
D:1.221m
D:1.221m
D:1.221m
D:1.221m
D:1.221m
D:1.221m
D:1.221m
D:1.221m
D:1.221m
D:1.221m
D:1.221m
D:1.221m
D:1.221m
D:1.221m
D:1.221m
D:1.221m
D:1.221m
D:1.221m
D:1.221m
D:1.221m
D:1.221m
D:1.221m
D:1.221m
D:1.221m
D:1.221m
D:1.221m
D:1.221m
D:1.221m
D:1.221m
D:1.221m
D:1.221m
D:1.221m
D:1.221m
D:1.221m
D:1.221m
D:1.221m
D:1.221m
D:1.221m
D:1.221m
D:1.221m
D:1.221m
D:1.221m
D:1.221m
D:1.221m
D:1.221m
D:1.221m
D:1.221m
D:1.221m
D:1.221m
D:1.221m
D:1.221m
D:1.221m
D:1.221m
D:1.221m
D:1.221m
D:1.221m
D:1.221m
D:1.221m
D:1.221m
D:1.221m
D:1.221m
D:1.221m
D:1.221m
D:1.221m
D:1.221m
D:1.221m
D:1.221m
D:1.221m
D:1.221m
D:1.221m
D:1.221m
D:1.221m
D:1.221m
D:1.221m
D:1.221m
D:1.221m
D:1.221m
D:1.221m
D:1.221m
D:1.221m
D:1.221m
D:1.221m
D:1.221m
D:1.221m
D:1.221m
D:1.221m
D:1.221m
D:1.221m
D:1.221m
D:1.221m
D:1.221m
D:1.221m
D:1.221m
D:1.221m
D:1.221m
D:1.221m
D:1.221m
D:1.221m
D:1.221m
D:1.221m
D:1.221m
D:1.221m
D:1.221m
D:1.221m
D:1.221m
D:1.221m
D:1.221m
D:1.221m
D:1.221m
D:1.221m
D:1.221m
D:1.221m
D:1.221m
D:1.221m
D:1.221m
D:1.221m
D:1.221m
D:1.221m
D:1.221m
D:1.221m
D:1.221m
D:1.221m
D:1.221m
D:1.221m
D:1.221m
D:1.221m
D:1.221m
D:1.221m
D:1.221m
D:1.221m
D:1.221m
D:1.221m
D:1.221m
D:1.221m
D:1.221m
D:1.221m
D:1.221m
D:1.221m
D:1.221m
D:1.221m
D:1.221m
D:1.221m
D:1.221m
D:1.221m
D:1.221m
D:1.221m
D:1.221m
D:1.221m
D:1.221m
D:1.221m
D:1.221m
D:1.221m
D:1.221m
D:1.221m
D:1.221m
D:1.221m
D:1.221m
D:1.221m
D:1.221m
D:1.221m
D:1.221m
D:1.221m
D:1.221m
D:1.221m
D:1.221m
D:1.221m
D:1.221m
D:1.221m
D:1.221m
D:1.221m
D:1.221m
D:1.219m
D:1.219m
D:1.219m
D:1.219m
D:1.219m
D:1.219m
D:1.219m
D:1.219m
D:1.219m
D:1.219m
D:1.219m
D:1.219m
D:1.219m
D:1.219m
D:1.219m
D:1.219m
D:1.219m
D:1.219m
D:1.219m
D:1.219m
D:1.219m
D:1.219m
D:1.219m
D:1.219m
D:1.219m
D:1.219m
D:1.219m
D:1.219m
D:1.219m
D:1.219m
D:1.221m
D:1.221m
D:1.221m
D:1.221m
D:1.221m
D:1.221m
D:1.221m
D:1.221m
D:1.221m
D:1.221m
D:1.221m
D:1.221m
D:1.221m
D:1.221m
D:1.221m
D:1.221m
D:1.221m
D:1.221m
D:1.221m
D:1.221m
D:1.221m
D:1.221m
D:1.221m
D:1.221m
D:1.221m
D:1.221m
D:1.221m
D:1.221m
D:1.221m
D:1.221m
D:1.221m
D:1.221m
D:1.221m
D:1.221m
D:1.221m
D:1.221m
D:1.221m
D:1.221m
D:1.221m
D:1.221m
D:1.221m
D:1.221m
D:1.221m
D:1.221m
D:1.221m
D:1.221m
D:1.219m
D:1.219m
D:1.219m
D:1.219m
D:1.219m
D:1.219m
D:1.219m
D:1.219m
D:1.219m
D:1.219m
D:1.219m
D:1.219m
D:1.219m
D:1.219m
D:1.219m
D:1.219m
D:1.219m
D:1.219m
D:1.219m
D:1.220m
D:1.220m
D:1.220m
D:1.220m
D:1.220m
D:1.220m
D:1.220m
D:1.220m
D:1.220m
D:1.220m
D:1.220m
D:1.220m
D:1.219m
D:1.219m
D:1.219m
D:1.219m
D:1.219m
D:1.219m
D:1.219m
D:1.219m
D:1.219m
D:1.221m
D:1.221m
D:1.221m
D:1.221m
D:1.221m
D:1.221m
D:1.221m
D:1.221m
D:1.221m
D:1.221m
D:1.221m
D:1.221m
D:1.221m
D:1.221m
D:1.221m
D:1.221m
D:1.221m
D:1.221m
D:1.221m
D:1.221m
D:1.221m
D:1.221m
D:1.221m
D:1.221m
D:1.221m
D:1.221m
D:1.221m
D:1.221m
D:1.221m
D:1.221m
D:1.221m
D:1.221m
D:1.221m
D:1.221m
D:1.221m
D:1.221m
D:1.221m
D:1.221m
D:1.221m
D:1.221m
D:1.221m
D:1.221m
D:1.221m
D:1.221m
D:1.221m
D:1.221m
D:1.221m
D:1.221m
D:1.221m
D:1.221m
D:1.221m
D:1.221m
D:1.221m
D:1.221m
D:1.221m
D:1.221m
D:1.221m
D:1.221m
D:1.221m
D:1.221m
D:1.221m
D:1.221m
D:1.221m
D:1.221m
D:1.221m
D:1.221m
D:1.221m
D:1.221m
D:1.221m
D:1.221m
D:1.221m
D:1.221m
D:1.221m
D:1.221m
D:1.221m
D:1.221m
D:1.221m
D:1.221m
D:1.221m
D:1.221m
D:1.221m
D:1.221m
D:1.221m
D:1.221m
D:1.221m
D:1.221m
D:1.221m
D:1.221m
D:1.221m
D:1.221m
D:1.221m
D:1.221m
D:1.221m
D:1.221m
D:1.221m
D:1.221m
D:1.221m
D:1.221m
D:1.221m
D:1.221m
D:1.221m
D:1.221m
D:1.221m
D:1.221m
D:1.221m
D:1.221m
D:1.221m
D:1.221m
D:1.221m
D:1.221m
D:1.221m
D:1.221m
D:1.221m
D:1.221m
D:1.221m
D:1.221m
D:1.221m
D:1.221m
D:1.221m
D:1.221m
D:1.221m
D:1.221m
D:1.221m
D:1.221m
D:1.221m
D:1.221m
D:1.221m
D:1.221m
D:1.221m
D:1.221m
D:1.221m
D:1.221m
D:1.221m
D:1.221m
D:1.221m
D:1.221m
D:1.221m
D:1.221m
D:1.221m
D:1.221m
D:1.221m
D:1.221m
D:1.221m
D:1.221m
D:1.221m
D:1.221m
D:1.221m
D:1.221m
D:1.221m
D:1.221m
D:1.221m
D:1.221m
D:1.221m
D:1.221m
D:1.221m
D:1.221m
D:1.221m
D:1.221m
D:1.221m
D:1.221m
D:1.221m
D:1.221m
D:1.221m
D:1.221m
D:1.221m
D:1.221m
D:1.221m
D:1.221m
D:1.221m
D:1.221m
D:1.221m
D:1.221m
D:1.221m
D:1.221m
D:1.221m
D:1.221m
D:1.221m
D:1.221m
D:1.221m
D:1.221m
D:1.221m
D:1.221m
D:1.221m
D:1.221m
D:1.221m
D:1.221m
D:1.221m
D:1.221m
D:1.221m
D:1.221m
D:1.221m
D:1.221m
D:1.221m
D:1.221m
D:1.221m
D:1.221m
D:1.221m
D:1.221m
D:1.221m
D:1.221m
D:1.221m
D:1.221m
D:1.221m
D:1.221m
D:1.221m
D:1.221m
D:1.221m
D:1.221m
D:1.221m
D:1.221m
D:1.221m
D:1.221m
D:1.221m
D:1.221m
D:1.221m
D:1.221m
D:1.221m
D:1.221m
D:1.221m
D:1.221m
D:1.221m
D:1.219m
D:1.219m
D:1.219m
D:1.219m
D:1.219m
D:1.219m
D:1.219m
D:1.219m
D:1.219m
D:1.219m
D:1.219m
D:1.219m
D:1.219m
D:1.219m
D:1.219m
D:1.219m
D:1.219m
D:1.219m
D:1.221m
D:1.221m
D:1.221m
D:1.221m
D:1.221m
D:1.221m
D:1.221m
D:1.221m
D:1.219m
D:1.219m
D:1.219m
D:1.219m
D:1.219m
D:1.219m
D:1.219m
D:1.219m
D:1.219m
D:1.219m
D:1.219m
D:1.219m
D:1.221m
D:1.221m
D:1.221m
D:1.221m
D:1.221m
D:1.221m
D:1.221m
D:1.221m
D:1.221m
D:1.221m
D:1.221m
D:1.221m
D:1.221m
D:1.221m
D:1.221m
D:1.221m
D:1.221m
D:1.221m
D:1.221m
D:1.221m
D:1.221m
D:1.221m
D:1.221m
D:1.221m
D:1.221m
D:1.221m
D:1.221m
D:1.221m
D:1.221m
D:1.221m
D:1.221m
D:1.221m
D:1.221m
D:1.221m
D:1.221m
D:1.221m
D:1.221m
D:1.221m
D:1.221m
D:1.221m
D:1.221m
D:1.221m
D:1.221m
D:1.221m
D:1.221m
D:1.221m
D:1.221m
D:1.221m
D:1.221m
D:1.221m
D:1.221m
D:1.221m
D:1.221m
D:1.221m
D:1.221m
D:1.221m
D:1.221m
D:1.221m
D:1.221m
D:1.221m
D:1.221m
D:1.221m
D:1.221m
D:1.221m
D:1.221m
D:1.221m
D:1.221m
D:1.221m
D:1.221m
D:1.221m
D:1.221m
D:1.221m
D:1.221m
D:1.221m
D:1.221m
D:1.221m
D:1.221m
D:1.221m
D:1.221m
D:1.221m
D:1.221m
D:1.221m
D:1.221m
D:1.221m
D:1.221m
D:1.221m
D:1.221m
D:1.221m
D:1.221m
D:1.221m
D:1.221m
D:1.221m
D:1.221m
D:1.221m
D:1.221m
D:1.221m
D:1.221m
D:1.221m
D:1.221m
D:1.221m
D:1.221m
D:1.221m
D:1.221m
D:1.221m
D:1.221m
D:1.220m
D:1.220m
D:1.220m
D:1.220m
D:1.220m
D:1.220m
D:1.220m
D:1.220m
D:1.220m
D:1.220m
D:1.220m
D:1.220m
D:1.220m
D:1.220m
D:1.220m
D:1.220m
D:1.220m
D:1.221m
D:1.221m
D:1.221m
D:1.221m
D:1.221m
D:1.221m
D:1.221m
D:1.221m
D:1.221m
D:1.221m
D:1.221m
D:1.221m
D:1.221m
D:1.221m
D:1.221m
D:1.221m
D:1.221m
D:1.221m
D:1.221m
D:1.221m
D:1.221m
D:1.221m
D:1.221m
D:1.221m
D:1.221m
D:1.221m
D:1.221m
D:1.221m
D:1.221m
D:1.221m
D:1.221m
D:1.221m
D:1.221m
D:1.221m
D:1.221m
D:1.221m
D:1.221m
D:1.221m
D:1.221m
D:1.221m
D:1.221m
D:1.221m
D:1.221m
D:1.221m
D:1.221m
D:1.221m
D:1.221m
D:1.221m
D:1.221m
D:1.221m
D:1.221m
D:1.221m
D:1.221m
D:1.221m
D:1.221m
D:1.221m
D:1.221m
D:1.221m
D:1.221m
D:1.221m
D:1.221m
D:1.221m
D:1.221m
D:1.221m
D:1.221m
D:1.221m
D:1.221m
D:1.221m
D:1.221m
D:1.221m
D:1.221m
D:1.221m
D:1.221m
D:1.221m
D:1.221m
D:1.221m
D:1.221m
D:1.221m
D:1.221m
D:1.221m
D:1.221m
D:1.221m
D:1.221m
D:1.221m
D:1.221m
D:1.221m
D:1.221m
D:1.221m
D:1.221m
D:1.221m
D:1.221m
D:1.221m
D:1.221m
D:1.221m
D:1.221m
D:1.221m
D:1.221m
D:1.221m
D:1.221m
D:1.221m
D:1.221m
D:1.221m
D:1.221m
D:1.221m
D:1.221m
D:1.221m
D:1.221m
D:1.221m
D:1.221m
D:1.221m
D:1.221m
D:1.221m
D:1.221m
D:1.221m
D:1.220m
D:1.220m
D:1.220m
D:1.220m
D:1.220m
D:1.220m
D:1.220m
D:1.220m
D:1.220m
D:1.220m
D:1.220m
D:1.220m
D:1.220m
D:1.220m
D:1.220m
D:1.220m
D:1.220m
D:1.220m
D:1.220m
D:1.220m
D:1.221m
D:1.221m
D:1.221m
D:1.221m
D:1.221m
D:1.221m
D:1.219m
D:1.219m
D:1.219m
D:1.219m
D:1.219m
D:1.219m
D:1.219m
D:1.219m
D:1.219m
D:1.219m
D:1.219m
D:1.219m
D:1.221m
D:1.221m
D:1.221m
D:1.221m
D:1.221m
D:1.221m
D:1.221m
D:1.221m
D:1.221m
D:1.221m
D:1.221m
D:1.221m
D:1.221m
D:1.221m
D:1.221m
D:1.221m
D:1.221m
D:1.221m
D:1.221m
D:1.221m
D:1.221m
D:1.221m
D:1.221m
D:1.221m
D:1.221m
D:1.221m
D:1.221m
D:1.221m
D:1.221m
D:1.221m
D:1.221m
D:1.221m
D:1.221m
D:1.221m
D:1.221m
D:1.221m
D:1.221m
D:1.221m
D:1.221m
D:1.221m
D:1.221m
D:1.221m
D:1.221m
D:1.221m
D:1.221m
D:1.221m
D:1.221m
D:1.221m
D:1.221m
D:1.221m
D:1.221m
D:1.220m
D:1.220m
D:1.220m
D:1.220m
D:1.220m
D:1.220m
D:1.220m
D:1.220m
D:1.220m
D:1.220m
D:1.220m
D:1.220m
D:1.220m
D:1.220m
D:1.220m
D:1.220m
D:1.220m
D:1.220m
D:1.220m
D:1.220m
D:1.220m
D:1.220m
D:1.220m
D:1.220m
D:1.220m
D:1.220m
D:1.220m
D:1.220m
D:1.220m
D:1.220m
D:1.220m
D:1.220m
D:1.220m
D:1.220m
D:1.220m
D:1.220m
D:1.220m
D:1.220m
D:1.220m
D:1.220m
D:1.220m
D:1.220m
D:1.220m
D:1.220m
D:1.220m
D:1.220m
D:1.222m
D:1.222m
D:1.222m
D:1.222m
D:1.222m
D:1.222m
D:1.222m
D:1.222m
D:1.222m
D:1.222m
D:1.222m
D:1.220m
D:1.220m
D:1.220m
D:1.220m
D:1.220m
D:1.220m
D:1.220m
D:1.221m
D:1.221m
D:1.221m
D:1.221m
D:1.221m
D:1.221m
D:1.221m
D:1.221m
D:1.221m
D:1.221m
D:1.221m
D:1.221m
D:1.221m
D:1.221m
D:1.221m
D:1.221m
D:1.221m
D:1.221m
D:1.221m
D:1.221m
D:1.221m
D:1.221m
D:1.221m
D:1.221m
D:1.221m
D:1.221m
D:1.221m
D:1.221m
D:1.221m
D:1.221m
D:1.221m
D:1.221m
D:1.221m
D:1.221m
D:1.221m
D:1.221m
D:1.220m
D:1.220m
D:1.220m
D:1.220m
D:1.220m
D:1.220m
D:1.220m
D:1.220m
D:1.220m
D:1.220m
D:1.220m
D:1.220m
D:1.220m
D:1.220m
D:1.220m
D:1.220m
D:1.220m
D:1.220m
D:1.220m
D:1.220m
D:1.220m
D:1.220m
D:1.220m
D:1.220m
D:1.220m
D:1.220m
D:1.220m
D:1.220m
D:1.220m
D:1.220m
D:1.221m
D:1.221m
D:1.221m
D:1.221m
D:1.221m
D:1.221m
D:1.221m
D:1.221m
D:1.221m
D:1.221m
D:1.221m
D:1.221m
D:1.221m
D:1.221m
D:1.221m
D:1.221m
D:1.221m
D:1.221m
D:1.220m
D:1.220m
D:1.220m
D:1.220m
D:1.220m
D:1.220m
D:1.220m
D:1.220m
D:1.220m
D:1.220m
D:1.220m
D:1.220m
D:1.220m
D:1.220m
D:1.220m
D:1.220m
D:1.220m
D:1.220m
D:1.220m
D:1.220m
D:1.220m
D:1.220m
D:1.220m
D:1.220m
D:1.220m
D:1.220m
D:1.220m
D:1.220m
D:1.220m
D:1.220m
D:1.220m
D:1.220m
D:1.220m
D:1.220m
D:1.220m
D:1.220m
D:1.220m
D:1.220m
D:1.220m
D:1.220m
D:1.220m
D:1.220m
D:1.220m
D:1.220m
D:1.220m
D:1.220m
D:1.220m
D:1.220m
D:1.220m
D:1.220m
D:1.220m
D:1.220m
D:1.220m
D:1.220m
D:1.220m
D:1.220m
D:1.220m
D:1.220m
D:1.220m
D:1.220m
D:1.220m
D:1.220m
D:1.220m
D:1.220m
D:1.220m
D:1.220m
D:1.220m
D:1.220m
D:1.220m
D:1.220m
D:1.220m
D:1.220m
D:1.220m
D:1.220m
D:1.220m
D:1.220m
D:1.220m
D:1.220m
D:1.220m
D:1.220m
D:1.220m
D:1.220m
D:1.220m
D:1.220m
D:1.220m
D:1.220m
D:1.220m
D:1.220m
D:1.220m
D:1.220m
D:1.220m
D:1.220m
D:1.220m
D:1.220m
D:1.220m
D:1.220m
D:1.220m
D:1.220m
D:1.220m
D:1.220m
D:1.220m
D:1.220m
D:1.220m
D:1.220m
D:1.220m
D:1.220m
D:1.220m
D:1.220m
D:1.220m
D:1.220m
D:1.220m
D:1.220m
D:1.220m
D:1.220m
D:1.220m
D:1.220m
D:1.220m
D:1.221m
D:1.221m
D:1.221m
D:1.221m
D:1.221m
D:1.221m
D:1.221m
D:1.221m
D:1.221m
D:1.221m
D:1.221m
D:1.221m
D:1.221m
D:1.221m
D:1.221m
D:1.221m
D:1.221m
D:1.221m
D:1.221m
D:1.221m
D:1.221m
D:1.221m
D:1.221m
D:1.221m
D:1.221m
D:1.221m
D:1.221m
D:1.221m
D:1.221m
D:1.221m
D:1.221m
D:1.221m
D:1.221m
D:1.221m
D:1.221m
D:1.221m
D:1.221m
D:1.221m
D:1.221m
D:1.221m
D:1.221m
D:1.221m
D:1.221m
D:1.220m
D:1.220m
D:1.220m
D:1.220m
D:1.220m
D:1.220m
D:1.220m
D:1.220m
D:1.220m
D:1.220m
D:1.220m
D:1.220m
D:1.220m
D:1.221m
D:1.221m
D:1.221m
D:1.221m
D:1.221m
D:1.221m
D:1.221m
D:1.221m
D:1.221m
D:1.221m
D:1.221m
D:1.221m
D:1.221m
D:1.221m
D:1.221m
D:1.221m
D:1.221m
D:1.221m
D:1.221m
D:1.221m
D:1.221m
D:1.221m
D:1.221m
D:1.221m
D:1.221m
D:1.221m
D:1.221m
D:1.221m
D:1.221m
D:1.221m
D:1.221m
D:1.221m
D:1.221m
D:1.221m
D:1.221m
D:1.221m
D:1.221m
D:1.221m
D:1.221m
D:1.221m
D:1.221m
D:1.221m
D:1.221m
D:1.221m
D:1.221m
D:1.221m
D:1.221m
D:1.221m
D:1.221m
D:1.221m
D:1.221m
D:1.221m
D:1.221m
D:1.221m
D:1.221m
D:1.221m
D:1.221m
D:1.221m
D:1.221m
D:1.221m
D:1.221m
D:1.221m
D:1.221m
D:1.221m
D:1.221m
D:1.221m
D:1.221m
D:1.221m
D:1.221m
D:1.221m
D:1.221m
D:1.221m
D:1.221m
D:1.221m
D:1.221m
D:1.221m
D:1.221m
D:1.221m
D:1.221m
D:1.221m
D:1.221m
D:1.221m
D:1.221m
D:1.221m
D:1.221m
D:1.221m
D:1.221m
D:1.221m
D:1.221m
D:1.221m
D:1.221m
D:1.221m
D:1.221m
D:1.221m
D:1.221m
D:1.221m
D:1.221m
D:1.221m
D:1.221m
D:1.221m
D:1.221m
D:1.221m
D:1.221m
D:1.221m
D:1.221m
D:1.221m
D:1.221m
D:1.221m
D:1.221m
D:1.221m
D:1.221m
D:1.221m
D:1.221m
D:1.221m
D:1.221m
D:1.221m
D:1.221m
D:1.221m
D:1.221m
D:1.221m
D:1.221m
D:1.221m
D:1.221m
D:1.221m
D:1.221m
D:1.221m
D:1.221m
D:1.221m
D:1.221m
D:1.221m
D:1.221m
D:1.221m
D:1.221m
D:1.221m
D:1.221m
D:1.221m
D:1.221m
D:1.221m
D:1.221m
D:1.221m
D:1.221m
D:1.221m
D:1.221m
D:1.221m
D:1.221m
D:1.221m
D:1.221m
D:1.221m
D:1.221m
D:1.221m
D:1.221m
D:1.221m
D:1.221m
D:1.221m
D:1.221m
D:1.221m
D:1.221m
D:1.221m
D:1.221m
D:1.220m
D:1.220m
D:1.220m
D:1.220m
D:1.220m
D:1.220m
D:1.220m
D:1.220m
D:1.220m
D:1.220m
D:1.220m
D:1.220m
D:1.221m
D:1.221m
D:1.221m
D:1.221m
D:1.221m
D:1.221m
D:1.221m
D:1.221m
D:1.221m
D:1.221m
D:1.221m
D:1.221m
D:1.221m
D:1.221m
D:1.221m
D:1.221m
D:1.221m
D:1.221m
D:1.221m
D:1.221m
D:1.221m
D:1.221m
D:1.221m
D:1.221m
D:1.221m
D:1.221m
D:1.221m
D:1.221m
D:1.221m
D:1.221m
D:1.221m
D:1.221m
D:1.221m
D:1.221m
D:1.221m
D:1.221m
D:1.221m
D:1.221m
D:1.221m
D:1.221m
D:1.221m
D:1.221m
D:1.221m
D:1.221m
D:1.221m
D:1.221m
D:1.221m
D:1.221m
D:1.221m
D:1.221m
D:1.221m
D:1.221m
D:1.221m
D:1.221m
D:1.221m
D:1.221m
D:1.221m
D:1.221m
D:1.221m
D:1.221m
D:1.221m
D:1.221m
D:1.221m
D:1.221m
D:1.221m
D:1.221m
D:1.221m
D:1.221m
D:1.220m
D:1.220m
D:1.220m
D:1.220m
D:1.220m
D:1.220m
D:1.220m
D:1.220m
D:1.220m
D:1.220m
D:1.220m
D:1.220m
D:1.220m
D:1.220m
D:1.220m
D:1.220m
D:1.220m
D:1.220m
D:1.220m
D:1.220m
D:1.220m
D:1.220m
D:1.220m
D:1.220m
D:1.220m
D:1.220m
D:1.220m
D:1.220m
D:1.220m
D:1.220m
D:1.220m
D:1.220m
D:1.220m
D:1.220m
D:1.220m
D:1.220m
D:1.220m
D:1.220m
D:1.220m
D:1.220m
D:1.220m
D:1.220m
D:1.220m
D:1.220m
D:1.220m
D:1.220m
D:1.220m
D:1.220m
D:1.220m
D:1.221m
D:1.221m
D:1.221m
D:1.221m
D:1.221m
D:1.221m
D:1.221m
D:1.221m
D:1.221m
D:1.221m
D:1.221m
D:1.221m
D:1.221m
D:1.221m
D:1.221m
D:1.221m
D:1.221m
D:1.221m
D:1.221m
D:1.221m
D:1.221m
D:1.221m
D:1.221m
D:1.221m
D:1.221m
D:1.221m
D:1.221m
D:1.221m
D:1.221m
D:1.221m
D:1.221m
D:1.221m
D:1.221m
D:1.221m
D:1.221m
D:1.220m
D:1.220m
D:1.220m
D:1.220m
D:1.220m
D:1.220m
D:1.220m
D:1.220m
D:1.221m
D:1.221m
D:1.221m
D:1.221m
D:1.221m
D:1.221m
D:1.221m
D:1.221m
D:1.221m
D:1.221m
D:1.221m
D:1.221m
D:1.221m
D:1.221m
D:1.221m
D:1.221m
D:1.221m
D:1.221m
D:1.221m
D:1.221m
D:1.221m
D:1.221m
D:1.221m
D:1.221m
D:1.221m
D:1.221m
D:1.221m
D:1.221m
D:1.221m
D:1.221m
D:1.221m
D:1.221m
D:1.221m
D:1.221m
D:1.221m
D:1.221m
D:1.221m
D:1.221m
D:1.221m
D:1.221m
D:1.221m
D:1.221m
D:1.221m
D:1.221m
D:1.221m
D:1.221m
D:1.221m
D:1.221m
D:1.221m
D:1.221m
D:1.221m
D:1.221m
D:1.221m
D:1.221m
D:1.221m
D:1.221m
D:1.221m
D:1.221m
D:1.221m
D:1.221m
D:1.220m
D:1.220m
D:1.220m
D:1.220m
D:1.220m
D:1.220m
D:1.220m
D:1.220m
D:1.220m
D:1.220m
D:1.220m
D:1.220m
D:1.220m
D:1.220m
D:1.220m
D:1.220m
D:1.220m
D:1.220m
D:1.220m
D:1.220m
D:1.220m
D:1.220m
D:1.220m
D:1.220m
D:1.220m
D:1.220m
D:1.220m
D:1.220m
D:1.220m
D:1.219m
D:1.219m
D:1.219m
D:1.219m
D:1.219m
D:1.219m
D:1.219m
D:1.219m
D:1.219m
D:1.219m
D:1.219m
D:1.219m
D:1.219m
D:1.219m
D:1.219m
D:1.219m
D:1.219m
D:1.219m
D:1.219m
D:1.219m
D:1.221m
D:1.221m
D:1.221m
D:1.221m
D:1.221m
D:1.221m
D:1.221m
D:1.221m
D:1.221m
D:1.221m
D:1.221m
D:1.221m
D:1.221m
D:1.221m
D:1.221m
D:1.221m
D:1.221m
D:1.221m
D:1.221m
D:1.221m
D:1.221m
D:1.221m
D:1.221m
D:1.221m
D:1.219m
D:1.219m
D:1.219m
D:1.219m
D:1.219m
D:1.219m
D:1.219m
D:1.219m
D:1.219m
D:1.219m
D:1.219m
D:1.219m
D:1.219m
D:1.219m
D:1.219m
D:1.219m
D:1.219m
D:1.219m
D:1.219m
D:1.219m
D:1.219m
D:1.219m
D:1.219m
D:1.221m
D:1.221m
D:1.221m
D:1.221m
D:1.221m
D:1.221m
D:1.221m
D:1.221m
D:1.221m
D:1.221m
D:1.221m
D:1.221m
D:1.221m
D:1.221m
D:1.221m
D:1.221m
D:1.221m
D:1.221m
D:1.221m
D:1.221m
D:1.221m
D:1.221m
D:1.221m
D:1.221m
D:1.221m
D:1.221m
D:1.221m
D:1.221m
D:1.221m
D:1.221m
D:1.221m
D:1.221m
D:1.221m
D:1.221m
D:1.221m
D:1.221m
D:1.221m
D:1.221m
D:1.221m
D:1.221m
D:1.221m
D:1.221m
D:1.221m
D:1.221m
D:1.221m
D:1.221m
D:1.221m
D:1.221m
D:1.221m
D:1.221m
D:1.221m
D:1.221m
D:1.221m
D:1.221m
D:1.221m
D:1.221m
D:1.221m
D:1.221m
D:1.221m
D:1.221m
D:1.221m
D:1.221m
D:1.221m
D:1.221m
D:1.221m
D:1.221m
D:1.221m
D:1.221m
D:1.221m
D:1.221m
D:1.221m
D:1.221m
D:1.221m
D:1.221m
D:1.221m
D:1.221m
D:1.221m
D:1.221m
D:1.221m
D:1.221m
D:1.221m
D:1.221m
D:1.221m
D:1.221m
D:1.221m
D:1.221m
D:1.221m
D:1.221m
D:1.221m
D:1.221m
D:1.221m
D:1.221m
D:1.221m
D:1.221m
D:1.221m
D:1.220m
D:1.220m
D:1.220m
D:1.220m
D:1.220m
D:1.220m
D:1.220m
D:1.220m
D:1.222m
D:1.222m
D:1.222m
D:1.222m
D:1.222m
D:1.222m
D:1.222m
D:1.222m
D:1.222m
D:1.222m
D:1.222m
D:1.222m
D:1.222m
D:1.222m
D:1.222m
D:1.222m
D:1.222m
D:1.222m
D:1.222m
D:1.222m
D:1.222m
D:1.222m
D:1.222m
D:1.222m
D:1.222m
D:1.220m
D:1.220m
D:1.220m
D:1.220m
D:1.220m
D:1.220m
D:1.222m
D:1.222m
D:1.222m
D:1.222m
D:1.222m
D:1.222m
D:1.222m
D:1.222m
D:1.222m
D:1.222m
D:1.222m
D:1.222m
D:1.222m
D:1.222m
D:1.222m
D:1.222m
D:1.222m
D:1.222m
D:1.222m
D:1.222m
D:1.222m
D:1.222m
D:1.222m
D:1.221m
D:1.221m
D:1.221m
D:1.221m
D:1.221m
D:1.221m
D:1.221m
D:1.221m
D:1.221m
D:1.221m
D:1.221m
D:1.221m
D:1.221m
D:1.221m
D:1.221m
D:1.219m
D:1.219m
D:1.219m
D:1.219m
D:1.219m
D:1.219m
D:1.219m
D:1.219m
D:1.219m
D:1.219m
D:1.219m
D:1.219m
D:1.219m
D:1.219m
D:1.219m
D:1.219m
D:1.219m
D:1.219m
D:1.219m
D:1.219m
D:1.219m
D:1.219m
D:1.219m
D:1.219m
D:1.219m
D:1.219m
D:1.219m
D:1.219m
D:1.219m
D:1.219m
D:1.219m
D:1.219m
D:1.219m
D:1.219m
D:1.219m
D:1.219m
D:1.219m
D:1.219m
D:1.219m
D:1.219m
D:1.219m
D:1.219m
D:1.219m
D:1.219m
D:1.219m
D:1.219m
D:1.219m
D:1.219m
D:1.219m
D:1.219m
D:1.219m
D:1.219m
D:1.219m
D:1.219m
D:1.219m
D:1.219m
D:1.221m
D:1.221m
D:1.221m
D:1.221m
D:1.221m
D:1.221m
D:1.221m
D:1.221m
D:1.221m
D:1.221m
D:1.221m
D:1.221m
D:1.221m
D:1.221m
D:1.221m
D:1.221m
D:1.221m
D:1.221m
D:1.221m
D:1.221m
D:1.221m
D:1.221m
D:1.221m
D:1.221m
D:1.221m
D:1.221m
D:1.221m
D:1.221m
D:1.221m
D:1.221m
D:1.221m
D:1.221m
D:1.221m
D:1.221m
D:1.221m
D:1.221m
D:1.221m
D:1.221m
D:1.221m
D:1.221m
D:1.219m
D:1.219m
D:1.219m
D:1.219m
D:1.219m
D:1.219m
D:1.219m
D:1.219m
D:1.221m
D:1.221m
D:1.221m
D:1.221m
D:1.221m
D:1.221m
D:1.221m
D:1.221m
D:1.221m
D:1.221m
D:1.221m
D:1.222m
D:1.222m
D:1.222m
D:1.222m
D:1.222m
D:1.222m
D:1.222m
D:1.222m
D:1.222m
D:1.222m
D:1.222m
D:1.222m
D:1.222m
D:1.222m
D:1.222m
D:1.222m
D:1.222m
D:1.222m
D:1.222m
D:1.222m
D:1.220m
D:1.220m
D:1.220m
D:1.220m
D:1.220m
D:1.220m
D:1.220m
D:1.220m
D:1.220m
D:1.220m
D:1.220m
D:1.220m
D:1.220m
D:1.220m
D:1.220m
D:1.220m
D:1.220m
D:1.220m
D:1.220m
D:1.220m
D:1.220m
D:1.222m
D:1.222m
D:1.222m
D:1.222m
D:1.222m
D:1.222m
D:1.222m
D:1.222m
D:1.222m
D:1.222m
D:1.222m
D:1.222m
D:1.222m
D:1.222m
D:1.222m
D:1.222m
D:1.222m
D:1.222m
D:1.222m
D:1.222m
D:1.222m
D:1.222m
D:1.222m
D:1.222m
D:1.222m
D:1.222m
D:1.222m
D:1.222m
D:1.222m
D:1.222m
D:1.222m
D:1.222m
D:1.222m
D:1.222m
D:1.222m
D:1.222m
D:1.222m
D:1.222m
D:1.222m
D:1.221m
D:1.221m
D:1.221m
D:1.221m
D:1.221m
D:1.221m
D:1.221m
D:1.221m
D:1.221m
D:1.221m
D:1.222m
D:1.222m
D:1.222m
D:1.222m
D:1.222m
D:1.222m
D:1.222m
D:1.222m
D:1.222m
D:1.222m
D:1.222m
D:1.222m
D:1.222m
D:1.222m
D:1.222m
D:1.222m
D:1.222m
D:1.222m
D:1.222m
D:1.222m
D:1.222m
D:1.222m
D:1.222m
D:1.222m
D:1.222m
D:1.222m
D:1.222m
D:1.222m
D:1.222m
D:1.222m
D:1.222m
D:1.222m
D:1.222m
D:1.222m
D:1.222m
D:1.222m
D:1.222m
D:1.222m
D:1.222m
D:1.222m
D:1.222m
D:1.222m
D:1.222m
D:1.222m
D:1.222m
D:1.222m
D:1.222m
D:1.222m
D:1.222m
D:1.222m
D:1.222m
D:1.222m
D:1.222m
D:1.222m
D:1.222m
D:1.222m
D:1.222m
D:1.222m
D:1.222m
D:1.222m
D:1.222m
D:1.222m
D:1.222m
D:1.222m
D:1.222m
D:1.222m
D:1.222m
D:1.222m
D:1.222m
D:1.222m
D:1.222m
D:1.222m
D:1.222m
D:1.222m
D:1.222m
D:1.222m
D:1.222m
D:1.222m
D:1.222m
D:1.222m
D:1.222m
D:1.222m
D:1.222m
D:1.222m
D:1.222m
D:1.222m
D:1.222m
D:1.222m
D:1.222m
D:1.222m
D:1.222m
D:1.222m
D:1.222m
D:1.222m
D:1.222m
D:1.222m
D:1.222m
D:1.222m
D:1.222m
D:1.222m
D:1.222m
D:1.220m
D:1.220m
D:1.220m
D:1.220m
D:1.220m
D:1.220m
D:1.220m
D:1.220m
D:1.220m
D:1.220m
D:1.220m
D:1.220m
D:1.220m
D:1.220m
D:1.220m
D:1.220m
D:1.220m
D:1.220m
D:1.220m
D:1.220m
D:1.220m
D:1.220m
D:1.220m
D:1.220m
D:1.220m
D:1.220m
D:1.220m
D:1.220m
D:1.220m
D:1.220m
D:1.220m
D:1.220m
D:1.222m
D:1.222m
D:1.222m
D:1.222m
D:1.222m
D:1.222m
D:1.222m
D:1.222m
D:1.222m
D:1.222m
D:1.222m
D:1.222m
D:1.222m
D:1.222m
D:1.222m
D:1.222m
D:1.222m
D:1.222m
D:1.222m
D:1.222m
D:1.222m
D:1.222m
D:1.222m
D:1.222m
D:1.222m
D:1.222m
D:1.222m
D:1.222m
D:1.222m
D:1.222m
D:1.222m
D:1.222m
D:1.222m
D:1.222m
D:1.222m
D:1.222m
D:1.222m
D:1.222m
D:1.222m
D:1.222m
D:1.222m
D:1.222m
D:1.222m
D:1.222m
D:1.222m
D:1.222m
D:1.221m
D:1.221m
D:1.221m
D:1.221m
D:1.221m
D:1.221m
D:1.221m
D:1.221m
D:1.221m
D:1.221m
D:1.221m
D:1.221m
D:1.221m
D:1.221m
D:1.221m
D:1.221m
D:1.221m
D:1.221m
D:1.221m
D:1.221m
D:1.221m
D:1.221m
D:1.221m
D:1.221m
D:1.221m
D:1.221m
D:1.221m
D:1.221m
D:1.221m
D:1.221m
D:1.221m
D:1.221m
D:1.221m
D:1.221m
D:1.221m
D:1.221m
D:1.221m
D:1.221m
D:1.221m
D:1.221m
D:1.221m
D:1.221m
D:1.221m
D:1.221m
D:1.221m
D:1.221m
D:1.221m
D:1.221m
D:1.221m
D:1.221m
D:1.221m
D:1.221m
D:1.221m
D:1.221m
D:1.221m
D:1.221m
D:1.221m
D:1.221m
D:1.221m
D:1.221m
D:1.221m
D:1.221m
D:1.221m
D:1.221m
D:1.221m
D:1.221m
D:1.221m
D:1.221m
D:1.221m
D:1.221m
D:1.221m
D:1.221m
D:1.221m
D:1.221m
D:1.221m
D:1.221m
D:1.221m
D:1.221m
D:1.221m
D:1.221m
D:1.221m
D:1.221m
D:1.221m
D:1.221m
D:1.221m
D:1.221m
D:1.221m
D:1.221m
D:1.221m
D:1.221m
D:1.221m
D:1.221m
D:1.221m
D:1.221m
D:1.221m
D:1.221m
D:1.221m
D:1.221m
D:1.221m
D:1.221m
D:1.221m
D:1.221m
D:1.221m
D:1.221m
D:1.221m
D:1.221m
D:1.221m
D:1.221m
D:1.221m
D:1.221m
D:1.221m
D:1.221m
D:1.221m
D:1.221m
D:1.221m
D:1.221m
D:1.221m
D:1.221m
D:1.221m
D:1.221m
D:1.221m
D:1.221m
D:1.221m
D:1.221m
D:1.221m
D:1.221m
D:1.221m
D:1.221m
D:1.221m
D:1.221m
D:1.221m
D:1.221m
D:1.221m
D:1.221m
D:1.221m
D:1.221m
D:1.221m
D:1.221m
D:1.221m
D:1.221m
D:1.221m
D:1.221m
D:1.221m
D:1.221m
D:1.221m
D:1.221m
D:1.221m
D:1.221m
D:1.221m
D:1.221m
D:1.221m
D:1.221m
D:1.221m
D:1.221m
D:1.221m
D:1.221m
D:1.221m
D:1.221m
D:1.221m
D:1.221m
D:1.221m
D:1.221m
D:1.221m
D:1.221m
D:1.221m
D:1.221m
D:1.221m
D:1.221m
D:1.221m
D:1.221m
D:1.221m
D:1.221m
D:1.221m
D:1.221m
D:1.221m
D:1.221m
D:1.221m
D:1.221m
D:1.221m
D:1.221m
D:1.221m
D:1.223m
D:1.223m
D:1.223m
D:1.223m
D:1.223m
D:1.223m
D:1.221m
D:1.221m
D:1.221m
D:1.221m
D:1.221m
D:1.221m
D:1.221m
D:1.221m
D:1.221m
D:1.221m
D:1.221m
D:1.221m
D:1.221m
D:1.221m
D:1.221m
D:1.221m
D:1.221m
D:1.221m
D:1.221m
D:1.221m
D:1.221m
D:1.221m
D:1.221m
D:1.221m
D:1.221m
D:1.221m
D:1.221m
D:1.221m
D:1.221m
D:1.221m
D:1.221m
D:1.221m
D:1.221m
D:1.221m
D:1.221m
D:1.221m
D:1.221m
D:1.221m
D:1.221m
D:1.221m
D:1.221m
D:1.221m
D:1.221m
D:1.221m
D:1.221m
D:1.221m
D:1.221m
D:1.221m
D:1.221m
D:1.221m
D:1.221m
D:1.221m
D:1.221m
D:1.221m
D:1.221m
D:1.221m
D:1.221m
D:1.221m
D:1.221m
D:1.221m
D:1.221m
D:1.221m
D:1.221m
D:1.221m
D:1.221m
D:1.221m
D:1.221m
D:1.221m
D:1.221m
D:1.221m
D:1.221m
D:1.221m
D:1.221m
D:1.221m
D:1.221m
D:1.221m
D:1.221m
D:1.221m
D:1.221m
D:1.221m
D:1.221m
D:1.221m
D:1.221m
D:1.221m
D:1.221m
D:1.221m
D:1.221m
D:1.221m
D:1.221m
D:1.221m
D:1.221m
D:1.221m
D:1.221m
D:1.221m
D:1.221m
D:1.221m
D:1.221m
D:1.221m
D:1.221m
D:1.222m
D:1.222m
D:1.222m
D:1.222m
D:1.222m
D:1.222m
D:1.222m
D:1.222m
D:1.222m
D:1.222m
D:1.222m
D:1.222m
D:1.222m
D:1.222m
D:1.222m
D:1.222m
D:1.222m
D:1.222m
D:1.222m
D:1.222m
D:1.222m
D:1.222m
D:1.222m
D:1.222m
D:1.222m
D:1.222m
D:1.222m
D:1.222m
D:1.222m
D:1.222m
D:1.222m
D:1.222m
D:1.222m
D:1.222m
D:1.222m
D:1.222m
D:1.222m
D:1.222m
D:1.222m
D:1.222m
D:1.222m
D:1.222m
D:1.222m
D:1.222m
D:1.222m
D:1.222m
D:1.222m
D:1.222m
D:1.222m
D:1.222m
D:1.222m
D:1.222m
D:1.221m
D:1.221m
D:1.221m
D:1.221m
D:1.221m
D:1.221m
D:1.221m
D:1.221m
D:1.221m
D:1.221m
D:1.221m
D:1.221m
D:1.221m
D:1.221m
D:1.221m
D:1.221m
D:1.221m
D:1.221m
D:1.221m
D:1.221m
D:1.221m
D:1.221m
D:1.221m
D:1.221m
D:1.221m
D:1.221m
D:1.221m
D:1.221m
D:1.221m
D:1.221m
D:1.221m
D:1.221m
D:1.221m
D:1.221m
D:1.221m
D:1.221m
D:1.221m
D:1.221m
D:1.221m
D:1.221m
D:1.221m
D:1.221m
D:1.221m
D:1.221m
D:1.221m
D:1.221m
D:1.221m
D:1.221m
D:1.221m
D:1.221m
D:1.221m
D:1.221m
D:1.221m
D:1.221m
D:1.221m
D:1.221m
D:1.221m
D:1.221m
D:1.221m
D:1.221m
D:1.221m
D:1.221m
D:1.221m
D:1.222m
D:1.222m
D:1.222m
D:1.222m
D:1.222m
D:1.222m
D:1.222m
D:1.222m
D:1.222m
D:1.222m
D:1.221m
D:1.221m
D:1.221m
D:1.221m
D:1.221m
D:1.221m
D:1.221m
D:1.221m
D:1.221m
D:1.221m
D:1.221m
D:1.221m
D:1.221m
D:1.221m
D:1.221m
D:1.221m
D:1.221m
D:1.221m
D:1.221m
D:1.221m
D:1.221m
D:1.221m
D:1.221m
D:1.221m
D:1.221m
D:1.221m
D:1.221m
D:1.221m
D:1.221m
D:1.221m
D:1.221m
D:1.221m
D:1.221m
D:1.221m
D:1.221m
D:1.221m
D:1.221m
D:1.221m
D:1.221m
D:1.221m
D:1.221m
D:1.221m
D:1.221m
D:1.221m
D:1.221m
D:1.221m
D:1.221m
D:1.221m
D:1.221m
D:1.221m
D:1.221m
D:1.221m
D:1.221m
D:1.221m
D:1.221m
D:1.221m
D:1.221m
D:1.221m
D:1.221m
D:1.221m
D:1.221m
D:1.221m
D:1.221m
D:1.221m
D:1.221m
D:1.221m
D:1.221m
D:1.221m
D:1.221m
D:1.221m
D:1.221m
D:1.221m
D:1.221m
D:1.221m
D:1.221m
D:1.221m
D:1.221m
D:1.221m
D:1.221m
D:1.221m
D:1.221m
D:1.221m
D:1.221m
D:1.221m
D:1.221m
D:1.221m
D:1.221m
D:1.221m
D:1.221m
D:1.221m
D:1.220m
D:1.220m
D:1.220m
D:1.220m
D:1.220m
D:1.220m
D:1.220m
D:1.220m
D:1.220m
D:1.220m
D:1.220m
D:1.220m
D:1.221m
D:1.221m
D:1.221m
D:1.221m
D:1.221m
D:1.221m
D:1.221m
D:1.221m
D:1.221m
D:1.221m
D:1.221m
D:1.221m
D:1.221m
D:1.221m
D:1.221m
D:1.221m
D:1.221m
D:1.221m
D:1.221m
D:1.221m
D:1.221m
D:1.221m
D:1.221m
D:1.221m
D:1.221m
D:1.221m
D:1.221m
D:1.221m
D:1.221m
D:1.221m
D:1.221m
D:1.221m
D:1.221m
D:1.221m
D:1.221m
D:1.221m
D:1.221m
D:1.221m
D:1.221m
D:1.221m
D:1.221m
D:1.221m
D:1.221m
D:1.221m
D:1.221m
D:1.221m
D:1.221m
D:1.221m
D:1.221m
D:1.221m
D:1.221m
D:1.221m
D:1.221m
D:1.221m
D:1.221m
D:1.221m
D:1.221m
D:1.221m
D:1.221m
D:1.221m
D:1.221m
D:1.221m
D:1.221m
D:1.221m
D:1.221m
D:1.221m
D:1.221m
D:1.221m
D:1.221m
D:1.221m
D:1.221m
D:1.221m
D:1.221m
D:1.221m
D:1.221m
D:1.221m
D:1.221m
D:1.221m
D:1.221m
D:1.221m
D:1.221m
D:1.221m
D:1.221m
D:1.221m
D:1.221m
D:1.221m
D:1.221m
D:1.221m
D:1.221m
D:1.221m
D:1.221m
D:1.221m
D:1.221m
D:1.221m
D:1.221m
D:1.221m
D:1.221m
D:1.221m
D:1.221m
D:1.221m
D:1.221m
D:1.221m
D:1.221m
D:1.221m
D:1.221m
D:1.221m
D:1.221m
D:1.221m
D:1.221m
D:1.221m
D:1.221m
D:1.221m
D:1.221m
D:1.221m
D:1.221m
D:1.221m
D:1.221m
D:1.221m
D:1.221m
D:1.221m
D:1.221m
D:1.221m
D:1.221m
D:1.221m
D:1.221m
D:1.221m
D:1.221m
D:1.221m
D:1.221m
D:1.221m
D:1.221m
D:1.221m
D:1.221m
D:1.221m
D:1.221m
D:1.221m
D:1.221m
D:1.221m
D:1.221m
D:1.221m
D:1.221m
D:1.221m
D:1.221m
D:1.221m
D:1.221m
D:1.221m
D:1.221m
D:1.221m
D:1.221m
D:1.221m
D:1.221m
D:1.221m
D:1.221m
D:1.221m
D:1.221m
D:1.221m
D:1.221m
D:1.221m
D:1.221m
D:1.221m
D:1.221m
D:1.221m
D:1.221m
D:1.221m
D:1.221m
D:1.221m
D:1.221m
D:1.221m
D:1.221m
D:1.221m
D:1.221m
D:1.221m
D:1.221m
D:1.221m
D:1.221m
D:1.221m
D:1.221m
D:1.221m
D:1.221m
D:1.221m
D:1.221m
D:1.221m
D:1.221m
D:1.221m
D:1.221m
D:1.221m
D:1.221m
D:1.221m
D:1.221m
D:1.221m
D:1.221m
D:1.221m
D:1.221m
D:1.221m
D:1.221m
D:1.221m
D:1.221m
D:1.221m
D:1.221m
D:1.221m
D:1.221m
D:1.221m
D:1.221m
D:1.221m
D:1.221m
D:1.221m
D:1.221m
D:1.221m
D:1.221m
D:1.221m
D:1.221m
D:1.221m
D:1.221m
D:1.221m
D:1.221m
D:1.221m
D:1.221m
D:1.221m
D:1.221m
D:1.221m
D:1.221m
D:1.221m
D:1.221m
D:1.221m
D:1.221m
D:1.221m
D:1.221m
D:1.221m
D:1.221m
D:1.221m
D:1.221m
D:1.221m
D:1.220m
D:1.220m
D:1.220m
D:1.220m
D:1.220m
D:1.220m
D:1.220m
D:1.220m
D:1.220m
D:1.220m
D:1.220m
D:1.220m
D:1.221m
D:1.221m
D:1.221m
D:1.221m
D:1.221m
D:1.221m
D:1.221m
D:1.221m
D:1.221m
D:1.221m
D:1.221m
D:1.221m
D:1.221m
D:1.221m
D:1.221m
D:1.221m
D:1.221m
D:1.221m
D:1.221m
D:1.221m
D:1.221m
D:1.221m
D:1.221m
D:1.221m
D:1.221m
D:1.221m
D:1.221m
D:1.221m
D:1.221m
D:1.221m
D:1.221m
D:1.221m
D:1.221m
D:1.221m
D:1.221m
D:1.221m
D:1.221m
D:1.221m
D:1.221m
D:1.221m
D:1.221m
D:1.221m
D:1.221m
D:1.221m
D:1.221m
D:1.221m
D:1.221m
D:1.221m
D:1.221m
D:1.221m
D:1.221m
D:1.221m
D:1.221m
D:1.221m
D:1.221m
D:1.221m
D:1.221m
D:1.221m
D:1.221m
D:1.221m
D:1.221m
D:1.221m
D:1.221m
D:1.221m
D:1.221m
D:1.221m
D:1.221m
D:1.221m
D:1.221m
D:1.221m
D:1.221m
D:1.221m
D:1.221m
D:1.221m
D:1.221m
D:1.221m
D:1.221m
D:1.221m
D:1.221m
D:1.221m
D:1.221m
D:1.221m
D:1.221m
D:1.221m
D:1.221m
D:1.221m
D:1.221m
D:1.221m
D:1.221m
D:1.221m
D:1.221m
D:1.221m
D:1.221m
D:1.221m
D:1.221m
D:1.221m
D:1.221m
D:1.221m
D:1.221m
D:1.221m
D:1.221m
D:1.221m
D:1.221m
D:1.221m
D:1.221m
D:1.221m
D:1.221m
D:1.221m
D:1.221m
D:1.221m
D:1.221m
D:1.221m
D:1.221m
D:1.221m
D:1.221m
D:1.221m
D:1.221m
D:1.221m
D:1.221m
D:1.221m
D:1.221m
D:1.221m
D:1.221m
D:1.221m
D:1.221m
D:1.221m
D:1.221m
D:1.221m
D:1.221m
D:1.221m
D:1.221m
D:1.221m
D:1.221m
D:1.221m
D:1.221m
D:1.221m
D:1.221m
D:1.221m
D:1.221m
D:1.221m
D:1.221m
D:1.221m
D:1.221m
D:1.221m
D:1.221m
D:1.221m
D:1.221m
D:1.221m
D:1.221m
D:1.221m
D:1.221m
D:1.221m
D:1.221m
D:1.221m
D:1.221m
D:1.221m
D:1.221m
D:1.221m
D:1.221m
D:1.221m
D:1.221m
D:1.221m
D:1.221m
D:1.221m
D:1.221m
D:1.221m
D:1.221m
D:1.221m
D:1.221m
D:1.221m
D:1.221m
D:1.221m
D:1.221m
D:1.221m
D:1.221m
D:1.221m
D:1.221m
D:1.221m
D:1.221m
D:1.221m
D:1.221m
D:1.221m
D:1.221m
D:1.221m
D:1.221m
D:1.221m
D:1.221m
D:1.221m
D:1.221m
D:1.221m
D:1.221m
D:1.221m
D:1.221m
D:1.221m
D:1.221m
D:1.221m
D:1.221m
D:1.221m
D:1.221m
D:1.221m
D:1.221m
D:1.221m
D:1.221m
D:1.221m
D:1.221m
D:1.221m
D:1.221m
D:1.221m
D:1.221m
D:1.221m
D:1.221m
D:1.221m
D:1.221m
D:1.221m
D:1.221m
D:1.221m
D:1.221m
D:1.221m
D:1.221m
D:1.221m
D:1.221m
D:1.221m
D:1.221m
D:1.221m
D:1.221m
D:1.221m
D:1.221m
D:1.221m
D:1.221m
D:1.221m
D:1.221m
D:1.221m
D:1.221m
D:1.221m
D:1.221m
D:1.221m
D:1.221m
D:1.221m
D:1.221m
D:1.221m
D:1.221m
D:1.221m
D:1.221m
D:1.221m
D:1.221m
D:1.221m
D:1.221m
D:1.221m
D:1.221m
D:1.221m
D:1.221m
D:1.221m
D:1.221m
D:1.221m
D:1.221m
D:1.221m
D:1.221m
D:1.221m
D:1.221m
D:1.221m
D:1.221m
D:1.221m
D:1.221m
D:1.221m
D:1.221m
D:1.221m
D:1.221m
D:1.221m
D:1.221m
D:1.221m
D:1.221m
D:1.221m
D:1.221m
D:1.221m
D:1.221m
D:1.221m
D:1.221m
D:1.221m
D:1.221m
D:1.221m
D:1.221m
D:1.221m
D:1.221m
D:1.221m
D:1.221m
D:1.221m
D:1.221m
D:1.221m
D:1.221m
D:1.221m
D:1.221m
D:1.221m
D:1.221m
D:1.221m
D:1.221m
D:1.221m
D:1.221m
D:1.221m
D:1.221m
D:1.221m
D:1.221m
D:1.221m
D:1.221m
D:1.221m
D:1.221m
D:1.221m
D:1.221m
D:1.221m
D:1.221m
D:1.221m
D:1.221m
D:1.221m
D:1.221m
D:1.221m
D:1.221m
D:1.221m
D:1.221m
D:1.221m
D:1.221m
D:1.221m
D:1.221m
D:1.221m
D:1.221m
D:1.221m
D:1.221m
D:1.221m
D:1.221m
D:1.221m
D:1.221m
D:1.221m
D:1.221m
D:1.221m
D:1.221m
D:1.221m
D:1.221m
D:1.221m
D:1.221m
D:1.221m
D:1.221m
D:1.221m
D:1.221m
D:1.221m
D:1.221m
D:1.221m
D:1.221m
D:1.221m
D:1.221m
D:1.221m
D:1.221m
D:1.221m
D:1.221m
D:1.221m
D:1.221m
D:1.221m
D:1.221m
D:1.221m
D:1.221m
D:1.221m
D:1.221m
D:1.221m
D:1.221m
D:1.221m
D:1.221m
D:1.221m
D:1.221m
D:1.221m
D:1.221m
D:1.221m
D:1.221m
D:1.221m
D:1.221m
D:1.221m
D:1.221m
D:1.221m
D:1.221m
D:1.221m
D:1.221m
D:1.221m
D:1.221m
D:1.221m
D:1.221m
D:1.221m
D:1.221m
D:1.221m
D:1.221m
D:1.221m
D:1.221m
D:1.221m
D:1.221m
D:1.221m
D:1.221m
D:1.221m
D:1.221m
D:1.221m
D:1.221m
D:1.221m
D:1.221m
D:1.221m
D:1.221m
D:1.221m
D:1.221m
D:1.221m
D:1.221m
D:1.221m
D:1.221m
D:1.221m
D:1.221m
D:1.221m
D:1.221m
D:1.221m
D:1.221m
D:1.221m
D:1.221m
D:1.221m
D:1.221m
D:1.221m
D:1.221m
D:1.221m
D:1.221m
D:1.221m
D:1.221m
D:1.221m
D:1.221m
D:1.221m
D:1.221m
D:1.221m
D:1.221m
D:1.221m
D:1.221m
D:1.221m
D:1.221m
D:1.221m
D:1.221m
D:1.221m
D:1.221m
D:1.221m
D:1.221m
D:1.221m
D:1.221m
D:1.221m
D:1.221m
D:1.221m
D:1.221m
D:1.221m
D:1.221m
D:1.221m
D:1.221m
D:1.221m
D:1.221m
D:1.221m
D:1.221m
D:1.221m
D:1.221m
D:1.221m
D:1.221m
D:1.221m
D:1.221m
D:1.221m
D:1.221m
D:1.221m
D:1.221m
D:1.221m
D:1.221m
D:1.221m
D:1.221m
D:1.221m
D:1.221m
D:1.221m
D:1.221m
D:1.221m
D:1.221m
D:1.221m
D:1.221m
D:1.221m
D:1.221m
D:1.221m
D:1.221m
D:1.221m
D:1.221m
D:1.221m
D:1.221m
D:1.221m
D:1.221m
D:1.221m
D:1.221m
D:1.221m
D:1.221m
D:1.221m
D:1.221m
D:1.221m
D:1.221m
D:1.221m
D:1.221m
D:1.221m
D:1.221m
D:1.221m
D:1.221m
D:1.221m
D:1.221m
D:1.221m
D:1.221m
D:1.221m
D:1.221m
D:1.221m
D:1.221m
D:1.221m
D:1.221m
D:1.221m
D:1.221m
D:1.221m
D:1.221m
D:1.221m
D:1.221m
D:1.221m
D:1.221m
D:1.221m
D:1.221m
D:1.221m
D:1.221m
D:1.221m
D:1.221m
D:1.221m
D:1.221m
D:1.221m
D:1.221m
D:1.221m
D:1.221m
D:1.221m
D:1.221m
D:1.221m
D:1.221m
D:1.221m
D:1.221m
D:1.221m
D:1.221m
D:1.221m
D:1.221m
D:1.221m
D:1.221m
D:1.221m
D:1.221m
D:1.221m
D:1.221m
D:1.221m
D:1.221m
D:1.221m
D:1.221m
D:1.221m
D:1.221m
D:1.221m
D:1.221m
D:1.221m
D:1.221m
D:1.221m
D:1.221m
D:1.221m
D:1.221m
D:1.221m
D:1.221m
D:1.221m
D:1.221m
D:1.221m
D:1.221m
D:1.221m
D:1.221m
D:1.221m
D:1.221m
D:1.221m
D:1.221m
D:1.221m
D:1.221m
D:1.221m
D:1.221m
D:1.221m
D:1.221m
D:1.221m
D:1.221m
D:1.221m
D:1.221m
D:1.221m
D:1.221m
D:1.221m
D:1.221m
D:1.221m
D:1.221m
D:1.221m
D:1.221m
D:1.221m
D:1.221m
D:1.221m
D:1.221m
D:1.221m
D:1.221m
D:1.221m
D:1.221m
D:1.221m
D:1.221m
D:1.221m
D:1.221m
D:1.221m
D:1.221m
D:1.221m
D:1.221m
D:1.221m
D:1.221m
D:1.221m
D:1.221m
D:1.221m
D:1.221m
D:1.221m
D:1.221m
D:1.221m
D:1.221m
D:1.221m
D:1.221m
D:1.221m
D:1.221m
D:1.221m
D:1.221m
D:1.221m
D:1.221m
D:1.221m
D:1.221m
D:1.221m
D:1.221m
D:1.221m
D:1.220m
D:1.220m
D:1.220m
D:1.220m
D:1.220m
D:1.220m
D:1.220m
D:1.220m
D:1.220m
D:1.220m
D:1.220m
D:1.220m
D:1.220m
D:1.220m
D:1.220m
D:1.220m
D:1.220m
D:1.220m
D:1.220m
D:1.220m
D:1.220m
D:1.220m
D:1.220m
D:1.220m
D:1.220m
D:1.220m
D:1.220m
D:1.220m
D:1.220m
D:1.220m
D:1.220m
D:1.220m
D:1.220m
D:1.220m
D:1.220m
D:1.220m
D:1.220m
D:1.220m
D:1.220m
D:1.220m
D:1.220m
D:1.220m
D:1.220m
D:1.220m
D:1.220m
D:1.220m
D:1.220m
D:1.220m
D:1.220m
D:1.220m
D:1.220m
D:1.220m
D:1.220m
D:1.220m
D:1.222m
D:1.222m
D:1.222m
D:1.222m
D:1.222m
D:1.222m
D:1.221m
D:1.221m
D:1.221m
D:1.221m
D:1.221m
D:1.221m
D:1.221m
D:1.221m
D:1.221m
D:1.221m
D:1.221m
D:1.221m
D:1.221m
D:1.221m
D:1.221m
D:1.221m
D:1.221m
D:1.221m
D:1.221m
D:1.221m
D:1.221m
D:1.221m
D:1.221m
D:1.221m
D:1.221m
D:1.221m
D:1.221m
D:1.221m
D:1.221m
D:1.221m
D:1.221m
D:1.221m
D:1.221m
D:1.221m
D:1.221m
D:1.221m
D:1.221m
D:1.221m
D:1.221m
D:1.221m
D:1.221m
D:1.221m
D:1.221m
D:1.221m
D:1.221m
D:1.221m
D:1.221m
D:1.221m
D:1.221m
D:1.221m
D:1.221m
D:1.221m
D:1.221m
D:1.221m
D:1.221m
D:1.221m
D:1.221m
D:1.221m
D:1.221m
D:1.221m
D:1.221m
D:1.221m
D:1.221m
D:1.221m
D:1.221m
D:1.221m
D:1.221m
D:1.221m
D:1.221m
D:1.221m
D:1.221m
D:1.221m
D:1.221m
D:1.221m
D:1.221m
D:1.221m
D:1.221m
D:1.221m
D:1.221m
D:1.221m
D:1.221m
D:1.221m
D:1.221m
D:1.221m
D:1.221m
D:1.221m
D:1.221m
D:1.221m
D:1.221m
D:1.221m
D:1.221m
D:1.221m
D:1.221m
D:1.221m
D:1.221m
D:1.221m
D:1.221m
D:1.221m
D:1.221m
D:1.221m
D:1.221m
D:1.221m
D:1.221m
D:1.221m
D:1.221m
D:1.221m
D:1.221m
D:1.221m
D:1.221m
D:1.221m
D:1.221m
D:1.221m
D:1.221m
D:1.221m
D:1.221m
D:1.221m
D:1.221m
D:1.221m
D:1.221m
D:1.221m
D:1.221m
D:1.221m
D:1.221m
D:1.221m
D:1.221m
D:1.221m
D:1.221m
D:1.221m
D:1.221m
D:1.221m
D:1.221m
D:1.221m
D:1.221m
D:1.221m
D:1.221m
D:1.221m
D:1.221m
D:1.221m
D:1.221m
D:1.221m
D:1.221m
D:1.221m
D:1.221m
D:1.221m
D:1.221m
D:1.221m
D:1.222m
D:1.222m
D:1.222m
D:1.222m
D:1.222m
D:1.222m
D:1.221m
D:1.221m
D:1.221m
D:1.221m
D:1.221m
D:1.221m
D:1.221m
D:1.221m
D:1.221m
D:1.221m
D:1.221m
D:1.221m
D:1.221m
D:1.221m
D:1.221m
D:1.221m
D:1.221m
D:1.221m
D:1.221m
D:1.221m
D:1.221m
D:1.221m
D:1.221m
D:1.221m
D:1.221m
D:1.221m
D:1.221m
D:1.221m
D:1.221m
D:1.221m
D:1.221m
D:1.221m
D:1.221m
D:1.221m
D:1.221m
D:1.221m
D:1.221m
D:1.221m
D:1.221m
D:1.221m
D:1.221m
D:1.221m
D:1.221m
D:1.221m
D:1.221m
D:1.221m
D:1.221m
D:1.221m
D:1.221m
D:1.221m
D:1.221m
D:1.221m
D:1.221m
D:1.221m
D:1.221m
D:1.221m
D:1.221m
D:1.221m
D:1.221m
D:1.221m
D:1.221m
D:1.221m
D:1.221m
D:1.221m
D:1.221m
D:1.221m
D:1.221m
D:1.221m
D:1.221m
D:1.221m
D:1.221m
D:1.221m
D:1.221m
D:1.221m
D:1.221m
D:1.221m
D:1.221m
D:1.221m
D:1.221m
D:1.221m
D:1.221m
D:1.220m
D:1.220m
D:1.220m
D:1.220m
D:1.220m
D:1.220m
D:1.222m
D:1.222m
D:1.222m
D:1.222m
D:1.222m
D:1.222m
D:1.221m
D:1.221m
D:1.221m
D:1.221m
D:1.221m
D:1.221m
D:1.221m
D:1.221m
D:1.221m
D:1.221m
D:1.221m
D:1.221m
D:1.221m
D:1.221m
D:1.221m
D:1.221m
D:1.221m
D:1.221m
D:1.221m
D:1.221m
D:1.221m
D:1.221m
D:1.221m
D:1.221m
D:1.221m
D:1.221m
D:1.221m
D:1.221m
D:1.221m
D:1.221m
D:1.221m
D:1.221m
D:1.221m
D:1.221m
D:1.221m
D:1.221m
D:1.221m
D:1.221m
D:1.221m
D:1.221m
D:1.221m
D:1.221m
D:1.221m
D:1.221m
D:1.221m
D:1.221m
D:1.221m
D:1.221m
D:1.221m
D:1.221m
D:1.221m
D:1.221m
D:1.221m
D:1.221m
D:1.221m
D:1.221m
D:1.221m
D:1.221m
D:1.221m
D:1.221m
D:1.221m
D:1.221m
D:1.221m
D:1.221m
D:1.221m
D:1.221m
D:1.221m
D:1.221m
D:1.221m
D:1.222m
D:1.222m
D:1.222m
D:1.222m
D:1.222m
D:1.222m
D:1.222m
D:1.222m
D:1.222m
D:1.222m
D:1.222m
D:1.222m
D:1.222m
D:1.222m
D:1.222m
D:1.222m
D:1.222m
D:1.222m
D:1.222m
D:1.222m
D:1.222m
D:1.222m
D:1.222m
D:1.222m
D:1.222m
D:1.222m
D:1.222m
D:1.222m
D:1.222m
D:1.222m
D:1.222m
D:1.222m
D:1.222m
D:1.222m
D:1.222m
D:1.222m
D:1.222m
D:1.222m
D:1.222m
D:1.222m
D:1.222m
D:1.222m
D:1.222m
D:1.222m
D:1.222m
D:1.222m
D:1.222m
D:1.222m
D:1.222m
D:1.222m
D:1.222m
D:1.222m
D:1.222m
D:1.222m
D:1.222m
D:1.222m
D:1.222m
D:1.222m
D:1.222m
D:1.222m
D:1.222m
D:1.222m
D:1.222m
D:1.222m
D:1.222m
D:1.222m
D:1.222m
D:1.222m
D:1.222m
D:1.222m
D:1.222m
D:1.222m
D:1.222m
D:1.222m
D:1.222m
D:1.222m
D:1.222m
D:1.222m
D:1.222m
D:1.222m
D:1.222m
D:1.222m
D:1.222m
D:1.222m
D:1.222m
D:1.222m
D:1.222m
D:1.222m
D:1.222m
D:1.222m
D:1.222m
D:1.222m
D:1.222m
D:1.222m
D:1.222m
D:1.222m
D:1.222m
D:1.222m
D:1.222m
D:1.222m
D:1.222m
D:1.222m
D:1.222m
D:1.222m
D:1.222m
D:1.222m
D:1.222m
D:1.222m
D:1.222m
D:1.222m
D:1.222m
D:1.222m
D:1.222m
D:1.222m
D:1.222m
D:1.222m
D:1.222m
D:1.222m
D:1.222m
D:1.222m
D:1.222m
D:1.222m
D:1.222m
D:1.222m
D:1.222m
D:1.222m
D:1.222m
D:1.222m
D:1.222m
D:1.222m
D:1.222m
D:1.222m
D:1.222m
D:1.222m
D:1.222m
D:1.222m
D:1.222m
D:1.222m
D:1.222m
D:1.222m
D:1.222m
D:1.222m
D:1.222m
D:1.222m
D:1.222m
D:1.222m
D:1.222m
D:1.222m
D:1.222m
D:1.221m
D:1.221m
D:1.221m
D:1.221m
D:1.221m
D:1.221m
D:1.221m
D:1.221m
D:1.221m
D:1.221m
D:1.221m
D:1.221m
D:1.221m
D:1.221m
D:1.221m
D:1.221m
D:1.221m
D:1.221m
D:1.221m
D:1.221m
D:1.221m
D:1.221m
D:1.221m
D:1.221m
D:1.221m
D:1.221m
D:1.221m
D:1.221m
D:1.221m
D:1.221m
D:1.221m
D:1.221m
D:1.221m
D:1.221m
D:1.221m
D:1.221m
D:1.221m
D:1.221m
D:1.221m
D:1.221m
D:1.221m
D:1.221m
D:1.221m
D:1.221m
D:1.221m
D:1.221m
D:1.221m
D:1.221m
D:1.221m
D:1.221m
D:1.221m
D:1.221m
D:1.221m
D:1.221m
D:1.221m
D:1.221m
D:1.221m
D:1.221m
D:1.221m
D:1.221m
D:1.221m
D:1.221m
D:1.221m
D:1.221m
D:1.221m
D:1.221m
D:1.221m
D:1.221m
D:1.221m
D:1.221m
D:1.221m
D:1.221m
D:1.221m
D:1.221m
D:1.221m
D:1.221m
D:1.221m
D:1.221m
D:1.221m
D:1.221m
D:1.221m
D:1.221m
D:1.221m
D:1.221m
D:1.221m
D:1.221m
D:1.221m
D:1.221m
D:1.221m
D:1.221m
D:1.221m
D:1.221m
D:1.221m
D:1.221m
D:1.221m
D:1.221m
D:1.221m
D:1.221m
D:1.221m
D:1.221m
D:1.221m
D:1.220m
D:1.220m
D:1.220m
D:1.220m
D:1.220m
D:1.220m
D:1.220m
D:1.220m
D:1.222m
D:1.222m
D:1.222m
D:1.222m
D:1.222m
D:1.222m
D:1.222m
D:1.222m
D:1.220m
D:1.220m
D:1.220m
D:1.220m
D:1.220m
D:1.220m
D:1.220m
D:1.222m
D:1.222m
D:1.222m
D:1.222m
D:1.222m
D:1.222m
D:1.222m
D:1.222m
D:1.222m
D:1.222m
D:1.222m
D:1.222m
D:1.222m
D:1.222m
D:1.222m
D:1.222m
D:1.221m
D:1.221m
D:1.221m
D:1.221m
D:1.221m
D:1.221m
D:1.221m
D:1.221m
D:1.221m
D:1.221m
D:1.221m
D:1.221m
D:1.221m
D:1.221m
D:1.221m
D:1.221m
D:1.221m
D:1.221m
D:1.221m
D:1.221m
D:1.221m
D:1.222m
D:1.222m
D:1.222m
D:1.222m
D:1.222m
D:1.222m
D:1.222m
D:1.222m
D:1.222m
D:1.222m
D:1.222m
D:1.222m
D:1.222m
D:1.222m
D:1.222m
D:1.222m
D:1.222m
D:1.222m
D:1.222m
D:1.222m
D:1.221m
D:1.221m
D:1.221m
D:1.221m
D:1.221m
D:1.221m
D:1.221m
D:1.221m
D:1.221m
D:1.221m
D:1.221m
D:1.221m
D:1.221m
D:1.221m
D:1.221m
D:1.221m
D:1.221m
D:1.221m
D:1.221m
D:1.221m
D:1.221m
D:1.221m
D:1.221m
D:1.221m
D:1.221m
D:1.221m
D:1.221m
D:1.221m
D:1.221m
D:1.221m
D:1.221m
D:1.221m
D:1.221m
D:1.221m
D:1.221m
D:1.221m
D:1.221m
D:1.221m
D:1.221m
D:1.221m
D:1.221m
D:1.221m
D:1.221m
D:1.221m
D:1.221m
D:1.221m
D:1.221m
D:1.221m
D:1.221m
D:1.221m
D:1.221m
D:1.221m
D:1.221m
D:1.221m
D:1.221m
D:1.221m
D:1.221m
D:1.221m
D:1.221m
D:1.221m
D:1.221m
D:1.221m
D:1.221m
D:1.221m
D:1.221m
D:1.221m
D:1.221m
D:1.221m
D:1.221m
D:1.221m
D:1.221m
D:1.221m
D:1.221m
D:1.221m
D:1.221m
D:1.221m
D:1.221m
D:1.221m
D:1.221m
D:1.221m
D:1.221m
D:1.221m
D:1.221m
D:1.221m
D:1.221m
D:1.221m
D:1.221m
D:1.221m
D:1.221m
D:1.221m
D:1.221m
D:1.221m
D:1.221m
D:1.221m
D:1.221m
D:1.221m
D:1.221m
D:1.221m
D:1.221m
D:1.221m
D:1.221m
D:1.221m
D:1.221m
D:1.221m
D:1.221m
D:1.221m
D:1.221m
D:1.221m
D:1.221m
D:1.221m
D:1.221m
D:1.221m
D:1.221m
D:1.221m
D:1.221m
D:1.221m
D:1.221m
D:1.221m
D:1.221m
D:1.221m
D:1.221m
D:1.221m
D:1.221m
D:1.221m
D:1.221m
D:1.221m
D:1.221m
D:1.221m
D:1.221m
D:1.221m
D:1.221m
D:1.221m
D:1.221m
D:1.221m
D:1.221m
D:1.221m
D:1.221m
D:1.221m
D:1.221m
D:1.221m
D:1.221m
D:1.221m
D:1.221m
D:1.221m
D:1.221m
D:1.221m
D:1.221m
D:1.221m
D:1.221m
D:1.221m
D:1.221m
D:1.221m
D:1.221m
D:1.221m
D:1.221m
D:1.221m
D:1.221m
D:1.221m
D:1.221m
D:1.221m
D:1.221m
D:1.221m
D:1.221m
D:1.221m
D:1.221m
D:1.221m
D:1.221m
D:1.221m
D:1.221m
D:1.221m
D:1.221m
D:1.221m
D:1.221m
D:1.221m
D:1.221m
D:1.221m
D:1.221m
D:1.221m
D:1.221m
D:1.221m
D:1.221m
D:1.221m
D:1.221m
D:1.221m
D:1.221m
D:1.221m
D:1.221m
D:1.221m
D:1.221m
D:1.221m
D:1.221m
D:1.221m
D:1.221m
D:1.221m
D:1.221m
D:1.221m
D:1.221m
D:1.221m
D:1.221m
D:1.221m
D:1.221m
D:1.221m
D:1.221m
D:1.221m
D:1.221m
D:1.221m
D:1.221m
D:1.221m
D:1.221m
D:1.221m
D:1.221m
D:1.221m
D:1.221m
D:1.221m
D:1.221m
D:1.221m
D:1.221m
D:1.221m
D:1.221m
D:1.221m
D:1.221m
D:1.221m
D:1.221m
D:1.221m
D:1.221m
D:1.221m
D:1.221m
D:1.221m
D:1.220m
D:1.220m
D:1.220m
D:1.220m
D:1.220m
D:1.220m
D:1.220m
D:1.220m
D:1.220m
D:1.221m
D:1.221m
D:1.221m
D:1.221m
D:1.221m
D:1.221m
D:1.221m
D:1.221m
D:1.221m
D:1.221m
D:1.221m
D:1.221m
D:1.221m
D:1.221m
D:1.221m
D:1.221m
D:1.221m
D:1.221m
D:1.221m
D:1.221m
D:1.221m
D:1.221m
D:1.221m
D:1.221m
D:1.221m
D:1.221m
D:1.221m
D:1.221m
D:1.221m
D:1.221m
D:1.221m
D:1.221m
D:1.221m
D:1.221m
D:1.221m
D:1.221m
D:1.221m
D:1.220m
D:1.220m
D:1.220m
D:1.220m
D:1.220m
D:1.220m
D:1.220m
D:1.220m
D:1.220m
D:1.220m
D:1.220m
D:1.220m
D:1.220m
D:1.220m
D:1.220m
D:1.220m
D:1.220m
D:1.221m
D:1.221m
D:1.221m
D:1.221m
D:1.221m
D:1.221m
D:1.221m
D:1.221m
D:1.221m
D:1.220m
D:1.220m
D:1.220m
D:1.220m
D:1.220m
D:1.220m
D:1.220m
D:1.220m
D:1.220m
D:1.220m
D:1.220m
D:1.220m
D:1.220m
D:1.220m
D:1.220m
D:1.220m
D:1.220m
D:1.220m
D:1.220m
D:1.220m
D:1.220m
D:1.220m
D:1.220m
D:1.220m
D:1.220m
D:1.220m
D:1.220m
D:1.220m
D:1.220m
D:1.220m
D:1.220m
D:1.220m
D:1.220m
D:1.220m
D:1.220m
D:1.220m
D:1.220m
D:1.220m
D:1.220m
D:1.220m
D:1.220m
D:1.220m
D:1.220m
D:1.220m
D:1.220m
D:1.220m
D:1.220m
D:1.220m
D:1.222m
D:1.222m
D:1.222m
D:1.222m
D:1.222m
D:1.222m
D:1.221m
D:1.221m
D:1.221m
D:1.221m
D:1.221m
D:1.221m
D:1.221m
D:1.221m
D:1.221m
D:1.221m
D:1.221m
D:1.221m
D:1.221m
D:1.221m
D:1.221m
D:1.221m
D:1.221m
D:1.221m
D:1.221m
D:1.221m
D:1.221m
D:1.221m
D:1.221m
D:1.221m
D:1.221m
D:1.221m
D:1.221m
D:1.221m
D:1.221m
D:1.221m
D:1.221m
D:1.221m
D:1.221m
D:1.221m
D:1.221m
D:1.221m
D:1.221m
D:1.221m
D:1.221m
D:1.221m
D:1.221m
D:1.221m
D:1.221m
D:1.221m
D:1.221m
D:1.221m
D:1.221m
D:1.221m
D:1.221m
D:1.221m
D:1.221m
D:1.221m
D:1.221m
D:1.221m
D:1.221m
D:1.221m
D:1.221m
D:1.221m
D:1.221m
D:1.221m
D:1.221m
D:1.221m
D:1.221m
D:1.221m
D:1.221m
D:1.221m
D:1.220m
D:1.220m
D:1.220m
D:1.220m
D:1.220m
D:1.220m
D:1.220m
D:1.220m
D:1.220m
D:1.220m
D:1.220m
D:1.220m
D:1.220m
D:1.220m
D:1.220m
D:1.220m
D:1.220m
D:1.220m
D:1.220m
D:1.220m
D:1.220m
D:1.220m
D:1.220m
D:1.220m
D:1.220m
D:1.220m
D:1.220m
D:1.220m
D:1.221m
D:1.221m
D:1.221m
D:1.221m
D:1.221m
D:1.221m
D:1.221m
D:1.221m
D:1.221m
D:1.221m
D:1.221m
D:1.221m
D:1.221m
D:1.221m
D:1.221m
D:1.221m
D:1.221m
D:1.221m
D:1.221m
D:1.221m
D:1.221m
D:1.221m
D:1.221m
D:1.221m
D:1.221m
D:1.221m
D:1.221m
D:1.221m
D:1.221m
D:1.221m
D:1.221m
D:1.221m
D:1.221m
D:1.221m
D:1.221m
D:1.221m
D:1.221m
D:1.221m
D:1.221m
D:1.221m
D:1.221m
D:1.221m
D:1.221m
D:1.221m
D:1.221m
D:1.221m
D:1.221m
D:1.221m
D:1.221m
D:1.221m
D:1.221m
D:1.221m
D:1.221m
D:1.221m
D:1.221m
D:1.221m
D:1.221m
D:1.221m
D:1.221m
D:1.221m
D:1.221m
D:1.221m
D:1.221m
D:1.221m
D:1.221m
D:1.221m
D:1.221m
D:1.221m
D:1.221m
D:1.221m
D:1.221m
D:1.221m
D:1.221m
D:1.221m
D:1.221m
D:1.221m
D:1.221m
D:1.221m
D:1.221m
D:1.221m
D:1.221m
D:1.221m
D:1.221m
D:1.221m
D:1.221m
D:1.221m
D:1.221m
D:1.221m
D:1.221m
D:1.221m
D:1.221m
D:1.221m
D:1.221m
D:1.221m
D:1.221m
D:1.221m
D:1.221m
D:1.221m
D:1.221m
D:1.221m
D:1.221m
D:1.221m
D:1.221m
D:1.221m
D:1.221m
D:1.221m
D:1.221m
D:1.221m
D:1.221m
D:1.221m
D:1.221m
D:1.221m
D:1.221m
D:1.221m
D:1.221m
D:1.221m
D:1.221m
D:1.221m
D:1.221m
D:1.221m
D:1.221m
D:1.221m
D:1.221m
D:1.221m
D:1.221m
D:1.221m
D:1.221m
D:1.221m
D:1.221m
D:1.221m
D:1.221m
D:1.221m
D:1.220m
D:1.220m
D:1.220m
D:1.220m
D:1.220m
D:1.220m
D:1.220m
D:1.220m
D:1.220m
D:1.220m
D:1.220m
D:1.220m
D:1.220m
D:1.220m
D:1.220m
D:1.220m
D:1.220m
D:1.220m
D:1.220m
D:1.220m
D:1.220m
D:1.221m
D:1.221m
D:1.221m
D:1.221m
D:1.221m
D:1.221m
D:1.221m
D:1.221m
D:1.221m
D:1.221m
D:1.221m
D:1.221m
D:1.221m
D:1.221m
D:1.221m
D:1.221m
D:1.221m
D:1.221m
D:1.221m
D:1.221m
D:1.221m
D:1.221m
D:1.221m
D:1.221m
D:1.221m
D:1.221m
D:1.221m
D:1.221m
D:1.221m
D:1.221m
D:1.221m
D:1.221m
D:1.221m
D:1.221m
D:1.221m
D:1.221m
D:1.221m
D:1.221m
D:1.221m
D:1.221m
D:1.221m
D:1.221m
D:1.221m
D:1.221m
D:1.220m
D:1.220m
D:1.220m
D:1.220m
D:1.220m
D:1.220m
D:1.220m
D:1.220m
D:1.220m
D:1.220m
D:1.220m
D:1.220m
D:1.220m
D:1.220m
D:1.220m
D:1.220m
D:1.220m
D:1.220m
D:1.220m
D:1.220m
D:1.220m
D:1.220m
D:1.220m
D:1.221m
D:1.221m
D:1.221m
D:1.221m
D:1.221m
D:1.221m
D:1.221m
D:1.221m
D:1.221m
D:1.221m
D:1.221m
D:1.221m
D:1.221m
D:1.221m
D:1.221m
D:1.221m
D:1.221m
D:1.221m
D:1.221m
D:1.221m
D:1.221m
D:1.221m
D:1.221m
D:1.220m
D:1.220m
D:1.220m
D:1.220m
D:1.220m
D:1.220m
D:1.221m
D:1.221m
D:1.221m
D:1.221m
D:1.221m
D:1.221m
D:1.221m
D:1.221m
D:1.221m
D:1.221m
D:1.221m
D:1.221m
D:1.221m
D:1.221m
D:1.221m
D:1.221m
D:1.221m
D:1.221m
D:1.221m
D:1.221m
D:1.221m
D:1.221m
D:1.221m
D:1.221m
D:1.221m
D:1.221m
D:1.221m
D:1.221m
D:1.221m
D:1.221m
D:1.221m
D:1.221m
D:1.221m
D:1.221m
D:1.221m
D:1.221m
D:1.221m
D:1.221m
D:1.221m
D:1.221m
D:1.221m
D:1.221m
D:1.221m
D:1.221m
D:1.221m
D:1.221m
D:1.221m
D:1.221m
D:1.221m
D:1.221m
D:1.221m
D:1.221m
D:1.220m
D:1.220m
D:1.220m
D:1.220m
D:1.220m
D:1.220m
D:1.220m
D:1.220m
D:1.220m
D:1.220m
D:1.220m
D:1.220m
D:1.220m
D:1.220m
D:1.220m
D:1.220m
D:1.220m
D:1.220m
D:1.220m
D:1.222m
D:1.222m
D:1.222m
D:1.222m
D:1.222m
D:1.222m
D:1.222m
D:1.222m
D:1.222m
D:1.222m
D:1.222m
D:1.222m
D:1.222m
D:1.220m
D:1.220m
D:1.220m
D:1.220m
D:1.220m
D:1.220m
D:1.220m
D:1.220m
D:1.220m
D:1.220m
D:1.220m
D:1.220m
D:1.220m
D:1.220m
D:1.220m
D:1.220m
D:1.220m
D:1.220m
D:1.220m
D:1.222m
D:1.222m
D:1.222m
D:1.222m
D:1.222m
D:1.222m
D:1.222m
D:1.222m
D:1.222m
D:1.222m
D:1.222m
D:1.222m
D:1.222m
D:1.222m
D:1.222m
D:1.222m
D:1.222m
D:1.222m
D:1.222m
D:1.222m
D:1.222m
D:1.222m
D:1.222m
D:1.222m
D:1.222m
D:1.220m
D:1.220m
D:1.220m
D:1.220m
D:1.220m
D:1.220m
D:1.220m
D:1.221m
D:1.221m
D:1.221m
D:1.221m
D:1.221m
D:1.221m
D:1.221m
D:1.221m
D:1.221m
D:1.221m
D:1.221m
D:1.221m
D:1.221m
D:1.221m
D:1.221m
D:1.221m
D:1.221m
D:1.221m
D:1.221m
D:1.221m
D:1.221m
D:1.221m
D:1.221m
D:1.221m
D:1.221m
D:1.221m
D:1.221m
D:1.221m
D:1.221m
D:1.221m
D:1.221m
D:1.221m
D:1.221m
D:1.221m
D:1.221m
D:1.221m
D:1.221m
D:1.221m
D:1.221m
D:1.221m
D:1.221m
D:1.221m
D:1.221m
D:1.221m
D:1.221m
D:1.221m
D:1.221m
D:1.221m
D:1.221m
D:1.221m
D:1.221m
D:1.221m
D:1.221m
D:1.221m
D:1.221m
D:1.221m
D:1.221m
D:1.221m
D:1.221m
D:1.221m
D:1.221m
D:1.221m
D:1.221m
D:1.221m
D:1.221m
D:1.221m
D:1.221m
D:1.221m
D:1.221m
D:1.221m
D:1.221m
D:1.221m
D:1.221m
D:1.221m
D:1.221m
D:1.221m
D:1.221m
D:1.221m
D:1.221m
D:1.221m
D:1.221m
D:1.221m
D:1.221m
D:1.221m
D:1.221m
D:1.221m
D:1.221m
D:1.221m
D:1.221m
D:1.221m
D:1.221m
D:1.221m
D:1.221m
D:1.221m
D:1.221m
D:1.221m
D:1.220m
D:1.220m
D:1.220m
D:1.220m
D:1.220m
D:1.220m
D:1.220m
D:1.220m
D:1.220m
D:1.220m
D:1.220m
D:1.220m
D:1.220m
D:1.220m
D:1.220m
D:1.220m
D:1.220m
D:1.220m
D:1.220m
D:1.220m
D:1.220m
D:1.220m
D:1.220m
D:1.220m
D:1.220m
D:1.220m
D:1.220m
D:1.220m
D:1.220m
D:1.220m
D:1.220m
D:1.220m
D:1.220m
D:1.220m
D:1.220m
D:1.220m
D:1.220m
D:1.220m
D:1.220m
D:1.220m
D:1.220m
D:1.220m
D:1.220m
D:1.220m
D:1.220m
D:1.220m
D:1.220m
D:1.220m
D:1.220m
D:1.220m
D:1.220m
D:1.220m
D:1.220m
D:1.220m
D:1.220m
D:1.220m
D:1.220m
D:1.220m
D:1.220m
D:1.220m
D:1.220m
D:1.220m
D:1.220m
D:1.220m
D:1.220m
D:1.220m
D:1.220m
D:1.220m
D:1.220m
D:1.220m
D:1.220m
D:1.220m
D:1.220m
D:1.220m
D:1.220m
D:1.220m
D:1.220m
D:1.220m
D:1.220m
D:1.220m
D:1.220m
D:1.220m
D:1.220m
D:1.220m
D:1.220m
D:1.220m
D:1.220m
D:1.220m
D:1.220m
D:1.220m
D:1.220m
D:1.220m
D:1.220m
D:1.220m
D:1.220m
D:1.220m
D:1.220m
D:1.220m
D:1.220m
D:1.220m
D:1.220m
D:1.220m
D:1.220m
D:1.220m
D:1.220m
D:1.220m
D:1.220m
D:1.220m
D:1.220m
D:1.220m
D:1.220m
D:1.220m
D:1.220m
D:1.220m
D:1.220m
D:1.220m
D:1.220m
D:1.220m
D:1.220m
D:1.220m
D:1.220m
D:1.220m
D:1.220m
D:1.220m
D:1.220m
D:1.220m
D:1.220m
D:1.220m
D:1.220m
D:1.220m
D:1.220m
D:1.221m
D:1.221m
D:1.221m
D:1.221m
D:1.221m
D:1.221m
D:1.221m
D:1.221m
D:1.221m
D:1.221m
D:1.221m
D:1.221m
D:1.221m
D:1.220m
D:1.220m
D:1.220m
D:1.220m
D:1.220m
D:1.220m
D:1.220m
D:1.220m
D:1.220m
D:1.220m
D:1.220m
D:1.220m
D:1.220m
D:1.220m
D:1.220m
D:1.220m
D:1.220m
D:1.220m
D:1.220m
D:1.220m
D:1.220m
D:1.220m
D:1.220m
D:1.220m
D:1.220m
D:1.220m
D:1.220m
D:1.220m
D:1.220m
D:1.220m
D:1.220m
D:1.220m
D:1.220m
D:1.220m
D:1.220m
D:1.220m
D:1.220m
D:1.220m
D:1.220m
D:1.220m
D:1.220m
D:1.220m
D:1.220m
D:1.221m
D:1.221m
D:1.221m
D:1.221m
D:1.221m
D:1.221m
D:1.221m
D:1.221m
D:1.221m
D:1.221m
D:1.221m
D:1.221m
D:1.221m
D:1.221m
D:1.221m
D:1.221m
D:1.221m
D:1.221m
D:1.221m
D:1.221m
D:1.221m
D:1.221m
D:1.221m
D:1.221m
D:1.221m
D:1.221m
D:1.221m
D:1.221m
D:1.221m
D:1.221m
D:1.221m
D:1.221m
D:1.221m
D:1.221m
D:1.221m
D:1.221m
D:1.221m
D:1.221m
D:1.221m
D:1.221m
D:1.221m
D:1.221m
D:1.221m
D:1.221m
D:1.221m
D:1.221m
D:1.221m
D:1.221m
D:1.221m
D:1.221m
D:1.221m
D:1.221m
D:1.221m
D:1.221m
D:1.269m
D:1.269m
D:1.269m
D:1.269m
D:1.269m
D:1.269m
D:1.269m
D:1.269m
D:1.269m
D:1.269m
D:1.269m
D:1.269m
D:1.269m
D:1.269m
D:1.269m
D:1.269m
D:1.269m
D:1.269m
D:1.269m
D:1.269m
D:1.269m
D:1.269m
D:1.269m
D:1.269m
D:1.269m
D:1.269m
D:1.269m
D:1.269m
D:1.269m
D:1.269m
D:1.269m
D:1.269m
D:1.269m
D:1.269m
D:1.269m
D:1.269m
D:1.269m
D:1.269m
D:1.269m
D:1.269m
D:1.269m
D:1.269m
D:1.269m
D:1.269m
D:1.269m
D:1.269m
D:1.269m
D:1.269m
D:1.269m
D:1.269m
D:1.269m
D:1.269m
D:1.269m
D:1.269m
D:1.269m
D:1.269m
D:1.269m
D:1.269m
D:1.269m
D:1.269m
D:1.269m
D:1.269m
D:1.269m
D:1.269m
D:1.269m
D:1.269m
D:1.269m
D:1.269m
D:1.269m
D:1.269m
D:1.269m
D:1.269m
D:1.269m
D:1.269m
D:1.269m
D:1.269m
D:1.269m
D:1.269m
D:1.269m
D:1.269m
D:1.269m
D:1.269m
D:1.269m
D:1.269m
D:1.269m
D:1.269m
D:1.269m
D:1.269m
D:1.269m
D:1.269m
D:1.269m
D:1.269m
D:1.269m
D:1.269m
D:1.269m
D:1.269m
D:1.269m
D:1.269m
D:1.269m
D:1.269m
D:1.269m
D:1.269m
D:1.269m
D:1.269m
D:1.269m
D:1.269m
D:1.269m
D:1.269m
D:1.269m
D:1.269m
D:1.269m
D:1.269m
D:1.269m
D:1.269m
D:1.269m
D:1.269m
D:1.269m
D:1.269m
D:1.269m
D:1.269m
D:1.269m
D:1.269m
D:1.269m
D:1.269m
D:1.269m
D:1.269m
D:1.269m
D:1.269m
D:1.269m
D:1.269m
D:1.269m
D:1.269m
D:1.269m
D:1.269m
D:1.269m
D:1.269m
D:1.269m
D:1.269m
D:1.269m
D:1.269m
D:1.269m
D:1.269m
D:1.269m
D:1.269m
D:1.269m
D:1.269m
D:1.269m
D:1.269m
D:1.269m
D:1.269m
D:1.269m
D:1.269m
D:1.269m
D:1.269m
D:1.269m
D:1.269m
D:1.269m
D:1.269m
D:1.269m
D:1.269m
D:1.269m
D:1.269m
D:1.269m
D:1.269m
D:1.269m
D:1.269m
D:1.269m
D:1.269m
D:1.269m
D:1.269m
D:1.269m
D:1.269m
D:1.269m
D:1.269m
D:1.269m
D:1.269m
D:1.269m
D:1.269m
D:1.269m
D:1.269m
D:1.269m
D:1.269m
D:1.269m
D:1.269m
D:1.269m
D:1.269m
D:1.269m
D:1.269m
D:1.269m
D:1.269m
D:1.269m
D:1.269m
D:1.269m
D:1.269m
D:1.269m
D:1.269m
D:1.269m
D:1.269m
D:1.269m
D:1.269m
D:1.269m
D:1.269m
D:1.269m
D:1.269m
D:1.269m
D:1.269m
D:1.269m
D:1.269m
D:1.269m
D:1.269m
D:1.269m
D:1.269m
D:1.269m
D:1.269m
D:1.269m
D:1.269m
D:1.269m
D:1.269m
D:1.269m
D:1.269m
D:1.269m
D:1.269m
D:1.269m
D:1.269m
D:1.269m
D:1.269m
D:1.269m
D:1.269m
D:1.269m
D:1.269m
D:1.269m
D:1.269m
D:1.269m
D:1.269m
D:1.269m
D:1.269m
D:1.269m
D:1.269m
D:1.269m
D:1.269m
D:1.269m
D:1.269m
D:1.269m
D:1.269m
D:1.269m
D:1.269m
D:1.269m
D:1.269m
D:1.269m
D:1.269m
D:1.269m
D:1.269m
D:1.269m
D:1.269m
D:1.269m
D:1.269m
D:1.269m
D:1.269m
D:1.269m
D:1.269m
D:1.269m
D:1.269m
D:1.269m
D:1.269m
D:1.269m
D:1.269m
D:1.269m
D:1.269m
D:1.269m
D:1.269m
D:1.269m
D:1.269m
D:1.269m
D:1.269m
D:1.269m
D:1.269m
D:1.269m
D:1.269m
D:1.269m
D:1.269m
D:1.269m
D:1.269m
D:1.269m
D:1.269m
D:1.269m
D:1.269m
D:1.269m
D:1.269m
D:1.269m
D:1.269m
D:1.269m
D:1.269m
D:1.269m
D:1.269m
D:1.269m
D:1.269m
D:1.269m
D:1.269m
D:1.269m
D:1.269m
D:1.269m
D:1.269m
D:1.269m
D:1.269m
D:1.269m
D:1.269m
D:1.269m
D:1.270m
D:1.270m
D:1.270m
D:1.270m
D:1.270m
D:1.270m
D:1.270m
D:1.270m
D:1.270m
D:1.270m
D:1.270m
D:1.270m
D:1.270m
D:1.270m
D:1.270m
D:1.270m
D:1.270m
D:1.270m
D:1.270m
D:1.270m
D:1.270m
D:1.270m
D:1.270m
D:1.270m
D:1.270m
D:1.270m
D:1.270m
D:1.270m
D:1.270m
D:1.270m
D:1.270m
D:1.270m
D:1.270m
D:1.270m
D:1.270m
D:1.270m
D:1.270m
D:1.270m
D:1.270m
D:1.270m
D:1.270m
D:1.270m
D:1.270m
D:1.270m
D:1.270m
D:1.270m
D:1.270m
D:1.270m
D:1.270m
D:1.270m
D:1.270m
D:1.270m
D:1.270m
D:1.270m
D:1.270m
D:1.270m
D:1.270m
D:1.270m
D:1.270m
D:1.270m
D:1.270m
D:1.270m
D:1.270m
D:1.270m
D:1.270m
D:1.270m
D:1.270m
D:1.270m
D:1.270m
D:1.270m
D:1.270m
D:1.270m
D:1.270m
D:1.270m
D:1.270m
D:1.270m
D:1.270m
D:1.270m
D:1.270m
D:1.270m
D:1.270m
D:1.270m
D:1.269m
D:1.269m
D:1.269m
D:1.269m
D:1.269m
D:1.269m
D:1.269m
D:1.269m
D:1.269m
D:1.269m
D:1.269m
D:1.269m
D:1.269m
D:1.269m
D:1.269m
D:1.270m
D:1.270m
D:1.270m
D:1.270m
D:1.270m
D:1.270m
D:1.270m
D:1.270m
D:1.270m
D:1.270m
D:1.270m
D:1.270m
D:1.270m
D:1.270m
D:1.270m
D:1.270m
D:1.270m
D:1.270m
D:1.270m
D:1.270m
D:1.270m
D:1.270m
D:1.270m
D:1.270m
D:1.270m
D:1.270m
D:1.270m
D:1.270m
D:1.270m
D:1.270m
D:1.270m
D:1.270m
D:1.270m
D:1.270m
D:1.270m
D:1.270m
D:1.270m
D:1.270m
D:1.270m
D:1.270m
D:1.270m
D:1.270m
D:1.270m
D:1.270m
D:1.270m
D:1.270m
D:1.270m
D:1.270m
D:1.270m
D:1.270m
D:1.270m
D:1.270m
D:1.270m
D:1.270m
D:1.270m
D:1.270m
D:1.270m
D:1.270m
D:1.270m
D:1.270m
D:1.270m
D:1.270m
D:1.270m
D:1.270m
D:1.270m
D:1.270m
D:1.270m
D:1.270m
D:1.270m
D:1.270m
D:1.270m
D:1.270m
D:1.270m
D:1.270m
D:1.270m
D:1.270m
D:1.270m
D:1.270m
D:1.270m
D:1.270m
D:1.270m
D:1.270m
D:1.268m
D:1.268m
D:1.268m
D:1.268m
D:1.268m
D:1.268m
D:1.268m
D:1.268m
D:1.268m
D:1.268m
D:1.268m
D:1.268m
D:1.268m
D:1.268m
D:1.268m
D:1.268m
D:1.268m
D:1.268m
D:1.268m
D:1.268m
D:1.268m
D:1.268m
D:1.268m
D:1.268m
D:1.268m
D:1.268m
D:1.268m
D:1.268m
D:1.268m
D:1.268m
D:1.268m
D:1.268m
D:1.268m
D:1.268m
D:1.268m
D:1.268m
D:1.268m
D:1.268m
D:1.268m
D:1.268m
D:1.268m
D:1.268m
D:1.268m
D:1.268m
D:1.268m
D:1.268m
D:1.268m
D:1.268m
D:1.268m
D:1.268m
D:1.268m
D:1.268m
D:1.268m
D:1.268m
D:1.268m
D:1.268m
D:1.268m
D:1.268m
D:1.268m
D:1.268m
D:1.268m
D:1.268m
D:1.268m
D:1.268m
D:1.268m
D:1.268m
D:1.268m
D:1.268m
D:1.268m
D:1.268m
D:1.268m
D:1.268m
D:1.268m
D:1.268m
D:1.268m
D:1.268m
D:1.268m
[10:41:17.028] D:1.268m
D:1.268m
D:1.268m
D:1.268m
D:1.268m
D:1.268m
D:1.268m
D:1.268m
D:1.268m
D:1.268m
D:1.268m
D:1.268m
D:1.268m
D:1.268m
D:1.268m
D:1.268m
D:1.268m
D:1.268m
D:1.268m
D:1.268m
D:1.268m
D:1.268m
D:1.268m
D:1.268m
D:1.268m
D:1.268m
D:1.268m
D:1.268m
D:1.268m
D:1.268m
D:1.268m
D:1.268m
D:1.268m
D:1.268m
D:1.268m
D:1.268m
D:1.268m
D:1.268m
D:1.268m
D:1.268m
D:1.268m
D:1.268m
D:1.268m
D:1.268m
D:1.268m
D:1.268m
D:1.268m
D:1.268m
D:1.268m
D:1.268m
D:1.268m
D:1.268m
D:1.268m
D:1.268m
D:1.268m
D:1.268m
D:1.268m
[10:41:21.026] 
D:1.268m
D:1.268m
D:1.268m
D:1.268m
D:1.268m
D:1.268m
D:1.268m
D:1.268m
D:1.268m
D:1.268m
D:1.268m
D:1.268m
D:1.270m
D:1.270m
D:1.270m
D:1.270m
D:1.270m
D:1.270m
D:1.270m
D:1.270m
D:1.270m
D:1.270m
D:1.270m
D:1.270m
D:1.270m
D:1.270m
D:1.270m
D:1.270m
D:1.270m
D:1.270m
D:1.270m
D:1.270m
D:1.270m
D:1.270m
D:1.270m
D:1.270m
D:1.270m
D:1.270m
D:1.270m
D:1.268m
D:1.268m
D:1.268m
D:1.268m
D:1.268m
D:1.268m
D:1.268m
D:1.268m
D:1.268m
D:1.268m
D:1.268m
D:1.268m
D:1.268m
D:1.268m
D:1.268m
D:1.268m
D:1.268m
D:1.268
[10:41:23.127] m
D:1.270m
D:1.270m
D:1.270m
D:1.270m
D:1.270m
D:1.270m
D:1.270m
D:1.270m
D:1.270m
D:1.270m
D:1.269m
D:1.269m
D:1.269m
D:1.269m
D:1.269m
D:1.269m
D:1.269m
D:1.269m
D:1.269m
D:1.269m
D:1.269m
D:1.269m
D:1.269m
D:1.269m
D:1.269m
D:1.269m
D:1.269m
D:1.269m
D:1.269m
D:1.269m
D:1.269m
D:1.269m
D:1.269m
D:1.269m
D:1.269m
D:1.269m
D:1.269m
D:1.269m
D:1.269m
D:1.269m
D:1.269m
D:1.269m
D:1.269m
D:1.269m
D:1.269m
D:1.269m
D:1.269m
D:1.269m
D:1.269m
D:1.269m
D:1.269m
D:1.269m
D:1.269m
D:1.269m
D:1.269m
D:1.269m
D:1.269m
D:1.269m
D:1.269m
D:1.269m
D:1.269m
D:1.269m
D:1.269m
D:1.269m
D:1.269m
D:1.269m
D:1.269m
D:1.269m
D:1.269m
D:1.269m
D:1.269m
D:1.269m
D:1.269m
D:1.269m
D:1.269m
D:1.269m
D:1.269m
D:1.269m
D:1.269m
D:1.269m
D:1.269m
D:1.269m
D:1.269m
D:1.269m
D:1.269m
D:1.269m
D:1.269m
D:1.269m
D:1.269m
D:1.269m
D:1.269m
D:1.269m
D:1.269m
D:1.269m
D:1.269m
D:1.269m
D:1.269m
D:1.269m
D:1.269m
D:1.269m
D:1.269m
D:1.269m
D:1.269m
D:1.269m
D:1.269m
D:1.269m
D:1.269m
D:1.269m
D:1.269m
D:1.269m
D:1.269m
D:1.269m
D:1.269m
D:1.269m
D:1.269m
D:1.269m
D:1.269m
D:1.269m
D:1.269m
D:1.269m
D:1.269m
D:1.269m
D:1.269m
D:1.269m
D:1.269m
D:1.269m
D:1.269m
D:1.269m
D:1.269m
D:1.269m
D:1.269m
D:1.269m
D:1.269m
D:1.269m
D:1.269m
D:1.269m
D:1.269m
D:1.269m
D:1.269m
D:1.269m
D:1.269m
D:1.269m
D:1.269m
D:1.269m
D:1.269m
D:1.269m
D:1.268m
D:1.268m
D:1.268m
D:1.268m
D:1.268m
D:1.268m
D:1.268m
D:1.268m
D:1.268m
D:1.268m
D:1.268m
D:1.268m
D:1.268m
D:1.268m
D:1.268m
D:1.268m
D:1.268m
D:1.268m
D:1.268m
D:1.268m
D:1.268m
D:1.268m
D:1.268m
D:1.268m
D:1.268m
D:1.268m
D:1.268m
D:1.268m
D:1.268m
D:1.268m
D:1.268m
[10:41:23.280] D:1.268m
D:1.268m
[10:41:23.306] D:1.268m
[10:41:23.362] D:1.268m
[10:41:23.394] D:1.268m
[10:41:23.422] D:1.268m
[10:41:23.450] D:1.268m
[10:41:23.478] D:1.268m
[10:41:23.554] D:1.268m
[10:41:23.586] D:1.269m
[10:41:23.611] D:1.269m
[10:41:23.641] D:1.269m
D:1.269m
[10:41:23.746] D:1.269m
[10:41:23.781] D:1.269m
[10:41:23.810] D:1.269m
D:1.269m
[10:41:23.841] D:1.269m
[10:41:23.937] D:1.269m
[10:41:23.971] D:1.269m
[10:41:24.001] D:1.269m
D:1.269m
[10:41:24.032] D:1.269m
[10:41:24.129] D:1.269m
[10:41:24.177] D:1.269m
[10:41:24.202] D:1.269m
[10:41:24.226] D:1.269m
[10:41:24.249] D:1.269m
[10:41:24.321] D:1.269m
[10:41:24.353] D:1.269m
[10:41:24.384] D:1.269m
D:1.269m
[10:41:24.409] D:1.269m
[10:41:24.513] D:1.269m
[10:41:24.547] D:1.269m
[10:41:24.581] D:1.269m
D:1.269m
[10:41:24.614] D:1.269m
[10:41:24.705] D:1.269m
[10:41:24.739] D:1.269m
[10:41:24.774] D:1.269m
D:1.269m
[10:41:24.805] D:1.269m
[10:41:24.896] D:1.269m
[10:41:24.931] D:1.269m
[10:41:24.962] D:1.269m
D:1.269m
[10:41:24.994] D:1.269m
[10:41:25.088] D:1.269m
[10:41:25.123] D:1.269m
[10:41:25.171] D:1.269m
D:1.269m
[10:41:25.201] D:1.269m
[10:41:25.280] D:1.269m
[10:41:25.312] D:1.269m
[10:41:25.344] D:1.269m
D:1.269m
[10:41:25.370] D:1.269m
[10:41:25.471] D:1.269m
[10:41:25.502] D:1.269m
[10:41:25.535] D:1.269m
D:1.269m
[10:41:25.561] D:1.269m
[10:41:25.663] D:1.269m
[10:41:25.692] D:1.269m
[10:41:25.722] D:1.269m
[10:41:25.752] D:1.269m
D:1.269m
[10:41:25.855] D:1.269m
[10:41:25.884] D:1.269m
[10:41:25.911] D:1.269m
[10:41:25.949] D:1.269m
D:1.269m
[10:41:26.047] D:1.269m
[10:41:26.080] D:1.269m
[10:41:26.111] D:1.269m
D:1.269m
[10:41:26.142] D:1.269m
[10:41:26.238] D:1.269m
[10:41:26.272] D:1.269m
[10:41:26.303] D:1.269m
D:1.269m
[10:41:26.333] D:1.269m
[10:41:26.430] D:1.269m
[10:41:26.460] D:1.269m
[10:41:26.494] D:1.269m
[10:41:26.520] D:1.269m
[10:41:26.546] D:1.269m
[10:41:26.622] D:1.269m
[10:41:26.670] D:1.269m
[10:41:26.702] D:1.269m
D:1.269m
[10:41:26.734] D:1.269m
[10:41:26.846] D:1.269m
[10:41:26.881] D:1.269m
D:1.269m
[10:41:26.914] D:1.269m
[10:41:26.943] D:1.269m
[10:41:27.041] D:1.269m
[10:41:27.074] D:1.269m
D:1.269m
[10:41:27.111] D:1.269m
[10:41:27.141] D:1.269m
[10:41:27.232] D:1.269m
[10:41:27.267] D:1.269m
D:1.269m
[10:41:27.294] D:1.269m
[10:41:27.321] D:1.269m
[10:41:27.425] D:1.269m
[10:41:27.454] D:1.269m
D:1.269m
[10:41:27.482] D:1.269m
[10:41:27.511] D:1.269m
[10:41:27.613] D:1.269m
[10:41:27.645] D:1.269m
D:1.269m
[10:41:27.669] D:1.269m
[10:41:27.700] D:1.269m
[10:41:27.805] D:1.269m
[10:41:27.838] D:1.269m
D:1.269m
[10:41:27.871] D:1.269m
[10:41:27.900] D:1.269m
[10:41:27.996] D:1.269m
[10:41:28.031] D:1.269m
D:1.269m
[10:41:28.061] D:1.269m
[10:41:28.090] D:1.269m
[10:41:28.172] D:1.269m
D:1.269m
[10:41:28.250] D:1.269m
D:1.269m
[10:41:28.280] D:1.269m
[10:41:28.364] D:1.269m
[10:41:28.428] D:1.269m
D:1.269m
D:1.269m
[10:41:28.460] D:1.269m
[10:41:28.556] D:1.269m
D:1.269m
[10:41:28.627] D:1.269m
D:1.269m
[10:41:28.660] D:1.269m
[10:41:28.749] D:1.269m
[10:41:28.781] D:1.269m
[10:41:28.815] D:1.269m
D:1.269m
[10:41:28.844] D:1.269m
[10:41:28.939] D:1.269m
[10:41:28.974] D:1.269m
[10:41:29.005] D:1.269m
D:1.269m
[10:41:29.035] D:1.269m
[10:41:29.131] D:1.269m
[10:41:29.163] D:1.269m
[10:41:29.195] D:1.269m
D:1.269m
[10:41:29.236] D:1.269m
[10:41:29.323] D:1.269m
[10:41:29.355] D:1.269m
[10:41:29.383] D:1.269m
[10:41:29.412] D:1.269m
D:1.269m
[10:41:29.515] D:1.269m
[10:41:29.550] D:1.269m
[10:41:29.580] D:1.269m
D:1.269m
[10:41:29.612] D:1.269m
[10:41:29.707] D:1.269m
[10:41:29.741] D:1.269m
[10:41:29.771] D:1.269m
D:1.269m
[10:41:29.801] D:1.269m
[10:41:29.898] D:1.269m
[10:41:29.930] D:1.269m
[10:41:29.962] D:1.269m
D:1.269m
[10:41:29.992] D:1.269m
[10:41:30.090] D:1.269m
[10:41:30.122] D:1.269m
[10:41:30.154] D:1.269m
D:1.269m
[10:41:30.180] D:1.269m
[10:41:30.282] D:1.269m
[10:41:30.314] D:1.269m
[10:41:30.339] D:1.269m
[10:41:30.372] D:1.269m
D:1.269m
[10:41:30.474] D:1.268m
[10:41:30.523] D:1.268m
[10:41:30.551] D:1.268m
[10:41:30.582] D:1.268m
[10:41:30.611] D:1.268m
[10:41:30.697] D:1.268m
[10:41:30.731] D:1.268m
D:1.268m
[10:41:30.761] D:1.268m
[10:41:30.790] D:1.268m
[10:41:30.889] D:1.268m
[10:41:30.921] D:1.268m
D:1.268m
[10:41:30.953] D:1.268m
[10:41:30.979] D:1.268m
[10:41:31.081] D:1.268m
[10:41:31.113] D:1.268m
D:1.268m
[10:41:31.145] D:1.270m
[10:41:31.182] D:1.270m
[10:41:31.273] D:1.270m
[10:41:31.301] D:1.270m
[10:41:31.331] D:1.270m
[10:41:31.361] D:1.270m
D:1.270m
[10:41:31.465] D:1.268m
[10:41:31.500] D:1.268m
D:1.268m
[10:41:31.531] D:1.268m
[10:41:31.561] D:1.268m
[10:41:31.656] D:1.268m
[10:41:31.692] D:1.268m
D:1.268m
[10:41:31.722] D:1.268m
[10:41:31.779] D:1.270m
[10:41:31.865] D:1.270m
D:1.270m
[10:41:31.920] D:1.270m
D:1.270m
[10:41:31.979] D:1.270m
[10:41:32.040] D:1.269m
[10:41:32.072] D:1.269m
D:1.269m
[10:41:32.104] D:1.269m
[10:41:32.129] D:1.269m
[10:41:32.232] D:1.269m
[10:41:32.277] D:1.269m
D:1.269m
[10:41:32.302] D:1.269m
[10:41:32.329] D:1.269m
[10:41:32.423] D:1.269m
[10:41:32.452] D:1.269m
[10:41:32.480] D:1.269m
D:1.269m
[10:41:32.510] D:1.269m
[10:41:32.615] D:1.269m
[10:41:32.650] D:1.269m
D:1.269m
[10:41:32.681] D:1.269m
[truncated: 200,324 more chars]
