# Supplementary material for: An experimental investigation into the borehole drilling and strata characteristics
Source: PLoS One. 2021 Jul 20;16(7):e0253663. doi: 10.1371/journal.pone.0253663 (PMC8291693; doi:10.1371/journal.pone.0253663)
Supplement: S1 Data — (ZIP) [file pone.0253663.s001.zip › data in brief/data in brief/drilling parameters.xlsx]

## Sheet: 单轴抗压与钻进参数关系
试件编号	UCS	钻速mm/s	转速r/min	扭矩Nm	声压	重力N	推力功Nm	扭矩功	摩擦功	MSE	单位时间破岩体积
1-1	0.283601	4	3.2306	1.17	102.1	221.48	359690	160706	44719.6	475677
1-2	0.334921	4
2-1	5.45918	1.7216	393.742	2.171	102.46	231.28	375606	8.44427e+07	1.32238e+07	7.15944e+07	1.06008e-06
2-2	5.88363	1.7216	393.742	2.171	102.46	231.28	375606	8.44427e+07	1.32238e+07	7.15944e+07	1.06008e-06
2-3	5.26539	1.7216	393.742	2.171	102.46	231.28	375606	8.44427e+07	1.32238e+07	7.15944e+07	1.06008e-06
2-4	5.75554	1.7216	393.742	2.171	102.46	231.28	375606	8.44427e+07	1.32238e+07	7.15944e+07	1.06008e-06
4-1	14.1251	0.5812	369.617	1.909	102.83	235.2	381972	2.06469e+08	3.73941e+07	1.69457e+08	3.57875e-07
4-2	15.3669	0.5812	369.617	1.909	102.83	235.2	381972	2.06469e+08	3.73941e+07	1.69457e+08	3.57875e-07
4-3	17.9991	0.5812	369.617	1.909	102.83	235.2	381972	2.06469e+08	3.73941e+07	1.69457e+08	3.57875e-07
4-4	15.9111	0.5812	369.617	1.909	102.83	235.2	381972	2.06469e+08	3.73941e+07	1.69457e+08	3.57875e-07
5-1	25.6219	0.2871	398.227	1.733	104.18	238.14	386747	4.08807e+08	8.2579e+07	3.26615e+08	1.76782e-07
5-2	23.4265	0.2871	398.227	1.733	104.18	238.14	386747	4.08807e+08	8.2579e+07	3.26615e+08	1.76782e-07
5-3	25.025	0.2871	398.227	1.733	104.18	238.14	386747	4.08807e+08	8.2579e+07	3.26615e+08	1.76782e-07
5-4	29.5191	0.2871	398.227	1.733	104.18	238.14	386747	4.08807e+08	8.2579e+07	3.26615e+08	1.76782e-07
7-1	5.6377	1.3379	406.632	2.225	102.81	229.32	372423	1.15009e+08	1.74245e+07	9.79566e+07	8.23815e-07
7-2	6.52085	1.3379	406.632	2.225	102.81	229.32	372423	1.15009e+08	1.74245e+07	9.79566e+07	8.23815e-07
7-3	4.30599	1.3379	406.632	2.225	102.81	229.32	372423	1.15009e+08	1.74245e+07	9.79566e+07	8.23815e-07
7-4	5.7595	1.3379	406.632	2.225	102.81	229.32	372423	1.15009e+08	1.74245e+07	9.79566e+07	8.23815e-07
8-1	7.12641	1.2502	363.319	1.782	100.52	231.28	375606	8.80722e+07	1.6803e+07	7.16448e+07	7.69813e-07
8-2	6.74793	1.2502	363.319	1.782	100.52	231.28	375606	8.80722e+07	1.6803e+07	7.16448e+07	7.69813e-07
8-3	7.51028	1.2502	363.319	1.782	100.52	231.28	375606	8.80722e+07	1.6803e+07	7.16448e+07	7.69813e-07
8-4	5.64112	1.2502	363.319	1.782	100.52	231.28	375606	8.80722e+07	1.6803e+07	7.16448e+07	7.69813e-07
3-1	10.5315	1.8119	388.049	2.105	103.09	230.3	374014	7.66703e+07	1.23307e+07	6.47136e+07	1.11568e-06
3-2	11.1139	1.8119	388.049	2.105	103.09	230.3	374014	7.66703e+07	1.23307e+07	6.47136e+07	1.11568e-06
3-3	12.3488	1.8119	388.049	2.105	103.09	230.3	374014	7.66703e+07	1.23307e+07	6.47136e+07	1.11568e-06

## Sheet: 做功与单轴抗压关系
试件编号	UCS	钻速mm/s	转速r/min	扭矩Nm	声压	重力N	推力功Nm	扭矩功	摩擦功	MSE	总功	推力做功占比％	扭矩做功占比％	mm/r	弹性模量MPa	泊松比		niuju
1-1	0.283601	3.2306	480	1.17	102.1	159.74				475677				0.29	11.25	0.37	14.96			0.283601		0.303983
1-2	0.334921	3.2306	480	1.17	102.1	159.74				475677				0.29	19.81	0.39				0.334921
1-3	0.293428	3.2306	480	1.17	102.1	159.74				475677				0.29	13.82					0.293428
2-1	5.45918	1.7216	393.742	2.171	102.46	231.28	375606	8.44427e+07	1.32238e+07	7.15944e+07	8.48183e+07	117.946	99.4754	0.262344	741.32	0.236	675.69	7.12188e+07		5.45918		5.59094
2-2	5.88363	1.7216	393.742	2.171	102.46	231.28	375606	8.44427e+07	1.32238e+07	7.15944e+07	8.48183e+07	99.5572	99.4754	0.262344	776.78	0.277	821.91	7.12188e+07		5.88363
2-3	5.26539	1.7216	393.742	2.171	102.46	231.28	375606	8.44427e+07	1.32238e+07	7.15944e+07	8.48183e+07	99.5572	99.4754	0.262344	502.99		993.065	7.12188e+07		5.26539
2-4	5.75554	1.7216	393.742	2.171	102.46	231.28	375606	8.44427e+07	1.32238e+07	7.15944e+07	8.48183e+07	99.5572	99.4754	0.262344	681.67	0.219	1284.42	7.12188e+07		5.75554
4-1	14.1251	0.5812	369.617	1.909	102.83	235.2	381972	2.06469e+08	3.73941e+07	1.69457e+08	2.06851e+08	99.8153	99.7746	0.0943463	1326.2	0.178	1490.53	1.69075e+08		14.1251		15.8506
4-2	15.3669	0.5812	369.617	1.909	102.83	235.2	381972	2.06469e+08	3.73941e+07	1.69457e+08	2.06851e+08	99.8153	99.7746	0.0943463	1461.4	0.217	1628.27	1.69075e+08		15.3669
4-3	17.9991	0.5812	369.617	1.909	102.83	235.2	381972	2.06469e+08	3.73941e+07	1.69457e+08	2.06851e+08	99.8153	99.7746	0.0943463	1668.4	0.237	1734.03	1.69075e+08		17.9991
4-4	15.9111	0.5812	369.617	1.909	102.83	235.2	381972	2.06469e+08	3.73941e+07	1.69457e+08	2.06851e+08	99.8153	99.7746	0.0943463	1506.1		1844.25	1.69075e+08		15.9111
5-1	25.6219	0.2871	398.227	1.733	104.18	238.14	386747	4.08807e+08	8.2579e+07	3.26615e+08	4.09194e+08	99.9055	99.8816	0.0432567	1877.2		1962.23	3.26228e+08		25.6219		25.8981
5-2	23.4265	0.2871	398.227	1.733	104.18	238.14	386747	4.08807e+08	8.2579e+07	3.26615e+08	4.09194e+08	99.9055	99.8816	0.0432567	1884.4		1688.84	3.26228e+08		23.4265
5-3	25.025	0.2871	398.227	1.733	104.18	238.14	386747	4.08807e+08	8.2579e+07	3.26615e+08	4.09194e+08	99.9055	99.8816	0.0432567	2109.3	0.22	1413.77	3.26228e+08		25.025
5-4	29.5191	0.2871	398.227	1.733	104.18	238.14	386747	4.08807e+08	8.2579e+07	3.26615e+08	4.09194e+08	99.9055	99.8816	0.0432567	1978	0.174	1038.99	3.26228e+08		29.5191
7-1	5.6377	1.3379	406.632	2.225	102.81	229.32	372423	1.15009e+08	1.74245e+07	9.79566e+07	1.15381e+08	99.6772	99.6198	0.197412	783.64		744.555	9.75842e+07		5.6377		5.55601
7-2	6.52085	1.3379	406.632	2.225	102.81	229.32	372423	1.15009e+08	1.74245e+07	9.79566e+07	1.15381e+08	99.6772	99.6198	0.197412	784.12	0.311	827.495	9.75842e+07		6.52085
7-3	4.30599	1.3379	406.632	2.225	102.81	229.32	372423	1.15009e+08	1.74245e+07	9.79566e+07	1.15381e+08	99.6772	99.6198	0.197412	610.2	0.298	886.015	9.75842e+07		4.30599
7-4	5.7595	1.3379	406.632	2.225	102.81	229.32	372423	1.15009e+08	1.74245e+07	9.79566e+07	1.15381e+08	99.6772	99.6198	0.197412	800.26		1008.91	9.75842e+07		5.7595
8-1	7.12641	1.2502	363.319	1.782	102.52	231.28	375606	8.80722e+07	1.6803e+07	7.16448e+07	8.84478e+07	99.5753	99.4757	0.206463	1115.4		1048.06	7.12692e+07		7.12641		6.75643
8-2	6.74793	1.2502	363.319	1.782	102.52	231.28	375606	8.80722e+07	1.6803e+07	7.16448e+07	8.84478e+07	99.5753	99.4757	0.206463	1018.2	0.287	1083.58	7.12692e+07		6.74793
8-3	7.51028	1.2502	363.319	1.782	102.52	231.28	375606	8.80722e+07	1.6803e+07	7.16448e+07	8.84478e+07	99.5753	99.4757	0.206463	1101.8	0.235	1131.16	7.12692e+07		7.51028
8-4	5.64112	1.2502	363.319	1.782	102.52	231.28	375606	8.80722e+07	1.6803e+07	7.16448e+07	8.84478e+07	99.5753	99.4757	0.206463	956.83		1196.16	7.12692e+07		5.64112
3-1	10.5315	1.8119	388.049	2.105	103.09	230.3	374014	7.66703e+07	1.23307e+07	6.47136e+07	7.70443e+07	99.5145	99.422	0.280155	1257.5	0.294	1275.93	6.43396e+07
3-2	11.1139	1.8119	388.049	2.105	103.09	230.3	374014	7.66703e+07	1.23307e+07	6.47136e+07	7.70443e+07	99.5145	99.422	0.280155	1208.5			6.43396e+07
3-3	12.3488	1.8119	388.049	2.105	103.09	230.3	374014	7.66703e+07	1.23307e+07	6.47136e+07	7.70443e+07	99.5145	99.422	0.280155	1361.8	0.268		6.43396e+07
试件编号	抗压强度			试件编号	1	2	3	4	5	6
1	0.283601				0.283601	5.45918	14.1251	25.6219	5.6377	7.12641
	0.334921				0.334921	5.88363	15.3669	23.4265	6.52085	6.74793
	0.293428				0.293428	5.26539	17.9991	25.025	4.30599	7.51028
2	5.45918					5.75554	15.9111	29.5191	5.7595	5.64112
	5.88363				0.303983	5.59094	15.8506	25.8981	5.55601	6.75643
	5.26539
	5.75554
3	14.1251
	15.3669				0.303983	5.59094	15.8506	25.8981	5.55601	6.75643
	17.9991
	15.9111
4	25.6219
	23.4265
	25.025
	29.5191
5	5.6377
	6.52085
	4.30599
	5.7595
6	7.12641
	6.74793
	7.51028
	5.64112
3.2306	0.283601	102.1
3.2306	0.334921	102.1
3.2306	0.293428	102.1
1.7216	5.45918	102.46
1.7216	5.88363	102.46
1.7216	5.26539	102.46
1.7216	5.75554	102.46
0.5812	14.1251	102.83
0.5812	15.3669	102.83
0.5812	17.9991	102.83
0.5812	15.9111	102.83
0.2871	25.6219	104.18
0.2871	23.4265	104.18
0.2871	25.025	104.18
0.2871	29.5191	104.18
1.3379	5.6377	102.81
1.3379	6.52085	102.81
1.3379	4.30599	102.81
1.3379	5.7595	102.81
1.2502	7.12641	102.52
1.2502	6.74793	102.52
1.2502	7.51028	102.52
1.2502	5.64112	102.52
	3.2306	0.37
	1.7216	0.25					弹性模量MPa	转速r/min
	0.5812	0.22					11.25	480
	0.2871	0.2					19.81	480
	1.3379	0.3					13.82	480
	1.2502	0.26					741.32	393.742
							776.78	393.742
							502.99	393.742
							681.67	393.742
							1326.2	369.617
							1461.4	369.617
							1668.4	369.617
							1506.1	369.617
							1877.2	398.227
							1884.4	398.227
							2109.3	398.227
							1978	398.227
							783.64	406.632
							784.12	406.632
							610.2	406.632
							800.26	406.632
							1115.4	363.319
							1018.2	363.319
							1101.8	363.319
							956.83	363.319
						0.37	480	3.2306	1.17
						0.39	480	3.2306	1.17
							480	3.2306	1.17
						0.236	393.742	1.7216	2.171
						0.277	393.742	1.7216	2.171
							393.742	1.7216	2.171
						0.219	393.742	1.7216	2.171
						0.178	369.617	0.5812	1.909
						0.217	369.617	0.5812	1.909
						0.237	369.617	0.5812	1.909
							369.617	0.5812	1.909
							398.227	0.2871	1.733
							398.227	0.2871	1.733
						0.22	398.227	0.2871	1.733
						0.174	398.227	0.2871	1.733
							406.632	1.3379	2.225
						0.311	406.632	1.3379	2.225
						0.298	406.632	1.3379	2.225
							406.632	1.3379	2.225
							363.319	1.2502	1.782
						0.287	363.319	1.2502	1.782
						0.235	363.319	1.2502	1.782
						mm/r	弹性模量MPa	泊松比	mm/r
						0.29	11.25	0.37	0.29
						0.29	19.81	0.39	0.29
						0.29	13.82		0.29
						0.262344	741.32	0.236	0.262344
						0.262344	776.78	0.277	0.262344
						0.262344	502.99		0.262344
						0.262344	681.67	0.219	0.262344
						0.0943463	1326.2	0.178	0.0943463
						0.0943463	1461.4	0.217	0.0943463
						0.0943463	1668.4	0.237	0.0943463
						0.0943463	1506.1		0.0943463
						0.0432567	1877.2		0.0432567
						0.0432567	1884.4		0.0432567
						0.0432567	2109.3	0.22	0.0432567
						0.0432567	1978	0.174	0.0432567
						0.197412	783.64		0.197412
						0.197412	784.12	0.311	0.197412
						0.197412	610.2	0.298	0.197412
						0.197412	800.26		0.197412
						0.206463	1115.4		0.206463
						0.206463	1018.2	0.287	0.206463
						0.206463	1101.8	0.235	0.206463
						0.206463	956.83		0.206463

## Sheet: 钻孔直径测量
1	29.66					14.83
2	29.4	29.32	29.5	29.42	29.41	14.705
3	29.1	29.32	29.4	29.2	29.255	14.6275
4	29.26	29.32	29.4	29.2	29.295	14.6475
5	29.24	29.18	29.08	29.32	29.205	14.6025
6					#DIV/0!	#DIV/0!
7	29.5	29.58	29.48	29.36	29.48	14.74
8	29.56	29.36	29.28	29.38	29.395	14.6975

## Sheet: 抗拉与随钻参数关系
试件编号	抗拉强度MPa	钻速mm/s	转速r/min	扭矩	声压	推力功Nm	扭矩功	摩擦功	MSE	总功		BTS
1-1	0.033055	3.2306	480	1.17	102.1						99.1301	0.033055
1-2	0.034776	3.2306	480	1.17	102.1						99.1301	0.034776
1-3	0.039786	3.2306	480	1.17	102.1						99.1301	0.039786
2-1	0.402067	1.7216	393.742	2.171	102.46	375606	8.44427e+07	1.32238e+07	7.15944e+07	8.48183e+07	99.675	0.402067
2-2	0.434628	1.7216	393.742	2.171	102.46	375606	8.44427e+07	1.32238e+07	7.15944e+07	8.48183e+07	99.675	0.434628
2-3	0.428816	1.7216	393.742	2.171	102.46	375606	8.44427e+07	1.32238e+07	7.15944e+07	8.48183e+07	99.675	0.428816
2-4	0.382128	1.7216	393.742	2.171	102.46	375606	8.44427e+07	1.32238e+07	7.15944e+07	8.48183e+07	99.675	0.382128
2-5	0.451712	1.7216	393.742	2.171	102.46	375606	8.44427e+07	1.32238e+07	7.15944e+07	8.48183e+07	99.675	0.451712
2-6	0.437708	1.7216	393.742	2.171	102.46	375606	8.44427e+07	1.32238e+07	7.15944e+07	8.48183e+07	99.675	0.437708
4-1	0.901709	0.5812	369.617	1.909	102.83	381972	2.06469e+08	3.73941e+07	1.69457e+08	2.06851e+08	99.8637	0.901709
4-2	0.958728	0.5812	369.617	1.909	102.83	381972	2.06469e+08	3.73941e+07	1.69457e+08	2.06851e+08	99.8637	0.958728
4-3	0.768188	0.5812	369.617	1.909	102.83	381972	2.06469e+08	3.73941e+07	1.69457e+08	2.06851e+08	99.8637	0.768188
4-4	1.06411	0.5812	369.617	1.909	102.83	381972	2.06469e+08	3.73941e+07	1.69457e+08	2.06851e+08	99.8637	1.06411
4-5	1.16341	0.5812	369.617	1.909	102.83	381972	2.06469e+08	3.73941e+07	1.69457e+08	2.06851e+08	99.8637	1.16341
4-6	0.743691	0.5812	369.617	1.909	102.83	381972	2.06469e+08	3.73941e+07	1.69457e+08	2.06851e+08	99.8637	0.743691
5-1	1.41987	0.2871	398.227	1.733	104.18	386747	4.08807e+08	8.2579e+07	3.26615e+08	4.09194e+08	99.93	1.41987
5-2	1.51638	0.2871	398.227	1.733	104.18	386747	4.08807e+08	8.2579e+07	3.26615e+08	4.09194e+08	99.93	1.51638
5-3	1.27137	0.2871	398.227	1.733	104.18	386747	4.08807e+08	8.2579e+07	3.26615e+08	4.09194e+08	99.93	1.27137
5-4	0.863049	0.2871	398.227	1.733	104.18	386747	4.08807e+08	8.2579e+07	3.26615e+08	4.09194e+08	99.93	0.863049
5-5	1.26414	0.2871	398.227	1.733	104.18	386747	4.08807e+08	8.2579e+07	3.26615e+08	4.09194e+08	99.93	1.26414
5-6	1.02789	0.2871	398.227	1.733	104.18	386747	4.08807e+08	8.2579e+07	3.26615e+08	4.09194e+08	99.93	1.02789
7-1	0.384196	1.3379	406.632	2.225	102.81	372423	1.15009e+08	1.74245e+07	9.79566e+07	1.15381e+08	99.7639	0.384196
7-2	0.156619	1.3379	406.632	2.225	102.81	372423	1.15009e+08	1.74245e+07	9.79566e+07	1.15381e+08	99.7639	0.156619
7-3	0.353207	1.3379	406.632	2.225	102.81	372423	1.15009e+08	1.74245e+07	9.79566e+07	1.15381e+08	99.7639	0.353207
7-3-2	0.344176	1.3379	406.632	2.225	102.81	372423	1.15009e+08	1.74245e+07	9.79566e+07	1.15381e+08	99.7639	0.344176
7-4	0.291048	1.3379	406.632	2.225	102.81	372423	1.15009e+08	1.74245e+07	9.79566e+07	1.15381e+08	99.7639	0.291048
7-4横向裂纹	0.294623	1.3379	406.632	2.225	102.81	372423	1.15009e+08	1.74245e+07	9.79566e+07	1.15381e+08	99.7639	0.294623
8-1	0.540164	1.2502	363.319	1.782	102.52	375606	8.80722e+07	1.6803e+07	7.16448e+07	8.84478e+07	99.6883	0.540164
8-2	0.414249	1.2502	363.319	1.782	102.52	375606	8.80722e+07	1.6803e+07	7.16448e+07	8.84478e+07	99.6883	0.414249
8-3	0.310712	1.2502	363.319	1.782	102.52	375606	8.80722e+07	1.6803e+07	7.16448e+07	8.84478e+07	99.6883	0.310712
8-4	0.559536	1.2502	363.319	1.782	102.52	375606	8.80722e+07	1.6803e+07	7.16448e+07	8.84478e+07	99.6883	0.559536
8-4横向裂纹	0.855352	1.2502	363.319	1.782	102.52	375606	8.80722e+07	1.6803e+07	7.16448e+07	8.84478e+07	99.6883	0.855352
8-5	0.591201	1.2502	363.319	1.782	102.52	375606	8.80722e+07	1.6803e+07	7.16448e+07	8.84478e+07	99.6883	0.591201
			试件编号	1	2	4	5	6
试件编号	抗拉强度MPa			0.033055	0.402067	1.41987	0.384196	0.540164
1-1				0.034776	0.434628	1.51638	0.156619	0.414249
1-2				0.039786	0.428816	1.27137	0.353207	0.310712
1-3					0.382128	0.863049	0.344176	0.559536
2-1	0.402067				0.451712	1.26414	0.291048	0.855352
2-2	0.434628				0.437708	1.02789	0.294623	0.591201
2-3	0.428816			0.0358723	0.422843	1.22711	0.303978	0.545202
2-4	0.382128
2-5	0.451712
2-6	0.437708			0.0358723	0.422843	1.22711	0.303978	0.545202
4-1	0.901709
4-2	0.958728
4-3	0.768188
4-4	1.06411
4-5	1.16341
4-6	0.743691
5-1	1.41987
5-2	1.51638
5-3	1.27137
5-4	0.863049
5-5	1.26414
5-6	1.02789
7-1	0.384196
7-2	0.156619
7-3	0.353207
7-3-2	0.344176
7-4	0.291048
7-4横向裂纹	0.294623
8-1	0.540164
8-2	0.414249
8-3	0.310712
8-4	0.559536
8-4横向裂纹	0.855352
8-5	0.591201
试件编号	钻速		扭矩做功	MSE	mm/r
1-1	3.2306	99.1301	2.63476e+07	2.09773e+07	0.29
1-2	3.2306	99.1301	2.63476e+07	2.09773e+07	0.29
1-3	3.2306	99.1301	2.63476e+07	2.09773e+07	0.29
2-1	1.7216	99.675	7.65399e+07	6.75605e+07	0.262344
2-2	1.7216	99.675	7.65399e+07	6.75605e+07	0.262344
2-3	1.7216	99.675	7.65399e+07	6.75605e+07	0.262344
2-4	1.7216	99.675	7.65399e+07	6.75605e+07	0.262344
2-5	1.7216	99.675	7.65399e+07	6.75605e+07	0.262344
2-6	1.7216	99.675	7.65399e+07	6.75605e+07	0.262344
4-1	0.5812	99.8637	1.88618e+08	1.62517e+08	0.0943463
4-2	0.5812	99.8637	1.88618e+08	1.62517e+08	0.0943463
4-3	0.5812	99.8637	1.88618e+08	1.62517e+08	0.0943463
4-4	0.5812	99.8637	1.88618e+08	1.62517e+08	0.0943463
4-5	0.5812	99.8637	1.88618e+08	1.62517e+08	0.0943463
4-6	0.5812	99.8637	1.88618e+08	1.62517e+08	0.0943463
5-1	0.2871	99.93	3.75769e+08	3.17386e+08	0.0432567
5-2	0.2871	99.93	3.75769e+08	3.17386e+08	0.0432567
5-3	0.2871	99.93	3.75769e+08	3.17386e+08	0.0432567
5-4	0.2871	99.93	3.75769e+08	3.17386e+08	0.0432567
5-5	0.2871	99.93	3.75769e+08	3.17386e+08	0.0432567
5-6	0.2871	99.93	3.75769e+08	3.17386e+08	0.0432567
7-1	1.3379	99.7639	1.03751e+08	9.19024e+07	0.197412
7-2	1.3379	99.7639	1.03751e+08	9.19024e+07	0.197412
7-3	1.3379	99.7639	1.03751e+08	9.19024e+07	0.197412
7-3-2	1.3379	99.7639	1.03751e+08	9.19024e+07	0.197412
7-4	1.3379	99.7639	1.03751e+08	9.19024e+07	0.197412
7-4横向裂纹	1.3379	99.7639	1.03751e+08	9.19024e+07	0.197412
8-1	1.2502	99.6883	7.99113e+07	6.84282e+07	0.206463
8-2	1.2502	99.6883	7.99113e+07	6.84282e+07	0.206463
8-3	1.2502	99.6883	7.99113e+07	6.84282e+07	0.206463
8-4	1.2502	99.6883	7.99113e+07	6.84282e+07	0.206463
8-4横向裂纹	1.2502	99.6883	7.99113e+07	6.84282e+07	0.206463
8-5	1.2502	99.6883	7.99113e+07	6.84282e+07	0.206463

## Sheet: 内聚力和内摩擦角-随钻参数
试件编号	内摩擦角	内聚力MPa	钻速mm/s	转速r/min	扭矩	声压	重力N	推力功Nm	扭矩功	摩擦功	MSE	总功	扭矩做功占比		mm/r	内摩擦角	内聚力MPa			A
1	26.27	0.2607	3.2306	480	1.17	102.1			2.63476e+07		2.09773e+07		99.1301	0.991301	0.29	26.27	0.2607		0.303983	0.583014	-0.492643	-0.515124	29.5
2	15.68	2.5988	1.7216	393.742	2.171	102.46	231.28	375606	7.65399e+07	1.32238e+07	6.75605e+07	8.48183e+07	99.675	0.99675	0.262344	15.68	2.5988		5.59094	1.07568	0.0728205	0.072885	4.176
4	31.65	4.1566	0.5812	369.617	1.909	102.83	235.2	381972	1.88618e+08	3.73941e+07	1.62517e+08	2.06851e+08	99.8637	0.998637	0.0943463	31.65	4.1566		15.8506	1.90667	0.568538	0.604728	34.6484
5	27.83	5.7067	0.2871	398.227	1.733	104.18	238.14	386747	3.75769e+08	8.2579e+07	3.17386e+08	4.09194e+08	99.93	0.9993	0.0432567	27.83	5.7067		25.8981	2.2691	0.674734	0.740604	42.4335
7	29.83	1.7436	1.3379	406.632	2.225	102.81	229.32	372423	1.03751e+08	1.74245e+07	9.19024e+07	1.15381e+08	99.7639	0.997639	0.197412	29.83	1.7436		5.55601	1.59326	0.434784	0.449799	25.7716
8	33.52	1.9936	1.2502	363.319	1.782	102.52	231.28	375606	7.99113e+07	1.6803e+07	6.84282e+07	8.84478e+07	99.6883	0.996883	0.206463	33.52	1.9936		6.75643	1.69453	0.483396	0.50453	28.9074
3	36.89	2.6687	1.8119	388.049	2.105	103.09	230.3	374014	7.66703e+07	1.23307e+07	6.47136e+07	7.70443e+07		0		36.89	2.6687
